# Supplementary material for: The transcriptome of the novel dinoflagellate Oxyrrhis marina (Alveolata: Dinophyceae): response to salinity examined by 454 sequencing
Source: BMC Genomics. 2011 Oct 20;12:519. doi: 10.1186/1471-2164-12-519 (PMC3209475; doi:10.1186/1471-2164-12-519)
Supplement: Additional file 1 — Oxyrrhis marina 454 contigs. Text file containing 7, 398 fasta-formatted sequences generated by Newbler (Roche 454) assembly. [file 1471-2164-12-519-S1.FNA]

>contig00001  length=1479   numreads=202
CGGGGAGCGCAATGtCcTGATCTACGACATGGGAGGCGGCACTTTCGATGTGTCCCTGCTTACCATCGAGGATGGGATCTTCGAGGTGAAGGCCACCGCcGGTGACACTCATTTGGGCGGTGAGGATTTCGACAACAGGATTGTGGATTTCTGCATGCAGGATTTCAAGAGGAAGAACCGtGGCAAGGATTTGACTGGAAACCAGCGAGCCTTGCGGCGTCTGCGAACTCAGTGTGAGCGCGCGAAGAGGACTTTGTCGTCGTCGACGAACGCCACGATCGAGATCGACAGTCTGTTCGACGGTATCGACTACACATGCAGCTTGTCTCGTGCTCGGTTCGAGGAGCTGTGCATGGACTATTTCCGCAATTCGATGGGTCCCGTGGAGAAGTGCTTGAAGGATTCTGGCATCGACAAGCGCAGCGTGCACGAGGTGGTGATGGTTGGTGGGTCCACTCGTATCCCGAAGGTGCAGTCGATGATTCAGGAGTTCTTCAACGGGAAGCCGCCGAACAACTCGATCAACCCGGATGAGGCGGTGGCGTACGGCGCCGCTGTGCAGGCTGCGATCCTGACCGGTGAGGGGAGCTCGCAGGTtCAGGACTTGCTGCTGTtGGACGTGACTCCATTGTCGCTGGGATTGGAGACCGCTGGCGGAGTGATGACCAAGCTGATTGAGCGCAATACCACCATTCCtACtAAGAAGAACCAGACTTTCACCACGTACGCGGACAACCAGCCGGGCGTGCTGATCCAGGTGTTCGAGGGTGAGCGTGCGATGACGAAGGACAACAATTTGCTTGGGAAGTTCCATTTGGATGGGATCCCCCCGGCACCCCGAGGTGTTCCTCAGATCGAGGTGACTTTCGACATCGATGCCAATGGCATCTTGAATGTGTCAGCCCAGGACAAGTCCACCGGCAAGACCAACCAGATCACGATCACCAACGAGAAGGGTCGGTTGTCCCAGGCGGAGATTGACCGCATGGTGAATGAGGCAGAGAAGTTCAAGGCCGAAGATGAAGCGAACAAAGATAAGATCGAGGCGAAGAACGGGTTGGAGAACTATTGCTACACCATGAGGAACACTCTGGAAGAGGAGAAGCTGAAGGACAAGTTCGAGGCCGGTGACAAGGAGAAGATCGAGGCGGCTGTCCAGGAGGCATTGGATTGGTTGGACAAGAACCAGATGGCCGAGAAGGAGGAGTTCGCAGCCCAGCAGAAGGAGCTGGAGGGTGTCGTGAACCCGATCATGATGAAGGTGTACCAGGCAGCGGGCGGGTCTGGAGGCATGCCGGACATGGGCGGCGCTGGTGCTGCTCCCGCTGGTGGGCCGACCGTGGAGGAAGTGGACTAAAAGCCACACAAATTCTGCGAGTAGTCCGTGCAGGGCCTTTGTTCAGTGTAGTTGGCCCCAAGTTGTCTGGATCCTGTGCGTGGGACACATGCACACAAACTTGTATCTGCTgTCACTGTCgc
>contig00002  length=326   numreads=6
aCCGGgAGGATgTGGAAGAGtGaGGGACcAttCCGACtGGTtCTCAACAGCAAgTCGTCCAACGAAATTACCTGGCATTGCAAGCACTACATGGGGCGTGGTCTCATGAAGTTTTACAaGACTGGGGCTGACTtAGCAAaGGAaTTGGGAGTGGATCCGTCTGCGCTGAAGCAGACATTCGAggagTACAATGACGTTGCGAAGAAGATGGAGGAAGCACCAGCGGAGGgTGCAGGCGAATACGAGGCATACCCGTCCGGCAAGACTCACGACAAGTGGGGGAAGAAGTTCTTCCACAACTTGCCGATGGACATCAACGACAGCTt
>contig00003  length=190   numreads=4
GCTTTCGCTtCCAGCTGGGCAAGCGAGCAGCGCTGCGGCGCTTGCGCTTTTCCTTCTGCGCCGCCTCCTTGGCCTTGCGGCAGGCCTCATCATGGCAGTACAACTGCAACTGCGCGGCGTCACAGTGGCACTTATCCCCGTGCCCGCAGAtcttctt
>contig00004  length=369   numreads=13
cgcgggagcacatggctgggttggtcgagttgtacgagtacttgaagtctgcacccatgctcgggtctttcggcaccatcgagagccccgtcattatCCCATCAGTCTTCACAGaGCnGTGGTtGGTTGCACcGGCGGGATTGGCGATGACGAGCATGTGCCGCTCTGGTTTCGATGCCGAGaGGGGTTCTTGTACCGCTGCGCCGAGTGCGACCAGATTTTCATGTTGGCTCGCATCATCTTCGAACAGACTGAAGAGCAAACTGCCGCCATCGCCAAGGTGGAGGCCGACTACAAGgATGTTTTTGATTGGAAGTTGCTCGAGAAGGGCAACGCAATGTGGAAC
>contig00005  length=220   numreads=4
aGtAtCATCAACGAGCAACTtCAGGgACtCCCGCCAAACAAGAATTTGGTGCTGATGACTCAGCTCAACGAGCACGTGACCAAGATTGAATCGCAGCTGACCCGCATCGCTGACCAGTTGGACAAGATTGAGAAGAGCAAGCTGGAGGAGGCTGCTGCGGCCCCGGCGGTGGAAGCGCCGGCGCAGGAGGCTGAGCCCAGGCCTTAGGCTGGGAAGGCAg
>contig00006  length=225   numreads=23
CGGGTCAGCGTGGGATCTTTGTCGGTTGTCTTTTGGGAGCCCGCGGTGCTGCACTtGTTTTGTGGGGGCAGcACGCGCTGGGACGTCCTCTCGTGACTTCGAAGCCAGGGTAGGCTGTAGAGGTGAAGCGGGCGTCTGTTGCCATTCTGTGaCGTGGAGTGCAGGGCGTGCGCGCAGTGCAGAGaC
>contig00007  length=469   numreads=24
gttcAaTcAaCcAGAcATcAaCAAATCCGATTCGGAATGTCCGCACTACCAATGCTACCTgAGGGACGCTTCGCTCACGgAACGAAGGCCctAGCgCCATCTACGAGACAACAGCAGGAACATCGCCAGGCcGTGCGCAACTACGCTGCTTGCAGCTtCTtGGCAGCATCCCGCAAATCATCCGGGaTCTTGACGTCGTCAGCAGCCTCCACGTACGACTCAACCTCATTGAaGTTCAaaTAACGGAACGTGTCGTCCTTGCCCGCTTCAAGCTGGGAGGCGTACTTCATGTActCcTCCGGGGTGGGCAGCTTGCCAACAATGGAGCACACGGACGCAAGCTCCGCAGAGGCCAAGTAGCAATCAGCGCCCTTCCCCAATCGATTAGGAAAGTTtCGGGTTGAGGTCGAGACCACTGTgCAGTTGTCc
>contig00008  length=316   numreads=12
ccAACGCTTATGAGAAAGAgTACAAAGCAGCCGAGACCAAGTTGATCGAACTGCGTCGGCAGGCTCGCCGAGAAGGCAGCTTCTTCATGGAGCCGGATGCGAAGCTGATGTTCGTGATCCGAATCACTGGTATTAACAAGCTTGCACCAAAGCCGAAGAAGATTCTCCAGCTGCTCCGCCTGCGTCAGCTGCACAACGGAGTATTCGtGAAGGTCAGCAGGCCCATGCAGCAGATGTTGGTGAACGTCAACCCGTAcGTGACCTTCGGGTATCCGACTCTGAGATCGGTGAAGGACCTGATTTACAAGCGAGGTTG
>contig00009  length=221   numreads=2
ttGACGaGCAGAACTTCGtGATTCTtCGTCGCCACcTGTcatcaaggattgtggactcagcagaccagggatgggaagagcaggtcgattccgctcttatccatttgcttcgcacctgcctggctcgaaatctccgagatagaacaacaatgccacctccgatgaaaatgccttcggacacgatgaaattgaagaagcacatcacaaatgtgattgacaga
>contig00010  length=179   numreads=14
nCGGGCTCCGTTtGGgACCGATGAGGACATGGGCAGcTtGCGGCGCAGgTAGGGGAgCGAAAaGACTGCGGGGGgCCAGTtCcTTTcGAGTAGGTAGGGTGTATTCtATAATTTGGGCTGCTgTAGttcgcgctg
>contig00011  length=205   numreads=30
tGTTCCTCCTGCACTACGCCATCCGGCAAAGCGAGGATACGAAAGGCTTGCCATTCTCGGGCCTCTTCCAAGGTTCTGGAATTGTCTAGATGAGTGAACCGCGGATTCACATACAACAAaTCTTGCGCTGCGCAGTTGGAGAAGCAAGATtCAAAaCCGCCAATGTAAATACACAAATGGTCGCCATTGTACtGGGGgaCGntGt
>contig00012  length=416   numreads=30
ntcAAaCGAACGACATTTGCCGAGACAGACCCCaGCTCGAGCAATGCGCTtCGCTCTGCAAaGgTCTCCAAGACtCCCACAaGCGGgCGtGAaGGGCAGCGGCAAAaCACAAGCGACGGCTAAACTGATGACCGAAAGTCACGCCGGGGgTAACCCCAGCAGCTAGCCGGAGCATACCGTGCTCAGATCGGAAACCCTGCACCCGAATGCGAATTCGCTGACAACACACCCTCAACCTGTCCTAGCAAGCAGAAAATAACCCAGAACTACTGTTGCCGCACCCTGCACCCTTCTGGACACCTTCATCACTTCATCCTAATGTAGACGTTAGCTCCATTGTGGACGGGCAGAACATTTGTGGCAATTGCaCCCCCc
>contig00013  length=960   numreads=68
TGAGTGAGATCGTCGCCCCTCAGCAGTTGGAGAATGAGATCCGGTTGACCGTAAAGTCGGCCCAGTCCTTGCAGCGGAGGTCATCCTCGAGCACGGGGATGGTCCTCCCTGATGTTTCCAGAGTACCCTTCGAAGTACGTCTAAAACAGCTCTGTGAGTACGTTTCGCTTACAGACCAGCACATTACCCTGCTGGAATTCATGACTGCGTTTGCCCAGCACCCGGGGACGGAGCATCTGCAGCGTGAGCTCTTGGAGGATATCTGCATTACCTTGCACGGCAATAGCGTCGCCCTCCGCCTAGCTTTGAAGAAATTCGACGCAGGGCACACTGGCAAGGTCACCAGGACGGAGTTTTTAGACGCGCTCAAGAAGCTGAACGGGGCTATTGGCAGACACTCCGACACGGGGCCGCCGCTGTCCGAGGCCCAGATGGAGGAGCTGGTCGAGAATCTGACGTGGACTCAGGACGAAGCCAGGGGCCCCGTCCTGGAGTACGAGCGGTTCATTAGCAGCTTCGAATTCGTGGACTTGTGCAGCGACCGTCAGAGCGCACAGCTTTGTCGTGTGGTCTCAGCACCGTTGTACGaCAAGTTCGACAGTGGCGTCCCGTCG
>contig00014  length=485   numreads=11
CtGttCattGtaTTTTTtATtGTGAaCTTgTtCCTCTGGGCAAGAAAGtCTACCGGaGCGGTCCCGTTCTTGTCCATCGTTGCATTGATGCTGCTGTGGTTTGGAATCTCCGTGCCGCTGGTcTTTGTCGGGgCTTATCTtGGgTTCAGCAAGCCTCCGGTGGATCTGCCCGTGCGAACTAACAAGATCCCAAGACAGATCCCCGTGCAGCcTTGGTTtctacggccttggttcacctgCGGGgTaGGTgCCaTCcTGCcTTtCGGCGCAGtGTTCACCGAGTTGTtCTTtAtCATGAGTTCGGTCTGGCAGCACCAGTTCTATtATTTGTTCGGGTTGCTGATGTTGGTGCTCATCATTCTTGTGGTCACTTGTGCTGAGATCTCCATCACGCTCACATATTTCCAACTCaCATCAGAGgACTACAATTGGTGGTGGCGATCATTCTTTGcGTCTGCATGTTCtGGGgTAtATGTCTTtATTta
>contig00015  length=325   numreads=6
cAGCACCcGATGgTGCTgAaGgAaGCtgttACCAGtCCTtGCAGGAACCACAATCGCCGCGGTACGTGCCTTGGAGAATAGAGGATTTAACGGTGCCATTATCGAGGCCGTCGAAACAGCTCGTGTAAGAGCTGAAGAGCTTTCAGAGGAGCCTGATTTTTtGTTCCGATCTCGTAGCACGGGCAGCCATAGCCCGCCATGAGGTTGGCCACCAGGCGTCATAAAGTgAGGGGGGGAgTGCCCATCTCGTCCCTCGCGACGTCGAAGCTGTCGTGATTCTACaGATTGACTtgCTGGTGCAATcGGCTgCCAGCGGGTtGaatgg
>contig00016  length=229   numreads=3
cccTGGCAAAATTGCACAGACGCGTACCCaGAcACCCCGGAGGCCGACACAATCAAGGTCGCCACAGCCTTGTACGCCAAGTACGTCGCGGCCGAGACTGTTCTGGTCTAGGCTCGGTGCGTTGGTGTGATTGGCCGATTTTtGaGTTGGGTGTtGCGGGGGGgTGAGCCGCCGTCTTCTTTCATTTTTGGCTCGCACCCCcACAGCGCgCAaGTGTCACCAangtGAc
>contig00017  length=95   numreads=2
cTTCCCGTGCAaGCTCcTCTCCGATCCAAGGtCtCcgCtcccAGCAGtGCCCcTCGgTCGAGgAAaGAaGCAG
>contig00018  length=342   numreads=26
CGGGGAaGAacTACATTTTGCAGACCAACTACGACAACTGGGTGAAGGCCCCGTtCTTTGACGACcGCCGCACCCCGGGGCAGAAGTGCATGGAGCAGGTGATCTCTGAGCAGAAGGTGGACTTCGGGGGGgTgTTTCAGGTGCTGTCGGCCATCCCGACCCGTAACCGTCTGACCACCTACTCCACCCTGATGTCCGTGCACGACGGGCGGATGGAGGCCTACTACCAGCACTGCCCGGAGGCCCACTGCGCGGTGTGGATGTCTGAGGCTACTCTGGTCTAGGACTCGGTATGTGGGGTGGGGAGTTAAAAAGc
>contig00019  length=245   numreads=9
gcggtggcgtgtcagtgttgctaggcacccagcngnannnntttnnnngnngnnnnngnnnccnnnngnnnntnnnnnnnnnnnnnnnntnnntnnnnnncnncnnntnntttnntnnccnggnnnnnncnnntnnnnnnntttnntngnnnnntncnntngnnnggnnnnnngnn
>contig00020  length=147   numreads=36
ttcctcACCTGACATGGGACGACAAAGCATtGGACtACAAGGCACGTAGCATCTGCACTTGGCACCGAAGCGTGCCAAGCTGTGCTACTGGTCAGCCGCTGGCC
>contig00021  length=119   numreads=3
CTTTTTTTTCcTTtATTTtGTttCGGGTtACTTtCtAntCgCtCgATGTGCCGCGCTCAACaGACTCAATCcAAGCGCCAAGATCATGTCTtGTGGCAGTTAGTCTCTGCTCAacAaGt
>contig00022  length=924   numreads=647
GGGAGAGCGAACCCGtGAGGGGAATGATTTGTATCACGAGATGATTGCCGGTGGCGTCATCAAGCGCGGTGAGCCCGGATCCAAGGCCGCGCTTGTGTACGGTCAGATGAACGAGCCCCCGGGAGCTCGCGCCCGTGTCGCCCTGACCGGTCTCACGGTGGCGGAGTACTTCCGTGATCAGGAAGGGCAGGACGTGCTGCTTTTCATTGATAATATCTTCCGATTTACCCAGGCTGGCGCTGAGGTGTCAGCCTTGCTCGGTCGTATCCCTTCTGCTGTCGGATATCAGCCTACATTGGCCACCGACATGGGAAGCATGCAAGAGCGAATTACGACCACTAAAAACGGCTCAATCACCTCTGTGCAGGCCATTTATGTGCCTGCGGATGACTTGACGGACCCGGCCCCTGCTACCACCTTTGCCCATCTGGATGCCACCACCGTGTTGTCGCGCCAAATCGCAGAGTTGGGAATCTACCCGGCTGTGGATCCATTGGATTCCACGTCCCGATTGATGGATCCTTCCATCATTGACAAGGCCCACTACGACTGCGCGCGTAACACCCAGAAGGTTTTGCAAGACCACAAGTCGTTGCAAGACATCATCGCCATTCTGGGTATGGATGAGCTGTCCGAAGAAGACAAGCTGGTGGTTGCCCGAGCGCGCAAGATCCAGCGATTCCTCTCGCAGCCTTTCTTTGTTGCCGAGATTTTCACCGGTACTGAGGGACGGTTTGTCGACATTCCCCAGACCATTCAGGGCTTCTCGGAGCTTCTGTCTGGTGAGTGCGACGAGTTCCCGGAGAATTCTTTCTACATGGTCGGTGACATCGCCGAAGCCAAGGAGAAGGCTGCGGAATTGGCCAAGATCGGGAAGTGAAGGGAGACACAGTAGcTCTGTGTCACGGCTCTGACGTTGCCACC
>contig00023  length=172   numreads=7
GCGGGTGGGGgACCcGTGCCcGGAcAGTGTTAGTAaGTGTGTGGGTGCGCGGTGTCGGGgCCTGGTGCTAGgCTGCGAATGCTCCAGACCGTTCAATGGGCTGGAGATACCGTGgCTTGtGgCCAGCCCCacACGTGgtGTGGgTgggaccccctcaggtatgaggtggagc
>contig00024  length=543   numreads=44
TAACTTGACGGCAAAGTTGTGCGATTTCGGCTTGGCAAGGATGAAGTCTAAGCTGTGTACCGGCGACACGCAGTGGGCCGGAACTCCCAATTATTTGGCTCCCGAGGTATTTCGGAAGCAGGTGTACAGCCACAAAATTGACGTTTTTGCTTTTGGAGTCTTGTCGTGGGAAACTCTGACTGAGACGGTCCCATTCGACGGGCTCGACCCTCAGGATATTTTTGCGCAGTGGGAGACTTGCCATGGTCAaGGaCGGACACCTCTGCAGCCCAaTGGATTTTCGGACGATCTCAAGGCTGCGCTGCCGCCTTGCTGGGCGTACAGCCCAGCTGAACGCCCCGAGATGGCTGATATTCTCACTGTGCTGGTCAATGCTTTGCGTGGTTGAGCGCTGATGCGTGATGCGCTGCGCTGGGGGACAACCAtACCAGAAGTtGTTTTGTGGTCCCGGCTTTTTCCACGAACCAGCGAGTGTCCCACCGATGCTTCTAAGCAACCGCGCGTTGGGCTGCTtGGTTCCGCTGTGTAGATTGTGATGTAaGG
>contig00025  length=211   numreads=2
gctcaaaagccgtgtttcctgccaagacaataagatcggcccaagacagcccatttccgaacttttccttgatgggtgcgagcagagcaagcgcctggtccagtccggcgttcgctggccagtctttctggggagAGAACCTCACGCGCGCTCCATTGntAACCACCTTGATAGTCGGTGtGGCGGAACGTCGAAGCGCACGACCAAGCGa
>contig00026  length=389   numreads=42
CCGTtGGTGTACAGTGCAGCTTGCCGTTGGCCGGCGGAAAGGCAGTGCGAGTCGGCAACGTGAGGTATTGGGAAGAGCATGTGGCTGAGCGGTCCCCAGCGTTGGAGAAGTGGGTTCAGGGTTGGCAAACCAAGGGCCACACAGTCGTGGTTTTGCATGTAGCTGGCGTCACAGTGGGTGCGGCGGCTCTGCAGGACGCGGTGCGAGAGGAGGCAGCGGCAGTTGTGGAGCACCTCCAGAACGTCATGGGATGCGAGGTGTGGCTCTGCACCGGTGACAATTCCGCGACAGCTCACGCCATCGCCACTGAGATTGGCATCTCCAACGTCGTA
>contig00027  length=317   numreads=9
aCCGACCACcTCCAtGaCCCTAGTGATCATCATTCCAGAAGTTAGGATGTAGAGCACTGGAtACAaGCTCCAACtGAtCAaTGTCAGAAAaTATAaGGCGCGAACACGGCACGcACGACGAGGCATCGTGTCCTGCAGATCACTGGCATGATCAAAACACGTCACTCCGACATATGCCATCAACCATATGAAAAAAaCaTGgAAaCGCAGAaTGCAGGCCACATGAGGGCAACATACTGTGCCCCCACGAACCCCGATGCCACCATAAGCATATCAAGTCCAGCGGCAAATAAGATCTCCGCCACAGaCaaCCCcGa
>contig00028  length=282   numreads=13
ggTAGCTCTTAaCAAAaTGCCGAACATGAAACAGGTTTtCTtGCGtCATGTTCTCAGACCTGCGCAAGTGCTCCAAAACTCGCTGTCCGAGGCCTGGAACTGCGCCGATTTCGCCAAGCTCCACCAAACTCCATCCTCCCAGGGTTGCTGCAGTCGCACAGCAAGTTGCCAGATCTTCGTCCAACCGCTTCGCGAGAGAATGTACCAACAACAATCGATTTCCAACTGGCTTTCTTCGAATGGCGTCAAGTGCAGTTGTAAGACTTCGCGAaTTCAACTCAT
>contig00029  length=389   numreads=60
AATGCCTTGTCATtCGGGATCGCCGCGATGGGgTCCGCAACGGTTTtCTTCTGGTtGCAATTGGGCAATGTGACGAAGAATTACCGCACCGCTcTGACGATCACCGGGATTGTGACCTGGATTGCGACGTACCACTATTTCCGAATCTTCAATTCGTGGGTTGAGGCTTTCGATGTGCAGGAGgCGGGCGGGGCATACGTTGTGAAGGTGTCTGGCACACCATtCAACGATGCcTACCGGTACGTGGATTGGTTGTTGaCCGTGCCGCTGTTGTTGATCGAGCTGATCTTGGTGATGAAGCTGCCGGCAGGCGAGACaGCTGCTCTGAGCACGAAGCTGGGTGTGG
>contig00030  length=359   numreads=23
cctAAaGAGCAAGATAGAtCcATGGATCTGGCGCAACAACCAAAGGCAaCAAAAAAaTCACACCGCAGCTCGGCGCTGCGACAAAGCAGCTGCACTTGgCCACAGGGAGTGTCCACTCACAGCCCCAaGTCCaTGGTCTCGGGTTCGTACCGGTCTTGGTACCGCTGCTGCTTAACAATGGCCTTGAATCTCATGAAGTCTGTGAGCTGCTCCTTTACAGGTGACAGCTCCAAGTCCAGCAACTCAGTGGGCGCCGGGGAGGACATCAACACCCGCAGCCACTCCACCcGCTTCTCGGGCTCCACGGACAGCCAGtC
>contig00031  length=177   numreads=2
cTGTCtCCCAGGCTGTCTGAGACACCCGGTAACACCgAGTGGgCCGGCCCCCAGCTCGGGCAGCACACCGTCGAGGTGTGCCGCGAGCTGAGTTTCACcGAGTCGGAGATTGCCACTATGAAGGAGAaCAAGGCcATTGGGG
>contig00032  length=109   numreads=1
cctgtgccGTCTCGCCAAGCTGCTTCTCTGCCtGCtcgaatgcgtaacgaagagcttcggacatgttggatccgaaagtgggagcatccagcaaaatattgtggtagtt
>contig00033  length=553   numreads=12
ATACCCCGagCaaCCCtggCTGACGCAAAaCAGTATCAATCaCCAGaTCCTCTGCTCCTGGAAAGCTTCTCAATGCGTTTTCCACCACGTTGGAAGCAAACTTTTGCTTGCACCACTGCCCGATTCTCCGGCATACTACCGCAACCAGCATATCGCGGTGCCTCTGCGGGCCATACTGGAGAACATGTTGCACGACATAATTCGCGAACTGatGGGTCATTAATTCATGCGCGTtCGCCaCAATTGTGTCACAGAtaccagctatggtgtggtcatcaccacgttggataacacgctgcacaatacgg
>contig00034  length=581   numreads=34
gttACGCCGGACAACCACAACCACCTAGCCGATTCCAAaGCTTGATGCATGCTTCCGTTCTCTTCATTGCCGACGCCTCCAATCCAGTTCATGACTACATGAACAAGTATGTTCGGGAAGCGAACAGCGGCATGTAAGTAAACGCCAAAGGCAGCAACGGGAACACCGTGAAGAAGAAGAAGTTGAAGAACAGGAAGTCGTTCAACATCACCTCTGGGAaCAGCTGGTACATCCCCAATGTAACagTCAAGAAGCAGACGTAGAAAGCGAGATCAGCAAACATGTTTTCGAAGCACGGCTGTGGCAGGAAAGCCAGCACCAGATGCTGAATCGTTTGGAACACCGCCATGAGGGAGTTCTTGTCCATCATGCGGAACACTTGAACCAGGGGCATCATGAGAGCCGGAACCACCAATGCGTTCCACGGGACTTGAAATAaGCTCACCTTGGTGTAACCAGGAGACAGGACTGAGGTCTGCCAGGAAGTGTTGCTGTggctgtacggacgaagccgccacatcgacatactccttactgatccggcggcacatcccg
>contig00035  length=372   numreads=7
GGATCCTGGTGGTGATTGtCTTTGTGCTGGTCGCGGCAGTGAGGCTCGCGACAAAGaGAAAACGTGCTACGAaTGATGGGGAAATCGAGCTGGCGGCACTTGAGACGGATGCTTAGCTGCCGATTGTtGTTTTCTGCTTGCGTCTTTTGgCCGATTtCCTTTCTGTCAGTTtCCtGCAGAAAtCGTAGCTCAGACACAGCttcttgttggtggccttctcgagttctgcgagggtgcgaCATTTTTGACGGAGTAGAACGTCtAgcAgccAGtgggCCTtgcgctcactggcagctgcagattctggtctcgTTGGTTCCGTTGCACAAAGTCnaGGGtttttGaTATGTATTTTGCTAGCTCGGCTGCGcg
>contig00036  length=252   numreads=20
GTACGTTGGACGAATCCCGAAGGAagTGAGCTTCGCTCAagCTGCTCCGATcTtGTGCGctGGTGTGACCACCTACAAagCGCTGAAGGAGACCGAGGCGAAGGCCGGGCAGTGGGTTGCGATCATGGGcGCctGCGGCGGATTGGGGCATGTGGGCTGCCAGTATGCGAAGGCGATGGGtCTGCGTGTGGTTGCcgtGgATTTcGGCGA
>contig00037  length=308   numreads=24
gtaacttgactcaaagacatctcatcgactacatccagcctgagcTCACCAAAACTCAAACAGACGAATCAAGTCCCGATCCCCGGGTCTACAATCTGCCGATCCTGCGCGACAGTTGCAGAAACGcTtGCACCGAATGCGCCTTCGCGCGCCCTCCCTCTGCCTCACTGAAAAGgCCTCCGTTtCAAGGCTtCTTCGACGCAGCGAAAACAAACGCACCAACCACAGCAACCACAGCTCCcACCCCcAAAAaCaTCTTCaCCTtC
>contig00038  length=204   numreads=9
aaGtAtnAgaTCTGgCAACGTATGTtGGAGtGgtCCCccTttCatGgTGATCTCCACCAtGTGGtACATGTTtGGTtGgTtCAGTGATGACTGGAAgCAcaTCTtcaCCGGCGGGCTGtACaTCCCTcTCATCtACcaTCCGGATACCAACAaCTCGGCGTTCCgtGGAGACCGGGTGAAggagttcctgcgaccatacgagta
>contig00039  length=235   numreads=4
CAGCGtCAAGGTACaGGgAGTGCcAGCGttGttggCGTTGTcAaCGAAGCCGTGGCTGTGCTACAATTTCCAGGGgAaGTACAATTGCACCCCGATGTCGTACGACAAGCTTGAGTTTGCTTGCTCCTTCTCCTCGGAGCAGTGCCCCGAaGGATTcGCTGCGATTGCGGACAATGAGTTGAGGATtGTGTCcTGTGATCGACTCGGAGAGATCTTCAATCAGACTGTGAtGCCT
>contig00040  length=784   numreads=11
cgggcggccgcctggcagcgcgtgcaagtcccccgggggcagccgagtcgttcggcctatctcgcgcaaggacatggtttcagccactcgttcctccctgaatGCTTCCAgATTgTCTCCTCTGGagTCGGGTgAtGAAGAcGAtCCGACGGTGTcGATTATTGgACcAtcaccaccgaggtgggaatacgtctctcGACACAaCGCATCAGTGGACGgAgTTCCGgACGCcGACCTTGCAACCACGGATTCGACTGGCGGTATCCCcTAcGGGCGAAGATTtACAGCCCCAGAGGATGGCGCTGCCGCCGCTTtGGAGGAGGCATTGCAGTCGAACCATGAGGTTTCTCAGCTGAGCTCCGtCATGGAAtCCCaGAAAGTGACGgTGGAGGAGCtCCGCGCGGGCAaTTaTGCGCTGGAGCGGCAAGCTGCAAGAAGTCGGGAGGAGTACCAGTTGGAAAGGCAGGAGGTTGCTCTCCTGAGGCAGCGCGTCGCCCAGTTGCAGGTGGAAGCCAGACGGTCCACTTTTGAGGCCACCAGCAAGGGCAGTTTGATCGATTTGTGGAAGCAGGATGATGGGAATCTGActGAGATGCAGCAGGTGATGGGGgAgACGGCAGCcAcGATtGtGGAGCATTTAGCAAGTTTAAcgagagttgttctagaacaagatcaaaaagcagttccctagtgaagaggggcaggggtgtgaagtaggtacgccggtcacaatgatgtgcgtgttgattcgcgcaggg
>contig00041  length=161   numreads=2
TtGGTGTTTCCCCtCggCtCCgCaGATTCCTGCATTGCACGGTGGTACACAGATGCGTGCCGCACATAttcTGTCCTGTGAACAGTCGTCGCCGTGTTGAGAGCGCATATTCTTACTAGTTCCATGCTtGCTTTTGGC
>contig00042  length=207   numreads=5
aCTGGaaGGCGTGCaCgACGGGAGCGCTCACTTCACGTAGGAGAAGATGTCgTGGGCCACACAGTGGTCAACACACATGCCCAACTCCTCGTACTGCCAGATGCAAGTTCCCTTGCCATCCGTTCTGGTCTGCACCCGCTGCACACACATGTTGTACTCGGTCACCCACCCAGAGCAAGCCGTCATGCACTtGTTCACCAGCCCCTt
>contig00043  length=918   numreads=226
GGACCCCATGCAGATGATCGCGCAGCAGACCAAGACGATGCCCGTtCCGTTTGCTGAGGTTCCGTTCCCTGGTGTTCAAGCTCTGTTGCAGCAGATGCTCAACCGTGACCGTCGTGCACGGTACAAGATTTCTCAGTGCTTGCAGCACCCATGGTGCAAGGAGAGTTCCCCGGGGATCCCCATGCCGGAGGAGATCGTCGAGGCATTGGCGTTCCGTGGTACTCAGAATGAGGCTCAGGAGATTGTGATCGAGCGATTTGTGGAGCGCATGAACCTCTCTGAGTGCCGCAATATCAATGCTGCTTTTGAGGCTGCGGACCAGGACAGATCAGGGAGCATCGATGCGCAGGAAGCGGTTCATCTTTTGGCCGATCTTGGTGTTGAGCAAGATGAGCAGCAAGCGATGTTGGACAGTCTGATGGATCCTGACTCCAGCACGCTTTCGTACCAGCGATTCATGGAGAAGTTGATGGCTCAGAAGGCACTGCACGACGTGCAGTTCGTGCGAGAGTTGTTCGATGAGCTGGATGCTGACAAGTCCGGGTACCTGGACAAGAACGAGCTGAGGAGATTGATGGCACCCAATATTGTGGATTTGAATAGCGACGAAGATGTTGAGAAGACATTGCAGTTGATGGATACTGATAAGAATGGCATTGTGTCTTTCAACGAGTTTTGTCGCGTGATTATGGACACTGGCGCCGTGGCACCCGCCATTCGTCGGCAGTAGAGCATGCTGCTGTAGGTCTTGGCCCTCGGTTTGGGGAGCATTGGATGCCCTGCCAAGCGAGCATGGTTGCCGGTTCGGGTCGTACCACACGATTAGTTGGCGCAATGGTTTGGCGAAAACAaGAGAAAGAGACGGTTCTGAGTGTGTTTGTTGGATGCTTACCAGACGTCGATTGCATTTGATTTCTt
>contig00044  length=840   numreads=25
cGGGgATTTgtGCTGgAGGCCCAAAaTTCAGAGTACCTCATTGATTTTGACGGCTACGGCCGTGTGgTGGTGCCGCtaagccaggcggcatacgtgttggcttttgtggagcaggaGgtACCAGACCCtaCGCCCAGCCACcGCCTCCACCGGCTCCCAGAGGCAACGCTGCCCgCCCCgCGattCaCAGTAGCTTCGGtGAGAtctatCTGGGGCAAGATTGACCggaaCTCaGATGGCACTATTGCGCGCAGTGAGTTCCAgCGGTTCTtgAAGGAGCAGTCCGAAGTGTTTGAGTCCATGTTCAAGATTATGgAagaCCAaGGGTACGTGACAGCGGCTGATTATGAAGTTCGGGACcGCTCCGGGACCACGCTGGCTtCAAGCAGAGCACcGGGGCcATGCCGACGCAGGCAGGCAGCGACGCCTCCCCcGGACGGAGGACCTTAGGGGGTCGGCGGGCAACGCTGGCTTTCACCACGGAGCAGAAGGTGCAGCAGAAGAAATTCGACGCTCtGTTGCGTATCATTGATGATGATGCCAGTGGCGATATCACCTGgaacGAGTTCTTGGAGTTCTTCAGGGGgCATGgCATGATAGTCAACTATGACAATGTGTGGATGTCGATA
>contig00045  length=492   numreads=8
CgGGggCtacGGACAAtCtgTTCAcGGGTGGCCCCATGTCATTTGATTGGACACCATTGGCCTATCTTGTCGTCTTCGGATCTGCGTCGTTGGCTTTCCtGGTCAATCTGTCGATTTTTTtGGTGATtGGAAAGACAGACCCCCTGGCATACAACGTGCTTGGCCACGCCAAGCTTTGCATGATCTTGATGTCTGGGCCGgTACTTTTCGgCGAGCCTGTCACGGTGAAGGTTGCtttGGGCACCGCCTTGGCTTTGGTAGGAATATTTTGGTACACCTATTTGCGGTTGCCGCCGCGAGCAAAATCAGCCTAGTTTTGTCAGTCCGTCAGTTTTTTCGTGTGAaTTACGTGCACCTCTGgtAaTTtCGGAGGGcGCGGATtCgCTCAAAaGTTAGGATGgACAGCGGAGTAtGGCGgCCAAaTGGGTTtGgCGAGCATGTTGtaGATAGCAGGGTTGgTaGCggc
>contig00046  length=250   numreads=19
GGGAACGAGGACGCCTCCTTCGGAGCACCTTTCCGCTGAGCCACGtGGACTtGCCATCTGACGCTAGCaTCGAAAGTGATGGACCTCATCGCCACCCCACCCGTCTCAAACGCATGAAaGCGAAGTGAACTGAGCTGGTTTAAAGTGTCTCGT
>contig00047  length=149   numreads=2
CGGGGccatcaggagcagggctccgtcgtgtggcgacagagtgtgaagatttcttggagcaagtgggtgcgctgcacgccagcctcactcagctggattgccattgAAggcgcgagcttgtgt
>contig00048  length=309   numreads=6
CcAaGAACATTGGGTTACAAaCGAGGGGATGGACGAATGCTGTTTTGAAGGAAAaGGTGGGAACATTGGTCCAGTGGCTATACCGAATTGCGGACTGTGTCTCCAAGGAaTTGGACTGTATcgCATGTGCCCGATCCCGGcTTCATTGCCTGCTAAGTTGTTCTCACTGGGGTGACGAGGGAAATGTTGCTGTTAAAGTGGGAGAAGGGGCTGATGTTGAAGGGGCTGCaaaGAACCAAGAAGATGCTTCAATccagcttccaccgagatgcaaagcAGAggctgatGTggttgaCaacctggcgccag
>contig00049  length=604   numreads=33
cttggctctctcagCAGcATGtcaCaGAAAAaCGGAacAACgCCTGGGGGCCCTGCACTTTtCAGCCACCTGGGGTTGgCGTGTCCTGGGGGCAAACACAACTACTTGGCCAAtGTTCGCGAAaGCCAGTCCAATCCCTCGTACAACCCATCTCCAGTCGTGGCGCATGTCGATTGAATGTACCATTGCCGGTTCGACATCGAAGTTAGCTTCAACTTCTCCGTCACTTCAGCGgCGGGCATTGCCTGGGGTAAGTCCTGCTTGTTGGCGAACACCAACAACACAGCGTCTTTCATCTCATCTTCAGACAAAATCTTGTGCAGCTCCTCCCGAGCGTCaTCCACCCGTTCACGATCATTGGAATCAACGACGAAGATGAGGCCCTGGGTGTTCTGGTAATAGTGCCTCCACAGCGCCCGAATCTTGTCCTGGCCACCGACATCCCAGACAGTGAAGGAAATGTTCTTGTACTCAACTGTCTCGACATTGAACCCGATGGTGGGAATCGTGGTCACAACCTCGCCAAGCTTGAGTTTGTACAAAATTGTGGTCTTCCCTGCTGCATCTAGACCGACCaTCaaaa
>contig00050  length=455   numreads=17
gAGAAGACTGTCACCCACATCACCCATTTTcAGAatCGCAAGTTGAAGGTCTACAAAGGGAgCTTGTCCnacTttGtGGAGAAGGTGCCTGAGGCcAAGaCATaTTttATCTTGAAGGCTGATAAGCTCAAATTCAcTTTCCCGGAGCCcGGTCCcctGgAaggTGTGAAGaGCCgAGGGCGCACATTGCTTCaGCTCAAGGACTGTtCcTTCACcTACCcTGGgCgACCGAcGCCGCAGTtGCATGGGgtGGGAGTGACCGTGTCGCAGCTGAGCCGAGTTGCCATCGTTGGCCCcAACGGGAGCGGCAAGTCCACCATGATTAAGTGCTTGCTGGGTCTGCTCAAGCCaGACTCTGGCACGGTCTGGAAgCAGGGTGGCGCTCGCATCGCCTACATGGCGCAGCACGCGTTCcACCATTTGGAGAAGCACATCGATTTGACTCcGgTGCAGTA
>contig00051  length=161   numreads=5
CGTGCTGCAGCGGTTTGCcGgTTCGGAGGACAATGAGTCTCTGGACGCTATGGCGAATTTGGGTgCAACCAAGCAGGAAGCGGAAAaGAAGGTCATGAaGTnAAGCTGGTCGACGAGGAGTTGaaggaatgtgagatcaggtacaacgctaagggcgagca
>contig00052  length=400   numreads=23
tttCAAAAAAaGaGTGGGAATCAGAtCCCAGAATCGAAATGAACATTGCACGAATGGCAGCAACGCCACGtGCGGAAACTGCCGAtAtGGgCAGACACGAAAACAAAACTTGACGACAAAACtGACAaCTCATCAGACTTCCAGCACATCTCATGCACTGGGCACCAAAATAGGTGTGTGAAAGTCCGGgCCATGAATTcAATgtcGAGGTCACTACGCCCcTTtCTCAGTCATCTCTTGCAATTTCTGGTTGAGCTCAAGCAACTCATCCTCCaTCTGGTACACTTCCTCTTGtGTGACATCCGCCTTgCCCTTGGAATGGTCTTTCAACTTCTTTTGGATCTGCTTGATGCGATTCTTCAcgTCTTTaGtGGTGGTCAAGGTGTTTGCCTTGACCTCA
>contig00053  length=377   numreads=25
gagAAACATTtcTtGACTCATGGTCCGTGGCACGTCTGACAACTCTGACACCCTGCGTTTCGATGCCCGAAAGAAACAAAGCATAGGCTAATCGCACGCCGCGCGACATACACGAGACCACCCAAGACCAATCTACAAAGCAAATACCGGGCCCAGAAGACAATACCAGCATCAGACAA
>contig00054  length=999   numreads=26
cggggtccGaggtgtacatgacgatgtttactgagggagaagtcgataagtacactcggctctttcGATCTGTCGATCGTGATGGTGGAGGCTCGCTGACTGCTCCAGAAATCCACACGTTGTTCCTCAGTGCGGGCCTCCAGCTGACGATGGACCAGGTATCGATggcaattcaaaagattgaCCACGATGGTtCCGGtGAAGTCGAGCTGGACGAGTTTTTtGTTCTTCTGGTGCAACTGGGACTTGGCACGCGACGAGAAATCAGGCCTGTGATTCCTGTCAATTGCTCGTACTTGACCGCTTTTCAGCTCGGGGTGCCGGTATCTGACTTGCTGGACCTGGACTACGATGATGGTGCTGCTCTCCGTGAAGCAGGGTATTCaGCTGCCGATTtGCGGCAGCATTTTTCtGTGGCACAATTGAGGCAGTTCGGCTGCGGAGCTGCAGAGCTGAAGCACCTCGGCATGTCGGCAGCGGCACTGAAGATGGCCGGGTTTTCGTTGTCGGAACTTCGCAATGCTGGCTTCGCAGCTCAGACGTTGCGTGTCGTATCCAAGCAGTTATCCGCAAAATCCTTGGATGAGTCTTTGGAAGATTCTGGGGCTGCAGACCaTGTGGTGAGCAGACCGCCAACCTCGTGCGGGTTGCTTGACGaTGATCTGGAGGATGATCCTTATCGGACGTCCAATCGTGACTTGCAGCGCTGGTGGGCAACACCACGAGTTCGAGACATGTACCGACCTCCACGGCCAGGAGCAGCAGTGGCAGCAAAAAAGAaGCTCCCACGGATTCAGCtGCCCGAcGTCGAAGGGCTTGTTTGTCGACTTTTGAAGGAGTTCCCTGGTTTCGGTGGGGgCGTTGaCGGCCGCGGTGTGTTGGCATCGTTGATGGAGTCGTTCGACaTTCCAGATTCAGCAAAAGaCCAAATTTCACAGGCGGCATCCGCAGAATCGCTggccgtggtgttgcg
>contig00055  length=209   numreads=3
tGgTCGCGTCTGGCGCCaTTGGCGCGCCGGATAATTTTCTAGTTGTTCCGTGTCTGTGaCGAaGACCAACTAGGCGCGAAGCGAGGCaGGGTTTTTGGCcGACGCAGCCcACTCGTGGGCACGgCGGATTGGGCCAGGACCATGGgAAGGTCGTGCATACAGATGGCTCGGCGTGTtGGgCTGCACTTCTGGGATCCACGCGAAAATCg
>contig00056  length=683   numreads=15
ttCCGgaaGTGCaCaCtGAAaTCAagCCCgAGCAGGTCGCAGAGATGCTGGCCGATGCCAAGgAAgTGATGATCATCCCcGGGTAcGGTATGGCTGTCGCTCGTGCTCAGTCCCAGgTCGCCACCATCGCcAACACcTGCcGAGAGAACGGTGTcAACGTGCGATTCGGAATCcACCCCGTcGCCGgACGAATGCCcGGGCAGATGAaTGTGCTGCTGgCtGaGgCcTCGgTGCcTTATGACTGGgTGTTTgAGATGGaTGAGgTTAACGATGaCATGAAGGaCATTGATGTCTGCCTGGTTgTGGGTgccaacgacatcaccaacaagtccgcccaggatatggagggctgccctatctaCGGCATGCCAGTATTGAaGGTGTGGGagTGCAaGAaGaCTGtGTTCTTCAAGCGATCCATGAAGGCAGGATACGCTGACATCCCAAATCCCGTGTTCTACTATGAAAACACCGATAtGtgTTtGGGAAAtGCTGACAAAACCTGTCAGGAGAtcGCCAACAAGgTCGGGGAGGCTTTCAaGAGTCGACAGTAGGTGTGAGATCAGAATTGTCTTGCCCGGATGCCCCCcAAGCAAGCTCCTACGATTCACTGGCAGGGCgCCCCGGcGTTTCTTCGTCATAGTTTTGGTtGcGgac
>contig00057  length=199   numreads=4
TtCGgTTTTGCATtGTTGCATTGCGATAGTATGTGTGgtGGGTTTGtGTGATTGGTCTTCCTCGCGATTCAACGgTCATGCTAGCGTAGTAGCATTGCtGTTTTCCGATGGTCGTTGCTTTCTCGTCGTGCACGTGCTTCGTATTCGATGCTCTCCTGCTAaTTtGcta
>contig00058  length=1046   numreads=74
CAGGAGGCCACtGGGGACGACGCGCcGGAGCCCAGCGGAGCAGCGGTTTGGAGCGTgaacAAATTCACcTATTGGGTGGCGAaGGACGCCTTCAGTGATTGGGTGAAGTTGCCGCCTGTCAACCCGAGGCAGATCcAGGCAGCCCGAGGAATCAAGAaGATGCTCTCTGGCAACCTTAATGCCGACGTCGTGTCCCACCCCCATTTTCCGGGCCAGGAGAtGCACTtGTTGCGCGCCCAGATCGCGCGGATTaCCGCTGCGACCACTGTGTGTCCTGCGGGGTATTTCAGCGTTAACGAGGAAGATGCAGAAGCAGAGCTCACCAACATGACTGAGAGTGAAGACCCTCCCTACGCTTTTCCAAAGCAGGCAGTGCTGGGATCCACGGATAGATGGGTTCATGCGCGGGAGCACATCCTGAAGAATGGCAAGTCCAAGTACCCGGAGCTGGAGGAGCCCGGTGAGGATGACGAAGTGCCGGAGGCCTACCTGAAGCAAAaGGCTGAAATGGCCGCTGACCCCATGGTGGTGCGACTGAGGCCATTGACATCAGACGAGGCTGTACCGTCTGGAGAGGCGTGGTCCATCCGCCAGCGTGGAGACCCAGCCACCTACATGTTCGAGCAACGTGATGCTGAGAACCCAGAAAAGATTTTGCCAGATCCCAAGTCATATTTGGTAACAGTGGTCAAGTCAAATCGATGGCCTGGCGCTGTCACTGTCTCCGCTGCAGCAAGATTTCTGTCGGTCTATGTTGGGTACGGCTTTAAGGCTGGGGTGGACCAGTtCTTTCCGGGTGCACCACCGCCTGTCATGAGCGAGCCCGAAGAGCGCATCGAGCAAACGGATCCGAATTTCCCAGATGTCACAGCTCAGGTCCAAGAAGACGAAGAAGGAGGGTAGACCAAGGtGgAAGGTTTGTGAGTTTtCCGGTCAGGGATGCAGAGTCAAGGTTATGCtCTGCGCAGCTTGGAGAAGAACTCcACACgCTTTgtgtccatcacgttttttcgctttCctgcatagacgn
>contig00059  length=194   numreads=4
ccagcctggggtgcctggctatcggggatgaggccacgctgtgggcttCCCAGTCCTtGCTGGGAGgAGGgAaGAaGAGGAAGAAGAAGACCTACACCAaGCCCAAGAagATCAAGCACAAAAAGAAGAAGGTGAAGTTGTCTGTGCTcAAGTTCTAcAAGGTGGATGGTTCTGACAAGGTGACTCGattgagg
>contig00060  length=294   numreads=12
cgcgggtgccaatctttagttttcaaagcagaatcatgagcatttccggacagcagtatgctgggcagccgcagttcatggggacgcagcagtttgtggggcagccgcagatgatggggacacagcagtttgtggggcagCCgcAgtacatgACTtCGCaGGCGCCGCAGTaCATGACCACGCAGGCACCACAATACATGACTTCGCAGCCGGCTCAGTATGTGACGtcTCAGGCGCCGCAGTATGTGACCAcGCAGGCGCCGCAGTACGT
>contig00061  length=174   numreads=96
GgTGGAGGTCCCGCAGGTGCAGACGGTGGAGCGAGTGGTGCAGGTGCCCCAGATCCAGGAGGTGGTGCGGCAGGTaCCTCGtGTGGAGATCcAGGACaTCCAGGTGCAGCGGGAGGTGCAGATTCcTcGGCTGGTTGTGGAGACTGTGGAGCAGGTTCGGGAGATCCCTGTGCC
>contig00062  length=495   numreads=5
gactacaaagtaggggacgaagaagaccaagttcaagcacagcgtgttGGACGTCGGtGTTACCGCGTATGGTGCTGGGGAGGGCACGACAAGATTTTTCAATTTGAAGGGGGGATCGCTGGACGGTGCACGgTTTGGCAAGTtCTTTTTTtACATCGCTGCTCcAATCCTGCCTTTCTACAaTGTGACCAGGACGATGAAGAGCATGGGCGCCGCAAAATCCCAAGGCATGTTTGGCCCAATGTTCTGGGCTTGTGCAACTaCtGCTTTTGCTGCGGCGATGTTCTATTtGTGGTTCATTTtGGTTCTCGTGGATCATGTtGACACTGCTGTGGATGCGGCAAaTGTGTaTGGgAaCGTAATTCCTGGCGGCATCTGGACTGGCAGGGGTTGGACCCCTGATGAGTATACCCAGTACAAAGTGaCGCAGCGTTTTGGCATGTACAAACGTTATCCCACGGACGTGATGGAGGgTaCtAATAaGACAGCTTtGGa
>contig00063  length=501   numreads=6
ttcgggtcaagggtcccggcaacatcaaactggttcaggctgtgctggaggacgcggtggcgcgacaaactaaccgggtgtgggaggcGGgCACtGTATCTCtGGAGTCGCTGACGaTGCTGTCTGAGgCTGATTtCGTtGATGCGgTGCAaCAGCAGGGgCAGGAGGAAGCCATCCAGCGCGCTTTGCGCAAACTCGACGGTATCGTTGGTCTCGACGCCGTCAAGGGTTTtATCAGgTCaCTGCACGCAaCCATCAAGATCCAGCaGGaGCGCCGaGCTGCCGGAATTGACGGTAGTGCAGAGATGGGCACGCTCCATATGATTTTCCAAGGCAATCCTGgTACGGGgAaGACCACCGTCGCCCGGGTCGTtGCCgACcTgCTCcGCgCcATGGGCTtGTTGTCCTCTGGGCACATGgTtGAAAGTGACAGgTCTTCACntaGTcGCCGGgtATtcGGGtCAgACCGCCATCa
>contig00064  length=217   numreads=5
ATTGCCAGAAaCTACATCaCAAAaCGGTTtATGCCGCTTCCAGTGCTTCACCTGGCACTCCCTGGAGCAGTACCACTCGTTCTGACACTGGGAACATCTCATCTCCGCCGCCGCTCCACAATTGCCACACGTAGGGTCCTCCATTGGGGGCAGCGTCACCATCTGAGCGAGCCTTTTCAACTCCTCTGGCGaCTCCTtGAaCAAaaTAaCGGTCtaa
>contig00065  length=479   numreads=130
GGGtAGGCACGTGTACAACGGTGAGGCTTTGCCCACCTCCGTGGACTGGAGCAGCCAGGGTGCTGTGACCCCGGTGAAGAACCAGGGGCAGTGCGGGTCGTGCTGGTCGTTCTCGACCACTGGATCTCTGGAGGGAGCGAACGAGATCAGCACTGGTTCCCTCGTTTCATTGTCGGAACAGCAGTTCGTGGATTGTGCTGGCACTTACGGAAACCAGGGGTGCAATGgAGGGTTGATGGATTCCGCCTTCAAGTACGCCCAGGTAAATGCTCTTTGTACCGAGAGCAGCTACCCGTACAAGGGCACTGACGGGTCTTGCCAGGCGAGCAGCTGCTCGACCGGGCTGGCCAAGGGCAGCGTTTCGGGGTACAAGGATGTGGCCTCAGATTCCGAGCAAGACATGATGTCGGCTGTTGcacAGCAGCCTGTGTCGATCGCCATTGAGGCCGACAAGTCCGTGTTCCAGCTGTACAGCGGGG
>contig00066  length=215   numreads=4
ccGtAGGTACCGACACCCATGCGAaCATTGTCACCCGTCCTCTTGTTGAACGCTCCCTCAGCAGCCCGCATCCCCACGCTGCCgAAGGTCCAGTCCATGCACGCGAAGGCCATGTCAGCGCCCTCCGCCGGGCTGTCCGACGCACAGAAGTACCCCGTcgACTGCCCcTTtGCACACCGCACCGCTGCGCCCGCCACCGTTGAAGCAGCTCCCGa
>contig00067  length=202   numreads=18
gATCTCCACTCTATCCAAGTAGAGGtCAtGtGGtGTgCGAGtCgcGgCCAGtCtCACGGtCtGAGTCATGGGACCTTTTGAGGATGTGGGATTTGCCCAGCCTGGGGtGGCTTTTCGGGCCCACCCCGGGCCTTGTGCAGGGATGGGTTGCAGCGAGCAAGATCAGTTGTTGGGCAGGCGATACACAGCATTGCTGCGttaa
>contig00068  length=215   numreads=5
cttgcacaCCAATGGGCAAtgcgGgcaatggggcagttgctcatgcctcttcaaatgctgcttggagaagaactgcTtGCCACATGTGCTGAGAGAGCACTGGAACTGCTTCTCGCCGTGGCTGGCcTGATGGCGCTTCAGGTGATGGTCGCGTGTAAACACCTTACCACACCCGGGATGAGTACAAGGAAACtCAaGCGACTCAGCCAGCCCGT
>contig00069  length=158   numreads=11
tcGGGGTGCCAAGAgCGCCTTGCCAaGCTGAGCGCTGAGGGTGAGATGCAGGGGCTCCTGGATAGTGGAAGTGTCGTCGTTGTGAAGGACGGCGCgaGgTTGACCACCGcTGATGCTGTTGCTGAGTCGATG
>contig00070  length=729   numreads=28
tGAaGGGTCTGATTCCAACTTTGGGgAAgAACGGCgTGtGCAGCAaCTACtCGTTCnaccACAGnaCcATTCAcAaGCAATTTGCGGAgTCGACGAAGAAGGGTACATTCATttttACATCTCCTGCGACGCCGGTGAAGTGCGGGGGGgCtCCGCTGAaGGCGGCaTTCTTGATCGATGATCTGAGCCGTCGGCTGGGGAACCGTGActCGCAGAATTtCAAGTTTTGtGCTGGAGgCAtGCGTGCTtCGGTGtCCCTtATTATCGTGGTCCATTGGAGGATCTTTTGGAGGAGCGTCGGATCGCGAACATCGTGAGTCACAATCTGGTGgAGGTACGAGGTGAGGAGCAgatcgctgtgttccagactggtCCTGAGAgTCAGACGgAGATGAaGTTtGACTTTTTGCAcGTGgTTCcTCcGCAGGGTCCTCACGATTTTATGGCGAAGAGTCCTCTTGCTGACGCGAGCGGCTTTTGtGAGGTGGACAAGGGAACAACGCAGCACGTGAAGTATCCGAACGTATTCGGGATCGGTGATGCGAGCAACATGCCGGCTTCAAaGACAGCTGCGGCGACGGTGTctcAGGCGACAGTGGCGAGCTCCAACATGCTTGACTTTCGTGCGGGTCGTGCGTTCTCGAAATCGTACAACGGGTACGCTGGGTGCCCGAtcGTGGTGTCGAACAAGCTTTGTATCATGGCTGAGTTTGGGTACGACGGTGTCCC
>contig00071  length=443   numreads=61
gCcTGTCCAGGTCCAAGGACTCGACCATGCAAACCGACAGCACCCCTGCGGACGGCTACGCTTGCGCCCCcTACCCTtCTTCTCTGCAGATCGCTGGGGAGTGCGGGGTCCTCTCCGACTCGGCGTACCCAACCGGCGCCGCCGCCGGGCTGCAGATTGTGGTCTAaTtGAAtAGGAGgtGCAAGCtGGCTGTGGCGACGGCGTTGCTGTCGTCGtCTTCGtCGtCGGCGGCGGCAGAGTCGGCAAAGGTGTGGGTCCCAGGCCAGCAGGGAATACCAGCTCTGAGCAGCGCCCGGGCCAAAaGTGGtCCTTTTTTtGCGCTGTCAGAAAAGCCCGCAGTCCGCCGCGCTGAGCCCCG
>contig00072  length=368   numreads=101
ACATAATGGCACACGTCTGGCGTACCGATCTACCTTATTTTCACACCTATCTCTTGCAGGGTACTACCGGCACCGAAAACTACTCCGATCGGGAAATCCACGCCTGATCATCAATCCCACACCGACAATTCACACATCTACTCAAACACAAGACACAAGAAAGGCCACCACTACCGACTCCGGCTGCTGCTCACCGCACCGTGGGTTATTTCACACTAAACACCAAACGCACACACAGcGGCGCCAGCACGGTTGTCGACGCAAATACAGAGCTAGTCCTCGGAGTCCGAGGCAATATTGCCATCACTGCCGCCGAGATCAGAAAGGGTACGAAGCTTCTGCGCCTGCTCCCACTCAGCAAGGGCTTC
>contig00073  length=101   numreads=5
GGTgAGaCaCcGTGGCCAATTTCGACTTTaTCTGCGGGAGTTTGtGACAGAAgCCCTTGCTGAGTGGGAGCAGGCGCAGAAGCTTCGTACCctttctgatc
>contig00074  length=224   numreads=4
aCTtCCAtCTtGCCGGCGGCtGCTGttGGttGGCGCGGCTCAGACCGGTAATGCGgTATGAaTCTGATGGCTGACTCCTGCcTCcAAAGCCTCGTAGCTTGAAGACAGCGATGCTTGCGCCGAAGGTGTAGGCAGCTTCTTCGAGCTTCGTCGGATTTACTATCGTAGGTATCGCCAATCTCGGCAGCCAGAATCTGGTTGGCGGGgCTGGCCgCTTACATCGC
>contig00075  length=884   numreads=24
gtctaaacggttgtccgggcgacgtgagtggtggctgatacctcaggtGCGCACttGACTGCGCcaCTTGGGTCACACTCTGTACCCAGCAAGGAATTTtGCGTGCCCgAGAATCTCAGTCTGGgCAGCATTGAGAGCCACcAATCGCTTTTCCAAGgACTCGGtGTGGGGATCGGTTTCGtCCAGaGAAATCGCCGCAGCTGTCTGAGACGCCCAcGCCCGCATTCCCTtGATCCGCAaCATCATGCCTTtcACTtGAAAAAaCAAaGCCATGACATCACGAGCACTGGGCTCACCGCGAAGGCGCAGAGCAATTCCCATGAAaTCGGAAaGCCTCATACCCcACTCAGCATCATTCGATTCGGAACtCGCGGCaCTGGACGACCCGTCCTCAAGCAGGCGATCGAAAaCCTCCAGCAGTTCACGAAGCtCCtCCACCtCGAGAGCGTtGtAACCTGCTTCCGCCAGGCAGTCCACAGCAGCATTGGATGACAACGCCTGGCGCAACTCTTCCCTGGAAGCGACTTTGtCCTTGCTTTCATCGATGTTGTCGAAAACAaCAGACAACGCATCCAGCACAGCTTTTCGATCaTCCGTCAGCTCAGCTGCATGCTCCTGTTCGTCGTCTTTGAACaCGGCATCCATGTGTTCGCAGATTACAGCCACAATCATACTGATGAGCCCAAaCGAAGTGAAGAAAATGAAAAGAATAAAaCAAAAGAGGAGCcAGGGGCTCGGTCCTTCGACAATGGGTCGGACGACTGAAGTCCAAGAATCACCAGTCATAATCTGAAAAAGGGTAaCGATAGTGCGGGAGGTGgATCCGAAATATCTCCCGCGTA
>contig00076  length=205   numreads=98
ATCGAGCTATGCCACGGCTCCTTTGACGGGATCCTCcGTGGTGGTGCAGGGCGCGTCCCAGATGGTGCAACCGCGAGTTGGTGCTACCAGCGTCTACCAGCCTGCGTATTCCACtGCCAACTATGTGGCCGCGGTGAACACCAGCCAGGCTGGGTATGAGACTCCGAGTCAGTATTTGCAGCAGTATGGCACGGCGGTGAGGACA
>contig00077  length=404   numreads=21
CGCGATTCGCCCCCAGCGCCGGCCCAAGCGCAGCTTCCGCGGcGAGGACTCCCCGATCAACGTCATCGGGATCATCACGGACCTGTTGTTCACGAGCCCTGCTGAGAAtCcGGAGAACCCGGCCATGGCTCCGTGCACGGCTGTCTGGGCAAGCAGGATACAGTACTCACTGTCGTCGGCaTTAGCGGCGACGGACCGGATGATGTATGACGGGTCGATGTACCTGACGTTTGCCTCAAGGCCGTGTGCCTTGAAGTCCTTGGTAATCGCATCCTTCAGCCATTTCCCGaTaTCCTTGTACCGCTTGT
>contig00078  length=584   numreads=26
TATCTTCAAGCCCTAGCGTGGGCTGAGGCAGTTTGCATtCAGTCCCAGTACTGTTTCTTAGGGGGGACAACTACCTGCTTGGGATGTCGCcAGAGTtaCGCGGGATTCATCCGGGCCGGGgTCCCTAGGCTTCGGTCTTCTGCGTCGCCCGCAGCATGACGCTGTGAAGGTCGGAGTGAAGTTGAGCAAGGTCAACCCGCCCGTGTCGCAGTTTGCAAAACACAAGCGCAGATTCAGTCGCTCAGTTCTGTGCTTTCCGTGTAGGCGTTCCTGGACACTGGCTAGCGGAGTGGTTGCATGCAGGTTTGAGGCCTCGGGTCGCGAGGCAACAGGAGGACGGGTCTTAAAATCCAaTGATTTGCTCCGTGAaTGTGaCGGGGCGTTtGGCTTGCAAAGCAtCCtGCGGGCtGCCTGCTtCGTtGTCTTGGTCT
>contig00079  length=193   numreads=2
gaagatacccaacaaggtctcctaacgctcgagacatcgcaagcccagggtatcgttcccctttgacgtaaactcggtgtggcacgtcatatgggtttttgcggacttgtcccccatttgcGTGAATTCtCTTTTTCtCGTCTGGgAgCTCCGGCTTGTGGTCGTTGCACAGATCTACAGCGATGaTACTAGa
>contig00080  length=531   numreads=49
CGGGCAAGcAGAAGGAGTtGACGGAggAGCAGAAGCaggagATCAAGGAGGCGTTCGATCTTTTCGACACCGATGGCAGTGGTTCAATCGATGCGAAGGAGCTCAAGGTAGCCATGCGAGCTTTGGGTTTCGAGCCAAAGAAGGAGGAGATCGAGAAGATGATTCGGGATGTTGACGATGATGGGTCCGGCACCATCGAATTCGGTGAGTTTCTCCACATGATGACACAGAAGATTTTGAACCGTGACCCCAaGGACGAGATTCTGAAAGCCTTtCGTCTGTTTGATGACGACGAGACCGGGAaGATTTCCTTCAAGAACCTGAAGCGTGTAGCAAAAGAGCTGGGTGAACGAATGACAGATGAGGAGCTGCAGGAAATGATTGAAGAAGCGGACCGCGACGGAGACGGCGAGGTAAACGAAGAAGAGTTTCTTCGGATCATGAAGAAGACGAATCTGTTCTAAGCCTGGACCAACCCCAAAATGGTTCCGCGGCACTCCGGAT
>contig00081  length=213   numreads=5
tCGCAtAGTAcAACAACAGCGTCGACCCcAAGAGCGGAGGAAGCCGGGCGGTCCCGTtCCACcAGCCCTTTTTTGGGAACGCCCcGCTCTGTGgCCGACGtGCCCCCAAGACCGGTGTCCGCCACCAGTTCAGCAGTGGAGAGTtCTCCGCATCGCTCGCTATAGTGCAGGTtCACGACAGGTCTTTGTGCGCATAtCcTGCTTTTtCGntnn
>contig00082  length=470   numreads=31
CGGCCAAGgTGgTGCAGGCTGCTTTCGAGCTGGAGATCGCACGAGGCCAGGTGTCCGGAGTGAGGCACGCTGAAGGCTACTCCATGCTAaCcATCATCGgAGACGGCATGCGAGGTTTtGtCGGTACATCAGcAAaGCTGCTGGGCGCGCTGGCCCGAGGAGGAGTCAACGTCGTTGCTGTCGCGCAGGGCtCCTCAGAGCGGAATGTCACAGTTGTCGTTGAGAGACCCGCCTTGGGCAACGCCCTGCAGTCCGTCCATGCAGAGTTTGCTGGCACCGCTTCAGCTTTCCGTGAGTCCGntAATGACGCTTTGGAAGACTTGAaCGCGCCCTACAGGCGGAGGTAGTTTTGCAGTGTGTGTTTTTTCCGCCGCTTGGTGGAAGGGCGTGCAAGGGTCAGGTGTGGCATGCGCTTCACACGAGGTGCCTGTGTGCCGAGGCCGC
>contig00083  length=179   numreads=2
tttgggttgttgtggggtcccccctgccatggaccaagtcggtcgcagtgctcctgcgcaccgccgccggcagaaggcgggttcgatgatgtgagggaggtactcccggaattcaaggtctcgcgcagtgaagcgtgtgccggcgacgccagccgtgcatgggtccgagggcctccgcg
>contig00084  length=196   numreads=10
CCGCTCCGGTTGGCACGAGCCGGAAAAAAaCTGCGGGGCCCGGGGGgCGCCCGTAGCTGTCGGAGCCCAGCGGGTCCCGAGGCGCGGCGCGTCCGGGGATCCCACGGGCGTAGCGGTATGGCTGACCCATCAGGCCCGAAAGGGCATCGACGTGCATCTGGCGCGACCTGGTTCGTGCCTGGGCTGCTGGGACGCA
>contig00085  length=728   numreads=17
tacGTCGGGAGAGGATtGCGAGaCGCGCTGCCCTTGAGTTCCAGGATGGATTCTATGTCAACTTGGGCATTGGCATCCCCACCATCGCCTCCAACTTCATCCGCCCCGGCATCAACATCACCCTGCACTCTGAGAACGGCTTGCTAGGCAtcGGGCCCTACCCCACGGAGGAGACCGtGGACGCTGATTTGATCAACGCtGgCAAGGAGACGGTGACGGCTATCCCCGGGGCCTCGTACTTCAAtAGCGCGGAGTCCTTTGCCATGgTCCGGGGGGGgCACGTGAACGTGACCATGTTGGGGGCTTTGCaGGTGGCGTCTAACGGGGACCTGGCCAACTGGATGATCCCcGGCAAGATGATGAAGGGCATGGGAGGGgCCATGGACCTGGTGGgCAGCGgCAACCGTGtGGTGgTCACCATGgAGCACACcGCCAAGGgCGCTCaCAaGaTCcTCCcGGCGTGCACCCTGCCCTTGACGGGCCAACGGTGCGTGAACACGATCAtCACGGACATGTGCGTGTTCGACATCGaGGACTctGGCCTCGTGctGCGGGagCTGGCAGAGGGGgTGACGCTGGAGGACCTCCGGGCGGCGACCGGGGCGGAGTTCCAGGTCCcGGGGgACGTCAAGACCATGGGCCAGgCCTAGgAGgTTGGCTGTGCAGCGTGGGgCGgcagggtcccggtcgctcgggnccnnnggggg
>contig00086  length=969   numreads=33
aTCGTCTTGCCGTAGAGCACGCTGTtGAGCTGCGGCaCAGTCTGAGGTCCCTTGGCAAGCTGATCCAAGATCTTCTGCAACTCGGGGCTTAGAACCTCGTCGTGCTGTTCCTCTTCCTCCTCTTCCCAACCATCAGGGAAAGCAGCCCAaCCTCTCTCCACTAACCAAAACCCGCCTTTCTtGTGGTCAAACCAGAAAATCTTCGGCCTTTGCTTAAAGAATTCCAGGCgAaTACGCGCATCATCTTCTTCTTTGATCTCACTTTTCTtGTACCTCGCAAGCGCTTGCACCTTCTGCTCCTTTGTGAGGgCAGCCTTGGCGTTCAAATCCGCTGCaGTCCaGaTCTTTTCCTCATCTGTCCACATAATCCGCaCGAAtATCTCCGACAACCAaTCCCGCTGTGCTTCCTTCAGTCGCTTCTTCTCCGACACAAGGCGATCGTGCTCTGGAtCTCCAGGCACAACGATATCACcAAATGCGCcACCCAAAAaCTCCGgCTGCAAGtaCTtGACATGACcACCATCCACCGAGGACAaCACcTGTGCATGCTCTtCAcTCTCATTCAGATAGTGCAACAATTTTTtGGCCGCGTGTGCAGTCGCCCGCAATTCATGATCACCCAAGATTCTGGgCGGGCCACACAGCAACTTGCGAAGCTCTGTTCGCAGGTGAACCAAGGTCTCTATCTCCGACTTGGACGCGGACACTTGGAAAATATGATGAGAGATCTGCAAAGCGACcAGATGGTCCTGGTAATAGCCCATTCCGAGGTTCACTTCTTCCGGGTTGAGGCcGACCAGAACACAAGCGGACTCTCGTGGGGGCAAGAAAGTGAAGCCCGCcACGAAAGAGCGGgTGCCTGCCTCAGTCAACTGACcACTTGTGATGCACGCTAGCAACTCTCCAAACGCCGGAGCGGAAGCACAAGTCAagCaGAaGCGaTTGCGCCaCGaCGGCGAaaCaGcAaCC
>contig00087  length=216   numreads=2
AGCCGCCGAGGACGGCGACGACGACAnagggCTCGGATGAAGAGGaCGAGGAGGATACATCATTGATTTCCAGGAGGCATTCCAGGGgTGCAACGATCACTTTtGgTACCGGGAAGATTtCTGGACTGTACCAGCGGGATCGCGTTTGTGTGGGGTCGATTTGCTCAACTGCCGATTTtAtGGCGGCCaCGAAAGAGTCCCGAAaGCCTTTTActg
>contig00088  length=201   numreads=3
GCATCCcAaCGTGTCTTTCAGGAACACGGTGgTGCCGCGCAGAaTAGTGAAGAGGACCATTGCATCCCAAcGTGGCCTTCAGGACaCGGTGGTGCCGcGCAGAACaGTGAaGAGGACGGCcGAAGGagcgtcgaacggaacccgctcagcagagcccggtnactgg
>contig00089  length=202   numreads=6
tttcgggtttctttatttctgtgaaggttgctcccactacagcggtgtacacctacgatttcattgtagcttgtcttgatgatggaggagctgattgccaggcgacatggggnnnannngnnnannnnnncnnnanngnnnnnannnncnnnannannnncnnnannannnncnnn
>contig00090  length=142   numreads=4
CATTACAGCTTGTATTGCTGATGGTGCTGCTTGTCAGGCCACATGGGATGAACAGgAGAACGCGACCACAACAGCtACAACGACCGCTGCAACGACAaCGACGgTGgCTGCAGTAGATGACAATaCGACGACCACGACATCA
>contig00091  length=187   numreads=4
gggattgctgtggggctgcctgtgggttcacgaagaccgcgccgtgaatagcaaggcTGCAGCAGCTTtCCGTGgAGCCTGCTCCGAGTACAAGGTCTGGCCCTATTTCGTGCCCGTTGGTGGATTTGtCCTGaGCCCTC
>contig00092  length=879   numreads=77
CCTGCAGACGCAGCAgTtGTAcaCAAGGAgAAGtCCcAgCTTAGAACTCGTCCCCgTATCCCTCCTCCTCACCCTCGCCCTCCGCGGTCTCGATGCCAACTTCTTCGTAATCCTTCTCCAAAGCCGCCAAATCCTCACGGGCCTCGGAAAACTCACCTTCCTCCATCCCCTCTCCGACATACCAGTGCACAAAAGCACGCTTGGCGTACATCAAATCAAACTTGTGATCGATGCGCGAGAACACTTCAGCAACCGCTGTGGTGTtcGAGATCATGCACACAGCGCGCATCACCTTGGCCAAaTCGCCACCAGGCACCACCGTTGGTGgCTGGTAGTTGATGCCGCACTTGAATCCAGTGGGAGACCAGTCCACAAACTGAATCGTTCGCTTCGTCTTGATGGTCGCCACCGAAGCGTTCACATCCTTCGGCACCACATcTCcGCGgTACATCAGgCAGCACGCCATaTACTtCCCGTGTCGCGGATCGCACTTGATCATCATGGACGCGGGCTCGAAAACGCTGTTCGTGAT
>contig00093  length=190   numreads=2
TGAAGATGACGGACTGGAGTTACTcAAGAAGTTGAGAGAAGACATTGACGCAGCTAAGAAGTCGGACGGCGAGGACGATCCGGGCTCCGCCACTCCTAGCGAGGGTtCCGCTtGCAGCGAGCACTTTCGGGCTTCTCACCTGGCGCAGATCACTTtAGAGCGTGACATGCTCAAGGTGCGAGTTGAGGAT
>contig00094  length=329   numreads=32
cGCTGCACGGTtCATtAGCCAGCGACCCCAGCCCAGTCAGGGCTCAAGCAAAATCACCACTCCATGACCGGATTCAGAGGTGATCTCACAGCGGTGTCGCTGCAGTCCTCGGTACCGCCTCAGAGGAAACCAAAGACAAACGGATAGCGCACAACCCCCTTCCcGTCTCACTCCGCTAGGAACGGATGCCGCAAGCACTGTTCCACCGAGGGCCGGAGCTCGGCTGTGACCAATACCCTGCTGATCCAGTCCCTTGCGTtCACCGACAAGAACTCAGgAAaGACACACTCCAGCGAATGGaTCCTCTGGTaaGTGTCTT
>contig00095  length=217   numreads=3
ttggtgctctgcagaacctcggcttcaaccaacccattaagtttgcccgacggatcaaaagcgtgtatctcgatattgccgagcaGGAaGatttCCtGGcACACCAGcACTTAATTATCACtGAGCGCaTGGCACAGCAGTGCCCTGAGATGACATTGAATGTTGTGCTGGAACACCTGGAAGACcTGaGTTCTGGTGCCAGCTTTGTTGAGTCATc
>contig00096  length=344   numreads=3
tctcggtgtagaactccttggtggtgcaggcaatggtcacaccgcgctcacgctcctccttctgccgatccaTGAAGAAaGCGAAaGCGAAGCTGCtCTTtCCAAGCCGATCGgCCTCcTGACGGAGCTTATCCAGCTCACGCTCCGGCAGACCACCCAAcTCGAaCAaCAAaTGACCGGTGGTCGTGGACTTGCCGGAATCGACATGACCACAAATCACAATGGAAAGATGCTCCTTCTCAGACTTGTCACCCATGACTGCGGCTTCTAAATGCGAATTTAAGACAAGACAAACCGGGCCCTTgCcG
>contig00097  length=506   numreads=43
tAAGCtGcACTTGTCaGAGGTTACCAAGTCTGGTGCTCTCATGGGTCGGCAGCGCGAGTCCCTCGCTAGACGCGCTCCTCGCCCTGTGCAGCAGCTCCGGTATTCTCCACTGGTGGAACATTTTTTGAAGAAAAAGCGATATCATTCTTCCAATCTGATTCAGCCTCTCAGCATGGCTTTGACCAGTGCCGAAGACAGATGTAAGCTTATGGACGAGAAGCACGCCGTTCTTGTTGACCGCGCCACAAaGGCCAGGCATGAGAGCCAAGAAATGCTGGACAAGTATGTTTtGTTTgagAAAGAGCTGAAAGCTGAGGAGCGCGACATTGCCAAGAAGATTCAGAAAGCCAAAAaGAAACTGGAGATCCGAAGAAAAGAGGTTCTGCGGCTCGAGGCGCACGAGTTTGCCAACTAtCTGGTTTCTCTGAACTTGTTGCAGCGAGCAGAAACGTGATGATGGGGCAAAGTCCTGAGCAaTTCGTTGTGCATGgaC
>contig00098  length=160   numreads=9
cATCTTCACCAGGCACAGCGtCGAAAgAACGAtCctcGcTCGGCATCACAATGTGCACCGCGCTGTTGTCTTCGCCCAATGGCTCtGGCCAAAGCACCCGCACACAGCACAAACACACACCCACTTCCGACATTCCCAGACTAATTGCAATCAAACCAAC
>contig00099  length=146   numreads=2
gTCCGAGTGACCAAGCCaCAaTCCAAAGTCCAGCCAACGCATTGGGCGGCGAntcTACCCAGGAAATGGTCCAGTCGATGGACcAGGGAGgCTACGCAGGCTGGCAAGCTGCTGCAAGGCTTTTGCGCTTggctgacagtgcagaa
>contig00100  length=300   numreads=65
aCATCCGCTCAGGATGAAACTCAGATCGGCAACCCTGCGCAGTTCCACTAAGGTTCCGGAGTCGGGGACTGCAGCAAAGGCGAATCAGAACCTGACTCTGTCCGCGGTGGATTCACCGAATCACTACCCATAGCCTTGAGTTCCAAGCCACCAAAATCGGCCGGTTGCGATCCTGAACTTCTGACAGATCTTTTTCTTGTGGGTGACTCTGGAATTACAAAATTGCCCATGACATTTCCGGCACCGAACGATTGTCGCTTGGCTTGTGGGGCCTCATTCGTCGCtGGCtCGGtCGCTTCT
>contig00101  length=193   numreads=26
GGACGTCCCAGTGACTGTGGACGTGCCCATCATGCGCCAGCCTGTGATGGAAGAAGtGGTCGAGCAGCAGCaGgTGGTCGTGGAGGTGAAGCGCATGCGCCAGGTCGGTATGAGGGATGTCCAGGCGCAGGGCATGGATTTGGCCCAGTCCCATGTGGTTGGCTACGgCgAGGCGCACGTCGTCGGGCAGAGT
>contig00102  length=141   numreads=1
cgggagggcagcaggggatcaacctcagggatgggccgaacatgcaggtgagcgagcaggtggtggagctgcagccggaggtgcaggtggtggagaagattgttgaagtgcct
>contig00103  length=143   numreads=19
CATTCTCGCCAAGCATGTtGCAATGCAGCACACCACAGGAGGAGCCAAGAAGGTGGTGATTTGTGCTCCAGCAGGTGATGATGTGCCAATGTTTGTGATGGGCGTGAACCACACGGACTACAAGTCGGACGACACTGTGGTCT
>contig00104  length=129   numreads=2
tccggctcgaaCaTTGGCGgTGGGTCAGTATGTgCCCTTGAAGTCGGCgTTGTAGaTGcGaagtctgtgggtcaggtcgagtggggtgtgagtgaggtggtacccacatccacgggtgtcagcggcccg
>contig00105  length=633   numreads=50
ctcGaCgaGCGcgAaCAAGTGTGCGACTTGCTCCCTCAAAGTCTACATCCTGTGGCGGTAGGCGGTCTTCACCGaCAAAAATCCGACGCCCTGGCTTTCCAGGATATCCAACGCGTCCTTCAAGCCGTTGATTTCGGCCTCGCGCCGAGCCTTCCTCTCTtCGTAGGAATCCGGCTTGGCAACACACTGCTTCTTGATGCTGGAGTAGTAATCCAGTACGGCATCCAaTTCGCTCTGCTCGCTCGTCCTGTCACCGCTCAGTTCAGCCAATTCAGCCTCTGTGTCCTTCAACTCCTTGGTCTTGTACTTGGCACTGGTCTCCTTTtCCGCCTTGGCAATCTTGTTGGCCTTCGTCTGCTTATCGTAAGAGTCCTCCGAGTCCTTCTCATCAGCTTCAGTTTCGGCCAACAATTTGCTGAAATCCGATTCAGTCACCTCCAGGAGGCCAATGATCCCCGATGACTCACCAGACGCTGCAGAGTGAGTGGAAACTTCcGGCTGCTGCACGAACGACGAACCACCATAATATTCCTTCAACACCT
>contig00106  length=662   numreads=29
ccacatgccggttgcagagaagcgtcggttggaaagccgccnngncnanttgcGTGAGTTCCAGgAGgcGAaCcAAAaCAcACGAAtGACACTAAtGGATGAGCGGGCCGTCATTGAAAaGGAGCGCGCGgCCAGCcGAAAGTCGATTGAaCAAGCTGACGCAGACTTGAAAAACCGCGAAAAACGACAGAAGGTGATCACAGACCTAGCACAGCAGAATGCAGGTTCCGCCGGCCAGACTGACGCCAACCCAATTCTGGAgAgTGGACGGCTTTTCTGTCATGATATTTCCAGGACTCAAATGGAAGTGGAGAAGTTGCACAAAGACAAGGACAAAGTGCCGGATTACCGCtCTGCTAAAGACAAGCTAGTTAAAGCTGAGCATGAGACCCACATCATCGAGgagAAGTTGCACGAGCTCGAGGCGGTGCCAGGAGGGGAGGTGGGAGGACTAGAAATTGCCTTCGTAAAGGAGCTTGTCGGGGATTTGTTGGCGCTGAGAaGaGaTTTGaTTCATTATTACCAGCAGAGATTGATGACGTTGgaCGCGGATTGTGATCCGTTTTTTGCTGTGGCCAAGCCCAAAACATAGCGTCGTTACCAGTTGCGTCGTCTGTCTTTGTTGCGCAtt
>contig00107  length=147   numreads=5
GCTGCAaTGCAATACACCGATCCGCGCACCcTCCcTGgCCGcGGGCCCCTCAGCGGGACCcTCATCAGCCTGGGAGAGAGgCaCGgaCCCcGCctCTGCcGCCACcTAGaCAaCAaTGTCcTCcGCcGCcTtgCaGTtGGCaCcgTt
>contig00108  length=398   numreads=132
TCATGACGAGCCGTCTGGCAAAACTGGTGTCGGCAAGAAGTTTTATCACAATGTGATCACCGGAGCTCAGTTCGCCAAGGAGCCGTTTTACGTTGCTATCATCACCCCTGCTATCCACTACTGCATGGGAGGATTGGAGACCACGAAGGATGGTGAGTGCATGCGCAACGGTAAGGCTCTGCCCGGATTGTACGTGGCCGGTGAGGCCGCCGGTGGCGTCCACGGCAACAACCGATTGGGAGGCAACTCGTTGTTGGACTGTGTGGTGTTTGGCCGCGTCGCTGGTCGCCATTGTGCCAAGTATGCGTTCGGTGAGGATGGTAAGTTCCGTCCGTACCCGATTGACAAGCGCGATCGTGAGGTGTCGCAGGTGATCATCCGGTAGATTGCTATTGGAC
>contig00109  length=117   numreads=27
GTCttCGAATCGAATGACAtACAGCTCCTGAAACAAAAGAACAACTCAACTACGCGATCACCTGGGGCTGCGTGGTCATTGCGATCTGACCCGCGCCGCCATCCTGCAGGCTGCTCA
>contig00110  length=896   numreads=16
cTCCTACGCTGAACCAGCAGCTtCAGCCTGnctttCGGGGGCTGGaGCCcATGCTCCGCCGGCCTCnacACGTGCTTAAtGACaacctcagccaccGACtGGgCACGTTtcTGCGCCGCcTCaGACCCGGTGGGATCCGAGGACTCCGTGTAATACTTGAGCTTCGGCTCGGTGCCCGACCCACGCAAAGTGATGACCGAGCCGTCTTTGAAACACAACGTCATCATCTGATCTTTGGGCGTGGCGGGCAAATGAGATTTGCCATCGGCCGTTCCCGTGTCGAGTCCCTTCGTCACGTCGCGCACCGAACTCAACTCCAGATCACCcACcACAGTCGGgTACTTTCCCCcGTTTCGGAAaTCGTCAAAAaTCTTCGCCAtCACCtCCGGCtCGtAACAGAGGAAATAACCATTGTGGgTGgCGAAATaCCCAaCcTGCTGGgAGAGTtGgTCcAaTCGTCCCcTGaTGGTAGTTCCCTTggAATGCcaaTGCACCGCCATCTCGcAAAaCaCCCcActGgCTGACACGCcGtCTTtGTCCTTGACCATCGgCGACAACTGGTACCcAATAGCttCCtCGTACgCCAaCAaGTGAaTCAAgCtCttCtCcTtcAcAAagCTtCGCCGAGCAGTTCGCCagCCACTTGAACCCGGTCAGAGCATCCGAATACTGGCACCCATGGTGCTTCGCGATTGCCGCCAACATtCTCGAGCTGACCGCGGAATTCACGAGCAATCCAGAAGAAGCGGACTTGCCTGATTCGCAGTGCTTGGTCACCATCCAATCCGCAAACAGGCACCCCAACTCGTCGCCAGTAAaCTGGAGGTACTTGTCACCGACCTTTTCCGCAGCTGTGAACcGGTCTGCGTCGGGGTCATTAGCGATCACGTAGTCCG
>contig00111  length=399   numreads=7
cTCAAAGTCATCTATtAtGTCATCGCCGAAGGTTCCACCCCACTGTCCAACTATGGGAAGCTTTtCGGGGCTTGCCACGGgCAGATCAACAGAAATGTCAGGCTTAAGGTCTtCTTTtGgACGCATCCACATCGTGGTGTTAGTTTCAGAATGCAAATAATAGATCCGTCcGGTTGCCATCATCTTCACACACTCCCATCCTGCAGGAAGCCCTGCCTGCAATTTTGCAGTCGTCCTGgTCTTCTGGAGCCCAGAGTCACTTTTCGGCTTGTCCTCAGATTCCGGGACAAGAACTACCTGGTCACAGTCGATCACAATTGCGTCTCCGGCATCATGTCCTtGCATCACCCAcTTGACGTCTTGCTtCGCAATGACATTGGCTCTCAGGATTTTTTtGna
>contig00112  length=805   numreads=88
gttcgaccgagtcagccccaaagcgactgcgttccGCtGCACTTGCTGTTGCTGGACCcTACCCATCACCGaCGGAGCTGCGCGAGAggtggCAGAAGATGACTGGGaCGTGTAATGTAGTGGAGTTTTACAGCCACAGCAGAGGGCATTATCGGTCTTTCTCCAACTTCTTTACAATGCAGAtGGTTTTTAAGATGCCGCCAGCCTTGAAGCAGCACCCTTGGGTGAAAGACAGCGTTTCATGTAAATTCTCTGAGAAGGCAATTATGTTGTGCAAAGCAGCGgTGTTCAGAGACGAGgAGACTtACAACAAgATTGTGGTCTCGAAGACACCTGCCGATTGCAAAAAGCTTGGTCGAGCAGTGACCAACTTTGATCAGGGTAAGTGGGATGAGGTGCTCTGCATGATCGCATTTGAAGTGGTTCGGCAAAAGTTCTGCAGCTGTGAAGAGCAGAAGAAGCTTCTGCTAGCTACGGGCGAGGCGCTGATAGCTGAGGCAACTAAGAACGACGTTGTGTGGGGCATCGGCTTGGATTGCGGTGACCCGCTCGTCCGTATTCCGCAGCAGTGGCTCGGCAAGAACGTGCtGGGATGGGCTCTGATGGCTGTCAGGGACCACCTGGCCGGTTCACAGACGTGAGTGTAGCAGCCGGATTTGTGTGCAGCCTGCAGCTCTGGCTTGTCCGTCTTTGCAGCAGGGCGGCTCCTGCGAAGATGTCGCGTTGTCTGTcTgTCTCGGTcgacn
>contig00113  length=140   numreads=2
CGGGAntAAGCATTCGTGCAGACTGAAGTGCAGCTCCTGATGGATGTTTTGCACAGTCGGCAGCTGgCGATCGATGGTGTCGAGGACGGATTAAGGTCATTGTGTAAACAAGGg
>contig00114  length=319   numreads=9
CggagTtCAAGTGCGTGTTGTCcGTGCTGCGTgAGTCCATCCAGAAGGATCCCACGAAGTGGAGCCGCATGgCGAAgACGGTGAGGGGAGTGTCGGAGGAGACGACCACCGGTGTCCATCGTCTGATCCAGATGGCGGAGAAGGGTGAGCTGTtGTTCCCGGcGATCAACGTGAATGATTGCGTGACCAaGTCGAAGTTtGACAACGTGTACGGGTGCAG
>contig00115  length=514   numreads=13
TTTtCntctaCtAATtntAGGGCcAATCAaGCTCCTCTGCCGGAGGCTaTTTATTAGCCAGCAGCGCACTGCACCGGCATTGACATCcACcAAGCCTTGGGTGtCcTTGCCAaGCTACCTCTGCTCCCCAAaCGAAAAaaCGACGCCAaCCAAAAATACGCCCGCCAACTGCAACAACACCCCAGGGCGGCGCAAGtAAGCGAGCACCTGATGGCGAAAGGCCACCAGTGCCTTTGAAAGCCAACCCGCGTCTACAGGATGCTGCATCcACCCCCcTGGGCTGCCTCCTGCTTCTTCAAGtACGCTTCCGCCATGGGCTTCAAGTCCTCGAAGCACTTGCGCCAGGTtgCACTGATGTAAACaTGGGTCAGCTCCTCATCCgtCGCAATGTCGCGAGCaGCGTGGAtCTCAAAACGCTCCTCAtCGAAAtACCtAGTCATATGGgTGTtCcGGGTCCTCCGACATATtGTAAAaCACCGACGCCCCGGACCCCGAGGCCCACTTCcTCGGCTCA
>contig00116  length=614   numreads=33
gccagcgttggcggttgcagattcaCggCGgAGATGCTATTCCTAAGGATCGCGTCTGCTGGCatGTtGACGCCGATAACTCCACCCTGCACATGGCTGTATCCGTCAAGGGCAACCGATCCCTGATCGCCAAGCTGGGGgAGTCATCGGCTtCAGTTTCTGTCAGGGAGTTGCCGCAGGTTGAGGGGTCAGTGTACATCGGTAATCCCAATGCCTACGCTCACGGGGTTGAGTACCCTGCTGCGAAGGGCTGGGATGATCGTATCATTGCGGTCCAGCTCCGGATTCTGATGACAGCGGAGGAGTCGGCAAAGCTGCACTTGGAGTCAtCAGGGtCtGCCCGAAGCAAGGCCATCGCCAGTGCCATCGCCGCTGGCGACTGGCGCATGCCATCGCTGAGCGAGGTGGAGGCCGTCTTTGTAGGGTGTCAAAAAGGCGGCTGCCcTGCGCGGTGATGGCGGGCAGGCTGCAGGCCGCGCACCTGCAGCACGAGTCGGCTCATTGTGCCAGTGCTCTGGCCGAGAATTCAGTCACAATCTGTGGCTCTAGTGAGCGTCCGTTGTGACGCCGGTGATGTGGCATGTGCAGTTGCCACtaag
>contig00117  length=226   numreads=7
cAAGAACAAAaGAACcACCGgTGGGAGCAAAAAAAaCGCGAGAGTACCCCCTaCAAAAAATCGCCTGCCACTACTGCACAGCGTCGGCCACCGGGCTGAGCGCCTTGTACTCCACCACCAGCGGCGTGGAGACCTCCGGGCCCACCGCCCcAAACGCGTCCAGGGCCCCGGGCGCAGCGCTGGCGCGCAGCGAGGgCTGGGTCACGCT
>contig00118  length=97   numreads=11
gtcaacTCATGACGCTGGCTATTGGCGCTtGTTGGGCTCGATcGACGAGCCATAAAA
>contig00119  length=211   numreads=3
CcATTGAattgAGgCcTTTGCGATtGGGTTCCAGTTGCTGAAGTTtGGCCTGGCTGTACGTtGCTGAaTtGgcTGTTGCAGTTGtCTTGATCAaGGCAGCCAGCACAGcTGTGatCGGTTTTGCACTGCTAGTGCATGATtCcTGGGgTtGCCCTgTCGCtCGCTTAGTCTCcGCAGgAcACAAggaagngn
>contig00120  length=666   numreads=84
ttggcggTTTGGGcAGGGTCAGAAAGATTTTGGTATCGGTTCCGAGTTTACGATTGACACGACCAAGCCGTTCGTAGCCTCGTTGTCGTTTACTGaCCCTGGCGTCGCTGTCAGTGCACATCAAGGGGGGCGGTCAACTGCGCAGCATATCCAGGATGCCAGCAATGTCCGAGATGCTCTTAATGATGGGATGGTTCTGACGATGGCATATTGGGGGTCGTCGAGCATGGGGTGGCtGGACAGCCCCCCATGCAGCAGCGACCCTGCACAGTGCCCCGCGTCGGTGACTTTGTCGGACATCTCGGTGTCCTCAGGATCGTCACCCTCTCCATCCCCTGGTCCGTCGCCtGGTCCGTCGCCTTCTGGCTGTCCCGGCAGCAGCAGCGCCTGCGACTGCGCGTGGACGCAATCCGGAGCAAACTGCGGGGCGGACGATGGATCTGAGTGCTTCTGTCGTTGTTGCTGTCCGTTTAAGGAGCCTGGATACTCATGCAAATGGCACGCCGAGTTCCTTGACATCGTAGTGTAGGGTTGCGTGGTAGGGTTGCGGGCTTCCGGCAGCGGAATTTTGAGGCCATACCGTGTCTCGCGGGCTGGCgATTCCCGCTGTGACTTGGGAATGTTCGCGTGCGCAGGA
>contig00121  length=486   numreads=30
CTGGCCCATCGGaCTTCGTCGTCCGGATATGATGAGTGCTTCCCGGAGGGCGGGTtGTtCaaGCACAACGCCAAGGAAGAGTTGGCACAGGAGGCGCTGGAAAAGAaGCTtCGCAaGAaGGgCAAGCtAAaGGCAAGAaGGGTGATGATGGTGGTGACAGTGACTATGAaGCACCGTCACCAAAGAAATCCAAGGCGCAGAAAAaGCAAATGGAaGATGTGCAGTGGGCTCGCATCGAGAGCATGATAGAGAAGCGCAAGAACGGCGGGGGCGGGGgCTGCCGTGGTATTGACGCCATGGAGGTTGCAGCAAGCAAGCAGACAGCCTCCGCACCAACCTTCGGCTAGTGGTCGCGATTGTGCCCTCTACGGTCTGCAACGACCCTACCCAGCTGGGTCGTTCTTCGATGTTGAGTGCCgCGCAgTGGGGTAgAAGGGtaCttCTTttAGaTtngnnaann
>contig00122  length=222   numreads=2
ctcttgacgactggaggtctcagcatcggctgcagccaccaaaccgacatggttGCGAaCTTCCTGGGCctnctGCTGTGGTCAATCTGTGACcATTTTTGCAACTCACCGGGAGAACATGTTCAAGCAACCCCACGTCcATGACGGAGCGCGGTGaTnacTGCGGAGTTCgAGGAACAAACTCGCCCGACGCATCCGCAGAAAACAGATATGATCTCATat
>contig00123  length=156   numreads=5
CGAGATCCCGTGTGGCCTAGCACAGTGgTCGCAGAATGGTCTCATGTTAGACCCCGCAGGACCACCACTAGACCTGTTCTGGAGGATGCATCAGCCCGTcAACACAAGTTTTCAGGTTGACAAGaTGTGTGCAGAACAGTGATGGTAGAAGTTTgg
>contig00124  length=510   numreads=11
CTGAGCGACCTTCGAAAAAATTTTTGCCATCTGCAATATCCGGTCGGGGACGTCGAGTTGACCACACCAATTGgTGAGGGAGGTTATGGCAAGGTATTTCAAGCGAAGTGGAATGGGACAGTGGTTGCCGCAAAGGTGTTCCATGGGAAACGCGTCAAACCGCAGGACGGAGGAGTCCCAGTTGATTTCGTATCTGAGTTGTTGTCTTTGTCATGTGTGCAACATTCTGGCATCACGCGTATCTTGGGAGTGTCCTTCGaCCCTGAGTTTTGTTTGCTAACCGAGTTCGTTCGATTCCAATGTTTGTTCGATTtACTGCACAAGGGCACg
>contig00126  length=151   numreads=13
CTGGGCTTGTTGCCCGCGCTCGCGAGCTTGTGTGCGGGGATTTCCTGACAGTGGGTTCCCGCCACGCGCTACACGCGTGGTGCGAGCACGGCTGCGGCTTGtGCTGGCGCGCAGAACAaGTTTTGGCGTGGTATTCTGcggtgTAggaaaa
>contig00127  length=814   numreads=13
AGATGACAGCGTTAAaCACCGACGGCCcAAGGTTCCTCACGGCCTtCATCGCGCGctCGtGtGCTGTGCCATAGCTGTGCTTGAAGCAGTGACCGATATGGGCAGCGTAATCCACAGCGAGACCCAcACAGATGACCATGTTGATCGTAAAAACACCGTTGaTGCGAATCTCCCAGAAATGAAGGATCCCAGCCGTCTCCAGGAtCACCATGCATGTCGACACCACGGTGACAGCaGAAACCTTCACGTCCTGGATGACTCCAAAGACCACAACAATGATCACCACTCCCGCGAAGAGAAGGTTTTGAATCAGCTCCTGCTCGATGATCCCGGCCTCTTCCCAGGTGGCGAAATCGCGACTGTAAGGGAATGCCTTCAGGTCTGATCCGAAGATTtCCTTCATCCCATCgCGGgTTtCCgtCATCGTCtCATACcTGAtcttgccgtcactggtgtcttcaaggcggtaaatagcactgccacgagtgtgcttgaccccttgtttcggtcagcaacggagcacgtccgctccgtttgcaccccccctccgggcactgttcgcagctctccgcttcccagcgcattgcaccctGaGtcccG
>contig00128  length=1222   numreads=45
gtctcgctcacaCCTtCcTtCGCTGTGTCTaCCACATTtCCACAAGCTCCTCTGCACAAGCACCGAGAACCTACCAAGATGTGgCTtgaGCGGCGATcAAAAAAaGgaCAAAAaGaTTTTtaCACACACGATCAAAAGgAGGCAACAGCAGTCAGACAACCGCCGCCATGGTCGTAGACGGATGACATCCCGAGGTCAGCACGTTGCCACCTCATCGACATGGCGCGCAGCAGACAGCCACCGGGCTGGGGCTTGCTGGCCGACCAGGCCTCGAGCTTCCCCTGCGGAGTTACGGACCACGCAGCCAGCTGCCAAAATGATCCGTCCACTGTCCCACCCTTCCATCTGTTCAaGGTCGTCGaTGACTCGCTGGGTGCCCCAaTACTCATGGCCGATCACTGGGCCAGACAGACCGTGACCCAGCGAAGCACACTGCACTCCTTcAATCTCCAAGACCGCAGCGCCCATAAGTACGaCGCtGAAAATaGAGGTGGTGCtGGAATTCACAGGAGCGATGTCAATCGGGAACCgCcAAGTCCcATCAATAAGCACCGGATGatATGGAGTGATCAACAACTCACCCAACGtGACCAGcGGGgCCCCctGCGGGCAGACtGTCTCCACAACGCATGACACAACGCCACGCTGGCTGCCGCTGATGACGACGTCTCCACGTTGCAGGTGCTGGACCTGCTTGCTTCCAGCAGCAGTCCGCaCAaGGCaCTGTCCaTGGAAGCAGGGGCCCATCGCATTGTTGAATGCAGCCAtATTCACAACCGGAGCGGGCGCTGCGGCTGTaGCAaCCGGaCCaCCGTaCGAaTaGaCGGGCTGCGTCGGCTCTGGTGCCGGTAGCGTGTTGAACTtGTCATCCGCCAAGTCCCGAGCATCCTCGAACATGGCGCTGGTATAGACCTGGACTCCGAAATCCTTGAAATtATtGCACtCCTGCAGCTGATGCGCCCGGCACAGGGATGGCAAGAAATGAACACCCCACTTGTTGTACCACTCAGGCTTGGAGAAGGCCTCctGCACCTGGCCATCAACATCCTTCATCATCTCGACCACGTTCCGCTCTGCACGAGCCGGGGACGAGGCAACAAACTGTCTGAAATTCTGCACCTCTTGCTTCGCCGCCTCCAACTGCTGCTGCGTGGAGGATGAaTaCCCGCCAaCCGGc
>contig00129  length=342   numreads=7
CGGGGGgtGtCCcATGGTGgCTTGCTTTGTCTGTGGGACgCGATTCcGCTGTGAGgTGgCGgATCATTGAGgAaCGCaGTCTAGCGgCGGGGCTGATtGCAATCcTGTGGgTTCCcTGCCTGGGCTTTGGTGGTCCTGGGCcTTGCGTTGCtgAGGTAGTGGTAGAAGCCGTTTTTTGTtGGTTGTCTCGGgaaGGGgaGCAGCAGGCGGCACCCAGCATTtGCCGAGCCCGAcgccccttatggcccgagtgcttgtg
>contig00130  length=1075   numreads=854
TATCTATTGTTACGTCAGTCTCATGGAGGGCGAAGAATACGTTGATTCGCTCAAGAAGGATCTCATTGCACAGGTAAGGAGCATGATCGGGGCTTTTGCTGCTCCGGATGTTATCCACTGGGCCCCTGGTCTGCCGAAGACTCGAAGTGGAAAGATCATGCGACGCATTCTGCGAAAGCTTGCGCTGCCCACGTATGCCACTGAGGACTTGGGTGACACCTCGACaCTGGCTGATCCATCGGTGGTTGAGACCCTGAAGCAGATGAAGCCTGGTGCTTCGGGTGCAGTGGCTCCAGCAGGCGGCATCACGGCGCCCGCAGATGATGCAAAGCCAGTGGTGGGCAAGCCTCCCAACCCCCACGTTGCGTACACATGCACGTCCGGACCGATCGGGTTGACTGCTTTCGGCGTCACAACAATCTTGTTGAATTTCTTGAATGCTGAGCTGATTGGGGCCGACAGCATCACCTTGATTATTTGCTACGGAATGTTCCACGGCGGCATGATtCAAGTCCTGGCTGGGATGTGGGAAGTTTATCGTGGAAACATCTTCGGGGGGTGCGCGTTTACCTCCTACGGCGGGTTCTGGATGGGATTTGCTCTGTTTGAGATTCTGATGGTGATCACGACCCTTGAACCACCCTCGAAGGACGGCAAGGCCATTTGGTTGTTCGTGTGGGGTGTTTTCACAACTCTGATGTTCATGGGTACCTTGAACGCGAACCGAGCAGTGCAGTTTGTGTTTGCTTCGTTGGCTTTGCTCTTCTACTTGTTGTGCATGGGCGTCTACATTCACAAGGTGCACCTCTTAGCTGGATATGTGGGAATCGTCTGCGGCAGCAGTGCTCTGTATCTGGGATGGGCCGAGGTGATGAACGAATTGGCAGGGCGGGAGCTGTGCCCGATCTATCCAGTTGTGGAGAAGTGGTTTTAGTGCATGTTGGGAGGAGCGAATTTGACTGGCTCATGATGGCTTTCGGACGTAGAGAGTAGGCTACCAGGTCTCTGCTTTTCACCTTCAGCGATTGTAGTGGACTGCAAGACCTCTGGTAGACTTTGATGCAATGATCTGTac
>contig00131  length=422   numreads=52
AACAATGAAAATGGAGGCAAACTCAGTCCACAGCAACCGCATAAATACGACTCGGGATGTCACCACAATCGCGACGGTCAGTTGTCGCTCcAAaCATATCTTCGAAAATCCGGATGCGgCCAACAGTGgCAGAAAACAaCCACCAGCGAATTCTCTCCCTTCACCTTCAGATCAACCAtgcgTTCCCCGTATCTTTTtCACtgcagcAAGCTCgtCTGCCGAGCAGGaaaCCCcg
>contig00132  length=163   numreads=4
gcAACAaGcACCTAcGCCCAGTGCGCGgCGACTGGTGGgaGgCcTGCCGCGCTGGTGgAgCaCGCcGGCAggnccnnggnnnnntngnncccnngnnnnnnnnnnnnnnncnngannnancnnnggggnnnggnn
>contig00133  length=598   numreads=58
ccAAAGAGTTGCTGAACGGACaGAAAGTGGTCCTCGTGAGGTGCGAGAAGCTGAACCAGTCCGGATCGTTGTATCGCAACTTCTTGAAGTGGGGCGAGTTCCGCAGgAaGGCtACCAACGTGAAGCATGCGCACGGTCCTTTCCACCACCGTGCtCCGTCGAAGATCATGCAGCGTGCAATCCGCGGCATGATtCCGCACAAAaCTTTCAAAGGgCGGTGTGCGTTGGATCGCCTTGAAGTTTTTGACGGCaTTCCCCCGAAGTAcGCGCGCAaGAaGCtCAAGATCGTCCctcGTGCCCAGAAGATCAACTGCCTGAAGCCGCATCGGCCGCACTGCACTCTTGGGGACTTGTCCACGAAGGCCGGTTGGAAGTACAAGGAGCTCATCGAGCGCCTGGAGGCTAAGCGCATGGCAAACCAGGCCAAGTACTGGGAGGTTAAAAAGGGTTTCGTGGCCAAGTGGCTTGACAAGAAGGCTGCCGCAGCGAAGAAGCTCACCAAGGACCAGCAGGAAATCTTGACAGCAGCTGGCGTAATTTAGGCGCCATGGAAAAGCTGGGTCGGAGCCGTAACCGAACTCGCAGTGCTGTGTCGaaa
>contig00134  length=150   numreads=6
CGCCAGCCGAGcaCCGCGACGGTTATCGCTTtCTGTTGTCTGGcGAGGAAaCAAaCCGACAAGCACtGTGCtGgTTTTGgTCcAAaGTGTTCTCtGCGGATTTTTCcGCTACGCGgCCTtGCCCcTtGGGGGGgTCACCTCCaCTCCCGT
>contig00135  length=120   numreads=1
cccgcgttgttgttggcctcaagggtctgggcacccatcttcttgaccgtgaccataacccgcttgtcagccttgtcgccgcaggctgcgcgcagggtctcgaggttgtcaggcttcacg
>contig00136  length=213   numreads=21
AagAaGGGgtACAAGGgtCAGACCAACGGCtACtGACtGAGTtGTGTGGCcGTTGTGGTGAGGgCTTGCGCTGGCTACCTCCGCCATTTTgTCGGGCAGTTCACCTCCGTCACAGGATtGGCgTCAATGGTCTTGTGTtGGGCCCAGCAGCGGGCTCGCCGGGtGTtAGgCTGAGaagagaatgtgaactcgtgaac
>contig00137  length=568   numreads=41
GGAGCTGATACTGGGGCGGACACTGGAGCAGACAACAAGGCGGACAGCAAGGCGGACAGCAAGGCCGATGTGGCGTGCGATTGCTCGACTACTTCTGGGTCGGTGCCGGAGGTGACACAGGAGGTCTaGGGTTGTTTGTTTGCTTACGTTGGAAGTTGCTAGCTTCCTGGGGTTTGcAGAGTGTTcACGCCGATTAAGACGCGAGCGGTCCCGCCCGGACGTtCGTCGTtGGGgTGAGtGCGGACAGCCTGGAGGGGTGTCGCTATCGTCGGTGCTCCTCGGTTGTtGGCATTTTGGCCCTCCGCCGGGATTGTCGTCGTTGGGGTGGtGATGGACAGGCTCCAGGGGTGCGGCTGTTGGGGGCGGTCTTCGcccGTTGGAAATAGTGTCTGGGCACGTGCAGCCCTGCgCTATCGACGGGTCGCGCGCGCAGACGCACGGGGCTTCCACTGTTTCGAGGCTTTCGTGGGTTCGGCGCGCAGTAGGACGTCGTGCATCGAAATTGGCGGTGTGGTTGTTGGAGtGCTTGGTGTTTTacaGAGCTCCTAAaGTGCCACTGCTGCAAGTG
>contig00138  length=301   numreads=306
tGtCTGAGGTTGTGGCCTGCAGAGTCGACTGCTTtGTCAAGCAGGCAGTGGACTtCGGCAGGGGTCTGTTTTTGGTGGAAGTGGATtGCTGATTTCAGAGTCTTGCCGAGAGGCTCTTATGCTtCACAAGGTTGaCAGTtGTGGGGAGTCGCGACGAGTTGTCAATTTTGTACCTCAACCTTCCAGGTCACGGTAGTGGCCTTTCTTGTAGGTGTCACCCATACACAGATTGCTTCTGCGTGCCGCTCGGGCAGACAAGCGGGGACAGCAGGCATGTACATATTGGTACGTGCTTTGTCCC
>contig00139  length=555   numreads=8
CTGCTGCGCCCTCTAcACCCAGGTGGGCTCGgTGgCCAGCCTtCGgTAGCTGTCCTGGGTGCTCTcGAACACCGCCTTGTTGGGCACGTGGAaGGTGTACGGgCCGAAGTGCCCGGTATTCcGGCTCCGGTCGGTcGCCCAAaTCTCGATTGATGCcTtCTGGCCCAAGATGTTCTGGTCGAGCAGATCGAACTGTAAAaCATGACCGCGCTTGAaTTCATAGTCCCTGGCCTCCTTCACAGCGCTGTTCTGCTCCCCCTGCACCCGGACCATCATGtCGgCCTCCTCGTCTGTGTCGCAGGAGACGATCATGTACACGGCcGAGAgggcgataatcggggacgccgtcaCCTCATTCACAGCCTTGGGCAGGAAGCTGTGGTGgAGgTTGAAcACCTGCGGCTTGCTGTGGTCCTCTTCCGGtCTGgACcAGCCcaCGGAAAaGAaGGcatAaCGAGTCATCTGAGTCGCtGTTTTCCCCcTCATGATCTTGAAATACCCcTCTTGCTGCCAaCCGTtGCCAAAaGAGTTCAGAAGcAaCCAaTACaatcgccc
>contig00140  length=198   numreads=9
cTCCGAATAGCTACATGGAAAAAGCTCCTGAAAAcTACCCACTACTGATTGTTCCGATAGTGATGCCTGTACTCAGTCCTCCAAGTATTGCTGGAATGCCCTTGATTGAGAGCGGCCTTCACGTTTATCGCTATCCAATTGTTGGCATCATGCTCGCAAAAaGGCCGAATCATGTCTTTtCGTtGCTGCCTCaTCCGC
>contig00141  length=370   numreads=23
ctttctagtcgtcgggcgttcaaactggaggaagcaaaacacatttcgctgcgcccgggtatcgaagaCGGAAaCTAAaCCAGAAGTGTTCTgTTtACTGGGTTTGCaGCcGCGTAaTACCGAaCATAGTCAaCGTAAAGCTCATAAGGAAaCTCTTCCAGCACGTCGCCGCCAAGCATTCCCCCCACTGCTAGGTTCAAGACCAGTGCAATCTTCTGGCTTGAAAATGCACTTTCGGctGCGCCGGTGTCCAGCAGCACACGATTCCAAACTTCACCGTCCACAGATAGAACAATCTCACTGGGGTCCCAGTCCAAGGTGTaGaCGT
>contig00142  length=156   numreads=51
CAGGGTGGCATCACCGCGATGGGATGGTCCAGCCACTTCTACTGTACCTGTGCAACGATTTGgAGGGTTCCATCcGCCGACTACAATGCGCTGCGAAGGTCAGGTCTACAATGCTGGTTCTTTTCGTCCTGGTGTAGATGCTCATGGGCGCCCGGT
>contig00143  length=218   numreads=4
CGGTGTCAAGCCCATACAGGTAGgAACGGGGCTTTGTTACCAACTCGATGTCCTCCCCATCCTCGTCTTtCCAGgCTCTTGCCGGGGGGTGgCTCTCAGCATGGCACACAACACCACACCACCGCTCCCaCAATCGACCCGTCGCATAAGCTCCCCGGTGCGCAAGGaGGACGCAAGG
>contig00144  length=182   numreads=4
CGGGAGcGaGAAGCCTCGCGGGCTCAAntaGtCGGTTGCTGCGCGGCTCTGGTGGCATGTtGTTTCAGGATGCTACAATGTGCGTGGCGGACGAAATCCGTAGCTAAGTTCGGAGTTCTGAGTGTTTtCTGGACCcGTCTGGCAGCGTTTtctgaa
>contig00145  length=194   numreads=5
tCGTCCTTTGGTGTCATCAGAgCGGGACCGGTCGGCTCAGGAGCCTTGGCAGCTGCAGGCGCTTCCTGGGGGGCTGCCGCAGGCCCGCcAAACAATCCACTCCCTCcGCCGTTCGAAGCCGCCAAACTGCTGAAGATACTGCCGCCCCcAGAGGTTGAAAAGaTGCTTGATACGCCACcACCAGAGCCACcGAa
>contig00146  length=193   numreads=79
CacAaCAGCAGACTGGTAGCTGCGCGAGAAATCATGTGAAATCtGtGCACATAAACTACAGCGGAATTCAACGCGCAGCAAGTCGACGGATATGAGACTTGAGGGCTTCATTCTCAGCTTCAGTTCTTCTGATTGCATCGTCCATCTGTGTAATCTGGGCCTGCAGGCCGGCCACCTGTGTGACCGCCGGAGC
>contig00147  length=167   numreads=4
cgggggcctattccttgaacggtgacgatagatttgacaagaaaatggttgatgccctcgcgtcgtcaggaggtccgctggtgggcaannnnnncnngnnnnnnnnannnnnnnnnannnnnngnnnnngnnnncnnnngg
>contig00148  length=128   numreads=2
ttgcaaatcctcagacgtggtcacctgaagagctgagtgacttgctgggcccaagtcctctgcAaTCCCCCTTTGCGTTtGCCATCCAGcAGTGTaCGaCaTTtCTTaTCGTtCGCAACCAGTCGAAg
>contig00149  length=1474   numreads=29
CGGGGAGCGCAATGtCcTGATCTACGACATGGGAGGCGGCACTTTCGATGTGTCCCTGCTTACCATCGAGGATGGGATCTTCGAGGTGAAGGCCACCGCcGGTGACACTCATTTGGGCGGTGAGGATTTCGACAACAGGATTGTGGATTTCTGCATGCAGGATTTCAAGAGGAAGAACCGtGGCAAGGATTTGACTGGAAACCAGCGAGCCTTGCGGCGTCTGCGAACTCAGTGTGAGCGCGCGAAGAGGACTTTGTCGTCGTCGACGAACGCCACGATCGAGATCGACAGTCTGTTCGACGGTATCGACTACACATGCAGCTTGTCTCGTGCTCGGTTCGAGGAGCTGTGCATGGACTATTTCCGCAATTCGATGGGTCCCGTGGAGAAGTGCTTGAAGGATTCTGGCATCGACAAGCGCAGCGTGCACGAGGTGGTGATGGTTGGTGGGTCCACTCGTATCCCGAAGGTGCAGTCGATGATTCAGGAGTTCTTCAACGGGAAGCCGCCGAACAACTCGATCAACCCGGATGAGGCGGTGGCGTACGGCGCCGCTGTGCAGGCTGCGATCCTGACCGGTGAGGGGAGCTCGCAGGTtCAGGACTTGCTGCTGTtGGACGTGACTCCATTGTCGCTGGGATTGGAGACCGCTGGCGGAGTGATGACCAAGCTGATTGAGCGCAATACCACCATTCCtACtAAGAAGAACCAGACTTTCACCACGTACGCGGACAACCAGCCGGGCGTGCTGATCCAGGTGTTCGAGGGTGAGCGTGCGATGACGAAGGACAACAATTTGCTTGGGAAGTTCCATTTGGATGGGATCCCCCCGGCACCCCGAGGTGTTCCTCAGATCGAGGTGACcTTCGACATCGATGCCAACGGCATCTTGAATGTGTCAGCCCAGGACAAGTCCACTGGCAAGACCAACCAGATCACGATCACCAACGAGAAGGGTCGGTTGTCTCAGGCGGAGATTGACCGCATGGTGAATGAGGCAGAGAAGTTCAAGGCCGAAGATGAAGCGAACAAAGATAAGATCGAGGCGAAGAACGGGTTGGAGAACTATTGCTACACCATGAGGAACACTCTGGAAGAGGAGAAGCTGAAGGACAAaTTCGAGGCCGGTGACAAGGAGAAGATCGAGGCGGCTGTCCAGcAGGCACTGGATTGGTTGGACAAGAACCAGATGGCCGAGAAGGAGGAGTTCGCGGCCCAGCAGAAGGAGTTGGAGGGTGTCGTGAACCCGATCATGATGAAGGTGTACCAGGCAGCGGGCGGGTCTGGAGGCATGCCGGACATGGGCGGCGCTGGTGCTGCTCCCGCTGGTGGGCCGACCGTGGAGGAGGTGGACTAAAAGCCACACAAATTCTGTGAGTAGTCCATGCGGGGCCGTTGTTCAGTGTAGTTGGCCCCAAGTTGTCTGGATCCTGTGCGTGGGACACATGCACACAAACTTGTATCTGCTgTCACT
>contig00150  length=389   numreads=11
GTCGTCCATCGCCTGCAGAGCCTTCACCACACTGTCCATGGCCTTCTCATTGTGCCGCTGAACTGCGGCCAGGTCCGCAaaGGCCCGAATCATGGGTCGTCGCTTAGTGACGGCCTCCGCCACCTGCACGTCCTCGGGgCCAACcTnccccTTCTCCTCCACGAGGTCCTGCACTTGGTCCTCCAGGCTCTCATTGATCCGGTGCCCCCTCAGCAGCAAATCCACATTATCCCGCAGCCGCGCCACATGAACCTCCAGCAAATCAGACACCCGAACCTGGAAGGCCTCCACAAGCTTACTATCCACGCTCCGCTTCTGCTCCTCTTTCCGGATGCGGCCCCTCTCCTCGTTCTCCAGCTCCCGCGCCCGCTTGGCCcGGTCGTTGttag
>contig00151  length=128   numreads=20
CTACATCGAGTTTGTGGCTGATCGGCTGCTGGTCACTCTCGGCCATTCCAAGATTTACAATGGGtGCAACCCATTCGACTGGATGGAGCTTATTTCTCTGCAGGGCAAGACGAACTTCTTCGAGAAGC
>contig00152  length=1117   numreads=113
GTtGACTCGGATGATCTGCCCCTCAACGTGTCCCGTGAACAGTTGCAGCAGAATAAGATCATGAAAGTGATCTCCAAGAAATTGGTCCGCAAGACCCTGGAGTTGCTCAAGAAGCTTGCGAAGGACGAGAGTGCTGAGgAGgAGGAGGAAGAGGGTGAGGACAAGGAAGCTGCCAAGGAtGAGGATAAGAAAGATGACGAAGAAACACCGTGGCAGAAATTCTACAAGGAGTTTGCAAAAAACCTGAAGATGGGTTGCTACGAGGATGATTCGAACCGCTCTAAGATTTCTAAGCTGCTGCGATTTGCAACCACTAaGTCTGACGGGAAGGAGATTTCCCTGGACCAGTATTTGGACAATATGAAGGACAACCAAGAGAGCATCTACTACATGGCAGGAGAATCCAAGGAGGTGCTGGAGAAGAGCCCGAGCTTGCAAaTCTTCCAGAAGAAGGGAATCGAAGTGCTGACTCTGACAGATCATTTGGATGAGTCCTGCATCCAGAAGTTGGCTGATTATgAGGGgAAAAaGTTTGTTTCCATCCAGAAGGCGGACATCAAGCTTGAGGAGACCGAGGAAGAGAAGAAGCGCTTTGAGAAGATCAAAGACATGTACAAGCCATTGACCGATTGGTGGAAGGAGAAGCTGActGATCTGACTGAGAAGGGCGCTCTGAAAGATAGCGGGGTCAAGGtCGAGTCCGTGCAGCTGAGCAAGAGATTGGTGGATTCCCCTTGTGTAGTCGTGACTTCGCAGTTCGGCTATTCAGCGCACCAAGAAAAGATTATGAGAGCACAAGCTTTTCAGAACAAAGATCAGCTGAACATGATGGCTGGTCGCAAAACGTTGGAGATCAACCCCAACCACCCTGTCGTTCACGATCTGTTGGAGAAGATCAAGCAGGACAAGGAAAATTCGCAGGCGGTGGACACAGCAACAGTGCTGTTTCAAACCGCCATGATCGAGTCTGGGTACGACATCAGCGACCCCTCGGTTTTGGTGAAGAAGGTgTACGCGATGATGTCGAAGGAGGTTGGGGTGGACCCCAACgCTCCAATGAAGGAGATTGAAGTACCCGAGGAAGAGGAAGAAGCTGAGGACACTGCTGATGCAGAGG
>contig00153  length=196   numreads=210
AAtGTTTGGTACAGCAGATACAGGCAGAGGGAGCGAGAGAAAGAACGGCGGGGGgTAGCAGCTGAGGATGGGGCTGGCTTCGCGTCCGCCCGGCGGCCTGTGGCTGCTGGACCGGGCTGGTTGGGGAGGTCAACTGGGTGTGTGCCGGTGGTGGCGTGGCTGGGCAAGCCAGGATTTCCTGCCGTAAAAAaTGTTA
>contig00154  length=137   numreads=1
cttggttgtggttgatccgaagattaacccagaccagatggagatgtatgcggatgaagaagcaaggggtggaatcttagaggcctctgcagcagctgagatcgttttcaaagagaaaaaccatttttgaaatgatg
>contig00155  length=125   numreads=14
gtGTtGGGgTCAaGGAGCAGTGtGTgtGTGGGAAGCTGTGGAGgaTGGATCGcTGCCCTtGGAGTCCTTCTTGACCATGGCAGGAGAGGAGACTACGGTGGGGTGGACGACCTTtGGTGAAGCGA
>contig00156  length=177   numreads=4
ttCGtgagAtCgCGATTGCaGCCGAcTCcGACGGCGGcGGAacTCTGGACTGGGAGgAGTTtCAGGAgTtGAGCcATAGCGCcGCGTGGCGCGAGTTGCAaGaCGAGgCTGgTGTGGaCCATCACcAAAtcaccgaggtttttgaggcactgctgagctgccagccgcctgggcagg
>contig00157  length=223   numreads=8
ACcGACCGaGgAGAGgTGgCCCcAGCGGAGGGCaGGAGCAGCCgATCACCCcGgacGGGaCGgTCcgAGGgTGGgCAGTgACGaGgaGCGAGCTcGAAgCGCGGGGtggcaacgggaccggttgatctcgcgcgttgttg
>contig00158  length=1572   numreads=82
CGGGGCGCAttGtCtCAcAAaCcAcAGCTCTTCGAGCAGCATGTCaGAGCcTtCTTtGCATGACGGTCAATCCGaGAaCAGCGATGAgTGGCGGGACGCGATGgAaAaGCGACGTGTTGGCGATGCAGGCATCCAtttACCAGCAGTTTCCCAGTACGGTAGGGGTCAACGGggTTGCGtcGCaCTGCGCCGGACGCAGTTGTCGATGACGACGATGATGAAGGCGATGATGTTGATTGGTTTGTTGCGCCGCAAACTGCGCCGGACGCAGTTGTCGaTGACGACGATGATGAAGGCGATGATGctGATTCGTCGTCCAtGACGAGCGATGCTCCGCACGGTCATTTCGGGTGGTCGGATGAGGAGTCTATGAGTGGGCGCTTTCGTACCGGCGAaAGTGCTGCCCCAAGACCGCGATTGCTACGGGATGTGGATGCTATGGGTATCaTGTCTATTGCcACATCCGCGCACAGGGTTGTCGCGTTGGCAAGAAGTGGGATGGTGGTCCAGTGGGAGTTAGCCAAGGAGGCCCATGTCGTTCCCGGACTTCGagCCGTCCAGGTTGCTGCTTCCTGTCCAGGGCTGGATTTCAGCGCAGATCAAGACCATTTCGCAGCTGTGTCTGTCAGTGGAGAGGCTTTTCGGTGGGGTGGGCCGCTCGGCCCTGTGGACCCAGCTGCGCCGGAGCCCGTGTTGGTtGGTCTCCCTCCAGGATGGATGGTGAAGCAAGTGGGCTGTGGAGGTTCTTTCGTTGCTTGCGTCGCCGCGTGCGGGTCGGAaCGAAGAGCTTGGTGGTGGGGCCGTATGGGGAGCCTCCGCACGTGGGAAAGTCGTGGGTGGATTGCGGCCCTCCCGGAGCAACTTGAGACTGGCCAGGTGAAAGAGGTATGTTGTGGCGGGTATCACATTGGAGTGGTGGAAGAAtGtGGTGACTTGTTGaCAaTGGGTGTAGCCCGCTGCGGTGCGACCGAGGGTGATtACCTTGGCCAGGGTAACACAGGCGATTGTCGCCAGCCCACCAGGATTGAGAGCCTGGTCGGACGTGTGGTGCATGCCGCTGCGGGAGAGATCATGATGGGCTGCGTCACGCAAGACGACCATGTGTACACGTGGGGTGACAGTGACCAAAGTTCCCTtGGCATCGAGGGAAGGCAGCAGCATCAGGATGTTCCGCACAtCGtGGCAGCTCTGACCGGGAAGAACATCCAGCACCTGCGATTTtCTTTtGGCAACTCCGCTGCCGTGTCCGCCGGTTCGCGCTTGTATCTCTGGGGTACTGAGGGCCaTAAATGGCGGACGACGCCGGGGTTGAACACACCGGTCCCcCAGGAGTTCAACctGGGATCGTctcAGTCCACTTGCTTGGTTTTGGAGTGTGTAGTTGGGCCCCGACACACGCTGGCCATTGCCTACAACAGGTCGCACCAGCTTGGAGGTGCCGAGGCTTCTCTGGAGCTCTGCCCGGTGTAGCTGTCCGCCCAGTGAGCGGTGGATGGATTTATGTAGCGTAGGTGGGTGACGTGCCATGTGCAGAGCAGTCGGGgCA
>contig00160  length=133   numreads=10
TCGGGCGAGTCGGAAGTGCCCGTAGACGGCTCTGGAGCGGCATCACACGGAGTTCTCATTGCGATTGCGGCGCTTGTGCTGCGGCTGACCGACGCTTGTGGCACGGTGTGAGATGATTGGAGTAGGTCTAGTT
>contig00161  length=582   numreads=17
agtacgcgggggacctgcgcaacgcggccgactcctgcctgtgtgagattgcagaggggtggcggtgnnnntggtgagggccgccgcttgcgacctggagccggggctgaaCgggcGGACGcagcagcgggggatcctgaggtaccaggggtcgcagctgaaggagggggcgtcctaccggttgatttttgcgACAAGATGGACGAACCACTGGGATTATGtCCCtACGGCGCCGCtGTTtCGTATCCTATCGGGGAGGTTGGAaGTGCTGCTGCCTCACACCAAGGAGTGGCAAGCCCCTGGGCGGCAAGAAGCCCGCGtGAGCCTGAAGGACCGCTTTCCCCAACAGGAGCTTCGCAGtGTCGTGCATGAGGGAtAGGGGCTTTCAACGTTGCTGGCTTCGCTGGCGGCTGGCAGTCGGGCCAAGTGTGACGCAATCAGTGCGTGCGCTGTGGACTGCTCTGGTTGCATCTGGGCACTGGTGGgaCCAGTTGATCTGATACGTGCCGTGGGCGAGgTtGCTGTGCAGAGTGCTtGGGCAACGtgCCGAaacaCGgTtGt
>contig00162  length=244   numreads=27
tccagtgcGAacagcagcacggactttctaggtttCCACAGCTTTCTGCAGGTCCTGGAAGAACTCGATCTtCTTGTACTTGGAGTCCTGGATTGCCTCCGTGTCCGCGTCTGTGCTGAAGTCTGAGGAATACTCGACGAAGGTCTGGGGCCCTCCCTGCGTGtGTGTCACTGCAGTGAGGGTGATCAGGTGCATCACAGACGTGTAGGACACCGGTGGCTCGGATTGCaCCAaCTCAAaCCCC
>contig00163  length=225   numreads=2
ctgctgctggtggggttcaccggtaagttgttCGCGGTGAAGGACcATGCGCGCGAGCAAGGCTGCGgCCACTAACCaGCAGTGCCAGCAGTGTCTGAAGTATGGGcACTGGACgTACgAGTGCAAAGCTGCACCAGTTtACAAAGCAAGACCAAGCCGTACACAGCAGCTAAAGCACAaGCGCTTGCGCCAAGGATTCATGGaGGAAGAaGCGCCGCCGAAaTa
>contig00164  length=191   numreads=2
aagtacaagtcaaacctgtggccgccgtggaacagcctcggggagcggttgtgtccctcgcgcaacctccggatgcaggggatgcagatggtaaacgctcagggcagtgtagacggcaacagtgaccagagacacctcgagactt
>contig00165  length=103   numreads=4
tcgggagtagcagggagagcagggagagcAnggAGAGCAGGGAgAGCaGGgAgAGnagggAGaGCAGGGAgagcnng
>contig00166  length=161   numreads=3
agttgtggagagtgaatggagagtgtttatttggttagtagttggttggtagtagttggttggagagttgatggagagtggtggagagtgatggagagtggtggagagtggtggagagtggtggagagtggtggagagtggtggagagtgcggaaggaatc
>contig00167  length=146   numreads=5
cgggagacggtttgacggctttgttggttccttcaagatagcgtcgcTGCCacacAGTCCcTtGGAGCCGGGCTGTGCAGGGGGGGGTgATTTtCCCGGCATTAGGGgTGGTTCTGGCAG
>contig00168  length=389   numreads=4
CTAGCTGGTACaCCACCCAGTGCTGCTTGaagCACTGTAGCgCGCAGCCCCGgACTTCCtcGATGCGTGAGATATCGTCCTTCTCAATCCCCTCAAGGACGTCATAaTaCTGCTTTTCGTACCCCATTAGCTCcTTCTGGTCCTCCTTCCTCACCGGGGCGTAGCAGACGGTACAGGTGGTCATGGTCTCTGTAGCATCCGTCCTGGAGATGAAACATGCCCcGGCcATGCACTTGGGACAtaCAAACCCACGGGTGACATCCACCTCcAGCTGGCACCGGTCGCATGCACACCAAAaTCGCcaaCATTtCcAGTTTTtGTCGTcTGATGTCGGtgcctttgacaaggtcttcctcctccaggtacgacacggtgatct
>contig00169  length=834   numreads=77
cgggtacaccggggctgtccatcgggaaaatggaggacaagctggggatccgggcttcgaagacgtccacgatctcatttgatgacctcgtggtccccagggaCCACGTCCTCGGAGAGGTGGGCAAGGGCTACAAGATCGCCATTGAGTCCTTGAACGAGGGACGGATCGGAATTGCCTGCCAGATGCTGGGGCTGGCCAAGGGGGCCTACGACATGGGGCTTGCCTACATGCGCCAGCGGGAGCAGTTCGGGACCATGGTCTATGAGAACCAGGGGGTGAAATTCCAGTACGCAGAGCTGGCTACTGAGATCGAGGCCGCCCACCTGCTGGTGTACAACGCGGCGGCGCTGAAGGAGGCCGGGAAGCCTTTCATCAAGGAGGCGGCTATGGCCAAGCTGTACTGTGGGCAGGTGGCGGAGAAGGCCGCGTCCCTCAACGTGGAGTGGCACGGCGGGGTCGGATTCACCAaG
>contig00170  length=333   numreads=3
agattggcaaggtcaacgtttccaatggtttttgaatcatttgtggtgccaccattctggacggcatttgaagggtagaggtgttgtgcggcgttgctgcgtggcaagcTTtCCAAAanggtGACGCCGtgCcAGCcGACGCTTTTGGCGGGTCACATTTCcAGcGGGATGgTCAGGTTTTGgTtGGTGTGAGTCAGGaCGGCGAgATtGgCAaGATCactctgagcaacgggaatttgcaccacctctggtgtcaccacaccgggaagcaccgtgaagggaaggtgttagttctgcggtgattctcgctgggggt
>contig00171  length=214   numreads=1
agcagcaccgaaagcaagcccggggcgtcctccgagaaacgccaccaagctgaccgggaaaaaaacaacaaacgcggcctcgcgttaacctgcacatactgcaaggccgaccgacgaggTacagcgcggcaatcaggggtgctgtccgccctg
>contig00172  length=229   numreads=5
tcgggatcgggatggatgtaggtatgggatgcggtgtcgtgggatgagttgcTCTTGTCCGTTGGCAGGCTTCGCCTTGCCTtGAaTtGgCTCGTAaCAaCCgtgCtgCGgCTTGGTGTCgAGCCCcgtGCAaaGCCccGCActctcatgcagtgccggtgggtcaagtcagcgccgtgtttggggctcattgtgcagtagct
>contig00173  length=230   numreads=5
cgtcgggggttggcgaagggaagctgctcgggacGtggaggtcaagggaGtcatccttcactggagcgATGGGgAGGTAcAGgAGATGGTGGCGCCGtCCCCGACAAGTGCTGGGgAATGGCATCGTGgCAGTTGGCGCACGTGCACTGAActgagcggcttgcctgacatggttgctgtggaccagtgaagatcaggagggcgatt
>contig00174  length=218   numreads=10
cccggCAGTCCAACAGCACATGGCAATCCGCACAGGAGTGTTTCtGCgCCATCaGTTtCCACaGTCCcTtCAGTTGgTAGaGAATCACACGTCTCCCACaCCACCGAGCCTATCGGgAGgTCGATCTCGGCGGctgAatCGacacctgcaaacctcactgatgagcagcgggctcagctgcgcactgctcggttg
>contig00175  length=205   numreads=5
cGTCGACCcGGACATCAGTCAACGGCAAaGTCGGCGCCAAGCTCGGCAGTGGCGGCGTCCATTCAAGTAGAGTTTGGCTTGGAGGTCGCGGTGTTGACGCCAGCCTCCGCACACCAGCTGCCGGGAAGgCTAGCGCCAAGATCCACCGTGAAGACACcAAGGCAAaTAGGATTAGGCTGAGCAGTACATGCACGCTTGTtCTGcT
>contig00176  length=595   numreads=53
GgAaatGAaaTAagCCCcaGCTTGCCTCAGCTTCCcGTGTTGTGTCTGGTGGTCGAGCTTTGGAGTCTACGGCAAACTTCGAGAGCGTGTTGCAGCCATTATGTGATCAGCTTGGAGCCGCCATGGGAGCATCACGAGCTGCTGTAGATGCCGGGTACGTTCCGAACGAGATGCAGGTTGGACAGACAGGCAAGGTCGTGGCCCCCGAGCTCTACATGGCGGTTGGCATCAGCGGTGCTATtCAGCATCtGGCAGGGATGAAGGATTCcAAGACCATTGTTGCCATCAATAAGGATCCTGACGCACCTATCTTTCAGGTAGCGGACTAcGGCCTGGTaGCGAATCTTTTTGACGCTGTTCCTGAGTTTACTAAaAAGGCTGCACAGTAATGGAGCTGGCaGCGGTGGGTGGTCGCTGACCTTGCCGCGGTTCGCCCAaCTaGtGTCGGTCCTGACTCGGTAGCTtCCaGGCAaGGaTGTGTTaTTTTCTTTGGGTTCCGATTTTCCGtcttCGCGCCACAGCCTGCGAGCCAATCGTAGGgATGATTGGCATGCGCGGGTTGCAGCGCAGTGCTGTCAATGTGGCAGAaCCGCGC
>contig00177  length=170   numreads=5
CGGGgAAttgCCtCGAGTGCACACTCTGTTGTTTtCcTGGGTTAaCCCAGCTGAaGgTtAGGGACcTGCcagTGGTAGGgTTGCAAAGTTGCAATTGCCcAATTGTGTCATAaCgAaCcacATtGTGGTGGgAnttncnnnnna
>contig00178  length=190   numreads=41
CGCgAGCTtGCTGGGCGTGATCGGCCCGGTGAGGAaCAAGGTGTTCTGGgAcTGAaGgTGGCcAGAGATCTGGATTGTAGGCTGTCCCACAAGCTTTGGGCGGACATTGGGTACGCACCTGCTTTTAGTCTGTTGTGGGTACCGAATTGTTTTGCTTGTGAGCTTGT
>contig00179  length=334   numreads=20
tcgggtaaggcttccgtggaaggcagtgggaggagcgcttcagcaagggAGGTGGTCGGGGCtGGttCAGGGCAtAGCTGCGCATTCTGTGGGCCCGCTGCGGGTGGTGGCGGAAATTTGTTGAGTATCAGCATCATGCTGCCTCTCGGGCTCAATATTCGTGCGCCCAAACGCTGGATTTGGCCTCAAAGCCGCACGGaCCTCGTCCGTGCGCCGGTGCAaTCTGGTGTGCtGGCTGTGTTGAGCGGGAGGTGGTGGTCCTGTGGACCAGCGACTGTAAGTCGCAGCTATGGTaGGCAGACCCGCGA
>contig00180  length=147   numreads=6
GGGGCAGTCGGAAACGATAGTCGGGTGCACCCTTCTCTCGAATGTGTTGCACCCCGGGTCCAATGTTTTGCGTGTCCGCAGCCGCACGTTcaGTTTTCTGTTGTTTCCGTCTCGGAAATTTTGCCGACTGGTTCGTTCGGCTACGTT
>contig00181  length=193   numreads=105
GCCACAGCTTGGCGCTGGTAGGAACTCAGGAGCAGTCCGTCGGATTTCCAGTGCCAAGGCCCCGGCGGGGCCTCCTGATTCCTACTCGCGCTGAGGGGGTTGTAGGCTGCCTTTCCGAGTACCGCATGGGAGCTGCTGTGGGTGACTTGCTTGCAAGTCAATGCTGCTCCAAGTAGTCGTAGGATTGTTGCAT
>contig00182  length=446   numreads=29
CGcgggagTGCCGTGACATGTTGGGTGGGAATGGGATTGTGGACGaGTaCCaCaTCaTCCGGCATGTCATGAATCTGGAGGCAGTGAATACGTATGAGGGCACTCATGACGTGCACGCCCTTATCCTGGGCCGGGCGATCACTGGCATCTCTGCATTTGTGAACTGATATCAAGTGTCCACGTGACTTGGGATACTGGATGATTCTGCGGTGGGCCtGGtAATtCtGGGGGCtGGGGCGGCGCTGCGGTCTCAGCTGtCGCCACTCGAACCGCTGGGGAGCCGCGGCTGCCTAGAATCGCAGtGGGGCAGGTtGtGATGGCAGGCCCGTTTCTCTGTCTGTGGCACAATGTGTAGGGCCCTGGGTGAAGGGTGTGCCGCGCGTAGTTCTGGCCCACGCGATGGGCTGGGGGTGCCCCGTGCAG
>contig00183  length=732   numreads=30
GGTaCGTGAaGGTGTGTGAGCGAaTCACGGgTCAGGaTTTtGTGTtCCcTGAGCCGAAGGTTTCACcGCAAGAGCgggttGTCGATAATCTGACCGCAGCTGGCATGTTGCAGGGgaTGTTGTGCTCTGATTTTCGCGGGGTCTGAcAGTGATGCCCGCACATTGAGAAACTGAAGGGGGAATTGAAGAAATACGGGATTCCCTCGAAGGCCCGGATCTGCTCGGCCCACAAGCAGCCCAGCACCTTGGAGAAGGTGTTGTCTTTGTACAATCAGTCTGCTGAGCCGTGTTTAATTGTGGCGTGTGCTGGAGGCACCGACGCTTTGTCGGGCACCGCGTCGTTCCACTCGGTGTGGCCGGTcGTATCCTGCCCACCCGATGGGTGGAATGAGTCGTGTTGAAGAACCCGCCGTTGTCTTCCAACGCCTACATCTTGAAGCCGTCCAATTTGGCCCGGTTTGTCGCCCAGCATTTtACTTGCGTCGTGCCGTCCATCAAGAGCCGCTTGGCAGAGGAGGTCCAGGCGAAGGTGAGGAAGCTGGAAAAGGCCGACGCTGAGATGTGAGGTGGCCCGAGCCGTGTGCTGTCTGTCGTGCATTGTAGGAATTCGCGCGCGTGGGGGATCGTGGGAGCTGGTGCCACGTTTCTGGCCACGGAGCAAGCGCCAGTTTGTAGTTTTGTGGATACCGTGTCGATGAATTGCTTGGAGGTCATGGGTGAATGCGGGTGTCG
>contig00184  length=223   numreads=17
cGgTTTCTGGCATGGTCAAGTTTCCGTGCTTCTGGCATTCCGAACAAAGTTGCGGTGTGTCTGTGGCCGAATTTCAATTTGGGTGACACGATCGAGTTTAGTGGTGTGTTATTGGCAGTGCTGGGTGGGTGCACTCCAAGACTGTGGCGGTCGATCGGCAGGACTGGTTtCAGGGAATTGAGTTTTGCTAGTGAGGAGCCGaCGAaTaCCGTCGGCCGCgCGg
>contig00185  length=433   numreads=13
nCGGgtggcggAggccAAAaCGtCGGGggTgAaGATtAAGcATTTGcAGgCGGATTTGAaGGAGAAATTGAAGGAGCTGACGGGgAAGACcACGGAGAGGGTCAAGGAGCGAAGGaGTAAGGCCCAACAaGCTTtGAAGgAGCTGGAGGAGAAGCGGAGGGTAGACCGCGAGTCGTCGGCCCAGAAGATCCAGGATTTGCGGGCTGAGATCAAGCaaaaaatGGAGGAAAGCAAGCAGAGGGCGtAGAGgAGGGCgacgtcttaccgtccTCTCAGTGGTTTTGAGGCTAGCTCCCCTgCgAGCTaGCCCCagCAGGGAGACCCcAGTGGAGGAGCCTATTTtCGCGGCGaGGTCATCCGgATGCGGGgTTGgCGGGGgTGgCcACcTGCTTgATGGTGTgCAGTaTT
>contig00186  length=325   numreads=4
gccacacaCATGcacgagcAttgtaagtcagattcctggtgacatcgctgccaagttcaaggccattcatGCcAaGGACCAGCGCGGAGCCGCGTGCGTCGACAtCTTCTCCAGCGAGCAGTGCAGCGCCAGGCGCCGAGAATCCGCTGGGTGCCtAgAAAAGGaGAAGCGTTtAGTCAGTGATGCGTTGCGCAGTGCCGTGCGCTGCCAGACTATGAGCTTGgCAAACTTTGAAATTATCAAaCTGCTGGGCCATGGCGCGTAcGGTGTGGTgTACCTTGCCCAAGAGcgttctactggcagagcaatggcagtcaaggcaatc
>contig00187  length=282   numreads=3
cgggacaatggtctgtgtatttgggtgatacattcttttttggttcgtgtttgttcttggttgcgattccgtcgcggcgtttttatgagttttcttgttagcacctcggaGTGCTGCGATTTGCCTTCTGCTTTTCGGGTgTTTCcGGTAACACcAACTtGgTTtGAGTCCTTcTGgAGGGGCGCGCTTGTTCtGCTGCgCAACgaTTTGCTGTGCACCacTTTtgtggagcagattttgaatcacagcgggggct
>contig00188  length=347   numreads=5
aGGagCCtCcGCTcccAAAaCtGGAACTTCCCcGAGCAGGAaCTGGGCGCCGtCCGCGtACGCAAAAAGCAAGCAAGCTGAAGCCACGAGCAATGGAGtCACAACCAGAAaCCGGTGGCCATCTGCCcATGCATCAGTTGCGAAACCGGCCAAGGTGCATCCAAAAAGTCCGCcAACcTCAAAaCAGGATGACAGAGGACCCACAGAAGTCGTGCTGTAATGCCTCTCATTCACGaGGTAATACGGCAACCAAAaCAaGATggcataccgcaccagcttcaccaggaagtaagccaaggaaacgttcaccagaccaggtatccgaacaactttcaataccttgttgc
>contig00189  length=201   numreads=5
TTCTCGTgAAAGCCaCtGCgAGgCAGCTGCCGCCCATGCCACCAAaTGtCATCACAaTGGATCGGGATGTAGCCCCCATCATAAATGGAaCCAAAGCCCAATACATACCCAGCAACGGCGCCATGTGCCTCAACGTCACAACCATACAGCACACAATTGGCGgAGGCGACGAGACAGCAAAAAaCTCCAGCAAaGTaGTAG
>contig00190  length=1075   numreads=100
cACGCTGGAGAGCGACCATTtCAAAaCTTGAACACCGTGTGAAGACCACCAACCAAGCCAACACGAAtGACTCAACAGCCACCTCGCCATGCTCGCTTCGGATCCTGGTCGCTCTCCAGCCGTGTCACTGCCAcTcGCAGACGGTGGCTCAGACCAATGTGGCTTCCTCCGCAGCCCACAGAGCACAGTGGGACTCGTAGCAGTACTGTTCGTAGGACTCCATGCGCCCATCATGGGTTGACATCAGGGTGGTGTAGGTGGTGAGCCGGTTGCGGGTGGGGATAGCGGACAAGACCTGGAAAACCCCCTTGAATCCAATAGCTCCCATCTCCTGCGCAGTGTCCATGCAGTGCTGTCCCGGGGTCCTCCTGTCATCAAAGAACGGCGCCTTCTGCCAGTTGTCGTAGTTGGTCTGCAGGATGTACTGCTTACCCATGCTCAGGTGCGTGGAGAGcTCCTGCAAATGCAGGGACTCGTTGGCGGTGCGGGTGACGATGGCCCCCTCGCCGCTGTTGACGCCACCGATAATCAAGTAGGCAGGTCCCAGGAGCTTGGTGGTGTTCAGCCGGTGCAAGGCCTGAGCGTAGGTCGCATCCTGCATCACAGCGTCACGAGTAACAAAACTCATGAAACTTCCAGTCCTGTCAGCGCCTGAGATCCAATCCCTGAGCCCCTTCCAGAGATTTCCATCGAACCGCGTGTTGACCGTGATGGAGAATGCGTTCTGCTTCATGCCGGTGAGGAGGCCGATGTACCCGGCAAACACCGTAGCATTATAGATAGTTGCGCCACCCTGGGTGAATCGTACGTGCCTTAGCAGCGGCCTCAACTTCTCGGTGAGAGTCCACTGCCTGTCCACCTTATCCCAGCCCATGAACAACCCAAAATCCAGATTGCGGCCGTGAATCAGCCGGCCCTGGTCATCCTGAGCGACCAAACTGGTGCAAGCTCCCTCAATCTCGTAGGCGATGTTGTACACAAAGATGTCCGCCACTGGCAACCCTGTCGCcTtGGCAaTTCCCaCGAnCCAaGa
>contig00191  length=528   numreads=51
CGGGgAtCGGGGGTGGCCGACAGCCCcTGGAAGAGTTTTGCACGGACAGGTTTGAAGCTATTTTGAACACCAACGTGAAGGGAGTTTTTTtGTGGCTCAAAGTGTTGCTGCCCGATATGAAGCAGATGACAGTGTCATCGCAGGTGGTGGTGACCTCATCTGTTGCCGGTGAGCGAGTCTACCCTGGTGCGGGGCCATACGTTGCGAGCAAGCACGCTGtGAACGGACTGGTGTTGAGTCTGCGCCAGGAGCTGCAGGTGGCGCACCGGCACGTCCGGGTCGGGCTGCTGTCCCCAGGCCCGGTTGCCaCCTCCTGGTGGACTGACCACAGCCGCGGCTGGCGTGGGAAAGACGCCGCCGCTCCTGAGATGGCTATGTTGTCACCGGAAGACGTTGCCACGGCTGCTATCAATATGATGAACCAGCCATCCACCTCCAACATTGAAAGGGTGGTCTTGGATCCTTAGGCTGTTGTTGTTATGGGTGCATTTCAaTtgtAaaG
>contig00192  length=431   numreads=9
cattcatggggcaacaatttcttcagattcctgCgcctcctgtccttcaaacggcgtattgaaggAAATCTCGTTTTtCAGCTTGTAGAaTGTCGTGGACaCAGGGGACCACTTGGCGTGgTCcTTGCCctGgCcTTtGAAAGCCACCAaCTCGAGATCGATCTCcTGCCCAGGCCTCAGCTTGGtgATCAAAAtaTCTTTgtgcaccaacgtgggtggctcagtccactgctctcTGCcGACCTCAGTGGAGCACCACTCCAGGTCCCCTGAATACACCGACAATGTCCcGTCCTTGGGTGTGCACTTCTtGTTCAaCCGATaCATCAGAtGGTtACCAttctCCGCGCCTGCCCCGGGCTTGCGCCACTGCAGATTGgCGGGgTCAAaTCTGATTGGGATCAaCCCGAGGCGATGCGCTAACaCCtCGT
>contig00193  length=230   numreads=3
cACAAAaTCaTACTGCGGGATCTCTGCGCtCtGCCAGCtCCTCAACTCCTtGACTTtCTCaCGCAACAGTGAAATCTCGATAGCATCGGGTCTGTCGAAGTCGTGCAGGcAaCCGCGCCAGCTCACGCTCGGCTTCGTTCAAaTCTTTGTAGAAACAaTCAGCCGGCACAAAAGCAACACCCTCATTGccGAAACACTCCTCAaTAACCcGaCAAaGGGTTGTCTTGCCg
>contig00194  length=213   numreads=9
CggggAGCGCTGGgACCATGGAaGTGCCGGTTTCTCAGATGCATCAGGCTGTCGGATTtGTCGTCGGAGTTGAGATCTTGGAGTGCCAGCATGTCATGTGGCGCGAGCTGCAGGaGCTCAaGAaTTCAGGATCAAAGCCCGAGCAGCAGCTGgAgTCGCGTTCGCTAAGGATACGCCGgCAGgTCTCg
>contig00195  length=283   numreads=9
TAaCAAGCAaGATCAACATGATGAAGCTGGTTCCTGCAGGCCATTGGGGgATCACAGGAAAGCaGCTGGCAGCTTTGGAAAGCCAGGTGGTTAACCAGTTCAAGGGTCGCGATGAGAATCCGAATGTGTATGAAGTCGTGgaTAAGTTGATCAagCCCCTttgtcgagattcgggggtttcttatgctttgctcctgaatccacaagggatcaaGTGCAGCACATTTGtaGAaCACACGCTTGGTTCGAATCGTTtCTTCAGtttgtggaggatattcgggag
>contig00196  length=106   numreads=4
attgccggtcttttattggaatgcttttgtgtaagcttgggttgaggcagcgcgccggnaannnnnngncnnnnnngnnnncnnnnnaaanngnnnnntnnnnnnn
>contig00197  length=161   numreads=2
tATACGGGCgATCTTTGTGGCGTACCTGAGCAGCAGTGCCGCCCACAAGAGCATGCAGAGCAGACTGGAACACGCGATAGTGGTCTTGTGTCGCAGGaGGCCAGATTGCAGCAGTTCgCCTCtCcAGcAGTTATGGCGAgCAcTaTGAaGCGaTCCCCCct
>contig00198  length=171   numreads=6
tcggggattgtcctgcgtgagctggtgcctctgtttttgactgccgcgcgagcgctgtgcaccgcgaacgccagcggtggtgctagcaggcggttgctggcggaaagcgacgtgagtggttcatatttgnnnnnnnnnnncnnng
>contig00199  length=188   numreads=1
tggcaaggtgaagcaatggtctcaagaaccaacattacaacactgctggaggttgctgctcaaatcaaatcaaaagcctgaatgcaggacaaagacccaggaaccagggtagccagacacgagctggcaatcgtagcaaagctgaacccgcagaccacaccccgcgccacaaatcagtcgctgcggag
>contig00200  length=118   numreads=1
cgcgggcatcagtatgggtattaggcggtgcgttggcgtgccagccgcgcagagtcgtggcggggtgacgcgcccgatgtgtgggtgg
>contig00201  length=566   numreads=28
cgggcgccGTATTCGAGATcccTGCGttcaggaagactgtGGaGTtGGGTGTTAATTtGCTCATGGAGACGGAcGAGACCACCGATGGCAAGATGCAGCAGGCCTGCAAGAATGCCGCTGATGCTGGTGATGAGGAtACCATCCGAGCAGCCAAGCAGTCGGAGTTGGATCaGaGGATGATCTCTGGTCTTCCtGAGACCAACACGGCGACAATGTCGATtCTTGGGTTGTGCCCgaCGTGCGCTGGCGACACCCACGCcGCCGCcTCTTCGGGgCACAAGAGGAAGTGCTTCCGCACTGGcGGAGTGATCAACGCCACGGCGGTGTCCGCGGATTGCCTGGGGTCGacTGTGctGGCTGTGTGTGTGGTGGATCGGTCTCTTGCTGAGCACGAGGCAGCGAAGACCACAACGGTGGCACCGTGAGCAGTACGGCGAAGTTGTTGATACGGGACCACAGCGCCGTTGGGGTTGCGGTTCGATGAATTTGGTTGTCTCAGCAGGCGAATTCTGTGCCTCGTAGGCTCGGACTGcccgcGTGTTAGCCCcGGGCAGCTCAGCGGAGTT
>contig00202  length=257   numreads=3
gctagtctgatcccacttttCGCAAAATCTTACACAAGCCTCAtAATGTGGCGACGACTGAAAaCGCTCCCGAGtGTtCTTTTCAGgCAaGTTCGCAGCATCcTGGTAaTAGAATGCCTGAAaTATCTCGTGATACGCCAGAATCCAGtAaTTTTGAGGCGAAATGAaCGGTCGCAaCaGCGCCGCCGAAaTCTCACCATGGTTGTtGGgCACCAACAACTCACCGACGTCGTGCAaCAAaGCACACACGACGGTCt
>contig00203  length=218   numreads=6
cgAAAaCTGTCTACTCAATTtCcAAGCTGCCCcAACAAAGGCCAaCgAACCGACACCTCCGACAGCAGCAAGCACAACaGGAAAACCGCCGTCGTCCTCATCTTCCCCGTCGTcTtCCTCGTCAGCCGAATCTGAGCCCCCGTCGTCACCACCCTGGTTGTGGACCAGAATCCCCCcAGCGAAGAACCAGTGATGgCCCcGCACcGTCAGAGtCGCGG
>contig00204  length=764   numreads=36
taaaGCAaCCACTCCACCGCGGCGCTTtCAATTGTGAAGGGACCTACACGCTCTCCGAGACATCTGGAGCGGGCAGGCGCAACGTTGGGTAAAATAAACCATCATTTGGCTTATCGATCTTGCCCCTGCAAATAGTCCAGGGCAATTTGGGCTGCACTTCGCTCTGCAAGCTTCTTGGTTTtCTCGGGCAcTCCCcGGTAGCGCTGGTCCTCCCCCAGGCACTTGAGGACGAGCTCGGCCTGGTACCCCTGCTCCACGGTAACAATCTCGTAGATAAAATCCTCCTTGCCGATGGGCTTCTTCGCCACCTTCGCCAGCCACTGCAACACCAGGCCCTTGGGATTGCTTCGCGACTCCAGAGgCGCAGGCAAGAGCTTCTGGGCCACCGCCAGAGACTTGGCTGCTGCACTGTGCTGGGCGTCCCGCTTCCGCGACCTGGGAGAGCCCTTCGAGGTCAGGTTGTCATATCCCTTCACCAGCACCGTCGACAGGTACCCTGACGAGCACTCTTCCTCTTGGTAGCTGATGTCGCCCTTGTCTAGCGGCCGACCTGCCAGCTGAGTAACAGCCTGGTACAGATCCCCCTTCGctGAAGAGAtGgACGACCCATCACCAGCGCCAGCCAGCGGCAACAGAGCCTTAGTGAGGGGCGgTGGCAGATCCAGTGTCTCCAGGTAAG
>contig00205  length=417   numreads=12
gtAaCaCAAAGCGACATGAGGGTGCCCTTTgCGGGAAAaCAACAGAGTGCACGgCGGTTTCGCCGACTGACGCTATCTTGGCTTCACTGCGTGATGAAAAAACCaTTTGCATCATTGTCAGGGGTGTCCGACACTGGCGGAATGAACATGCGCTCAACATCGTCCACCCCGCCGaTGCTTtCctGGGTCTCtGCCTTGACTTCCTGCAAaTGGCTTTGCAACGTAGATAACTCTTTCATTACCTTCGACCCAAACTGATTCATCTGCTTGATGCGATCAGTGGATGCTGCTGAGGTTTCGTTCATCTGTCGCcTCAGCGTTTCCATGTCATCCTCATGTCTGTCTTTCATCTGCCTCaCCaGATtCTGCCAt
>contig00206  length=607   numreads=36
ACCTCATGGGCGTCTTGCCCGTGATGTCTTTCGGAGCAGGGTCCGCCGACGcTCCcAGGAGAAGCTTGCAAATGTGTGGCCTGCCCCCCACAGCAGCTTTGTGCAAGGCTGTTTCACCGAGCGTATCTGCTGCATTGACGTCAGCCTTAAGCTCAaGCaGAaCCTCGACGCAGGCCGGCTCCCACAACTCCGCTGATTCCATCAGCAGCGTCACTCCGGCACGGTCGCACGAAGCCAGCGTGGCTGTGTCAGAGTCCTCTGCAAaCTCAGTGATCAAAGCTCGCAGTCTCTGAGCGTCACTTGCGTGCACAGTGTCAAACAGTAAATCTTCAACTGCAGTGAGCACCTGTCGCACCACCACCTCAGCACCCGCTGTGTCTGCCCCAAACTCCGCCAACACCTCGCAACACTCGGGTTCGTCTGCTTCAAGTGCGTGCGTGTATGCAGtCCTtCCAaCTna
>contig00207  length=202   numreads=10
CTGGAGCCTTTTCTGGATCCTGTGCATAAACGGAGCAAGTCTTTTCAGGGTGGTTTCGTTtCTCCGACCAGGGAGACCGAGCACTTGCAAGAGTTGCTTTCGAAGTTgATGAAAaTGAaGGACAaCGTGaGCCaGGCAGTGCAGGCGGCTGCGAGTGTTGgCAGGACCGTCTATGACCATcTGGACCGATTGTtGgTGgCGc
>contig00208  length=286   numreads=25
ccAcACAGTTTTGAAGTTGcTGCGATAcGTCACTTaGACAAGAAGCCGtGCGACAAGTTTGATTTGTTCACCACCAGCTCACAATCGGTGGGTTGGTTGTTATCCTCCCCGCAGTGCGCGAATGATATTTATATGGGGGGAGGCATGCGCACCACCTTGCCAACACTAAATTCTGATGGCAAGTGGGCGCCCAAGAGATCGAAATCACTGGGCAGTCGGTCTGGACGCCGGCGGAAGCCCCACGAGGCGTTGACAGTGCTCAACAATCCCAAGTGGTCGCGTcACg
>contig00209  length=771   numreads=74
agcATTGACGAACGGgAATCATTTtAaCAAATCCcGTGGAACAACAGGATCATGTTTTGCGCACCGGACAAGCATACGTGATGGAATCTACTCCTCTACTATAGTACTAaCACGAGGGTTGCTTCGGCGACCACCTTCGTTGGTTCGCGGCGGTGATCGTTGTGCTTGCATTGGAACAGCGaCACTTGCCCGAGGCCCTTTGCCATTCCCCTTGGTTGTCTGTGATATTAGACGCTGAACCTCTGCCTTAATGTCGCCTTCGAGCTGAACCTGCCAACCACCGAGAGCCTCGTTCAGCAACTCGATCCGTCCGTCCACAATCTCGCCGATCTCTTCTTCCTTGGACTGCTTGAATGCGTCCAGGCAAGCGGTCGTGGTATCCTCTTCTATCTGGTCGAGACGTTCGCCAATCTTATCCATGACAGCATCAACGACACGTTCTTCAATCTCGGCAAGCTGACCTTGCGCAATCTGAGGTGCCTCCTGGGTCAACTGTTTAAGCGAAGCTCTCTGTGCGCCATCGTGCGCTGCAGCCATCAATGAGCCTGCGCCATGATCCTGCGTCATGtGCAACATGACAGACTGCTCCTGGTGGCCTCTGTCATGGATCATCCTGCCACCCTCCAGCGGCGCTCCCAATGCAGCATGAATTGCGTTCCACATCTGCTCATCCGACCTAACTTTCGCTGCCTCCATCGCTCGCTGGCGCCCcTCCaCATCGTGCAGcGC
>contig00210  length=330   numreads=19
cgctAgCAATaGACcATACATGTACAaCAACGCATTtCGTTtCACGAAACCGGCAaCcTGAAGGGAACTCCTCATCGCGCTGGTTGCTTCTTGGTGCTCCGCAGAAACTCAAGCAAAAGAGTCTCCACGTTCTTGCTCATGTCCGAGACCATGGACTCCAACGA
>contig00211  length=423   numreads=13
tcgggttgttttcggttctgggaagctacctggaccacgaaggtgacaaggaatgacatcgtcagcgggtttgtggcgtggtttgatttgcagtttcaccgattccgtggatccggtaaactgtcctttctgaaaaccagccccactgatccctgtacacATtGGCAGCaGACGGTATTTTATtCAGCGCGGGATGTGCCTGTGGCGGCGAACGAGATTTTGCATGGGACAACGCGGGTGgATGTGgACCCGTCCAACGGgAGGAACCTCAGGGTTCAGTTtGATGTTACTGGAGATTCCAGTTCCATTAATGAGACGTGGTTTGTGACCGGCGCAGGGTgTTGAACGCGCAATGAAGAAGCGGGCGTAGGTAGCCCacACGATGCAGCGCaGacTt
>contig00212  length=579   numreads=28
cgggATGAcgattggatgcccgTgtacatGGtcAgAGgCGGCAAGTTCCACGACGAGATGTGCAGGTTGGTGCCACGCTCGTGCGAATTGCtGCGTACACGGCCAGAGATAACtCAGTGCTCCAGTGGAGGAaCCGGATCCGGATTCATTCACCTGCGCCCGGGGgCCCGCTTGAAGCCTCACTACGGTAATGCCCCGAGGATGTCTGCCCACCTGGCTTTGGTCATTCCCCCGGCTACGAAAATGACTGtcGGCGGGGAGACAGTCCACTGGGAAGAGGGCAAAGCTaTTGTGTTTGATGATACGTATGTGCATATAGTGACAAATGATGGGTCTCAGCCACGATTTATCATGAATATGTGGTTCTGCcACCCCTGCGACGGGTCCAACAACAGGGTCaCCCAGGAGAACGCCGCGGAGCtGTGCCAGCCGCAGGCCcGCAGGTCGCgagTGTTGTAGTctGGGCCCCGATGAGAGGCACGCTCGAGCGTATTCGCGAACATCGCCATACGTAGTAGGTTTTGGAGGTGTTGAGGCTGGTTGTTGTGAGGTGTa
>contig00213  length=228   numreads=2
gcggggtgaTTGGgTGGAACGCAGCCATGTGGCAGTGCTCCGCGCGCTTCGCGCGCTGCCGGGGAACGTCGTCgTGGGCTCGGGCGTTtAACTTGAaCAAGGTCGGACAGTTCTCTTCGATGCGATTtGCGGAAAGGCCCCTGGCGGGATTCGCGGAGCAGTACAGGGACGTGTCGCTGGTGCCCGGGGGCCTGCAGTGCTTTGGGTCCGTCCTGACGGCTTCcGTGG
>contig00214  length=1392   numreads=59
TGCTCCACGTTGACCAaGTTGTCCTGCCgCGGAaCGACGGACATGGtGTTtGACGTGTTGTACCAGTACGCCGATTTGGGTCCTTTCATGGGCGTCATTtGTTTGATCTCCCTCATTTTGTACTTCATCACTtCTTCCGATTCGGGGTCTTTGGTTGATGACATTGTCAGTGCCAACGGGATTGAGGAGCCTCCAGTGGTGCAGCGTGTGTACTGGGCATTCACTGAGGGCGCCGCTGCTACAGCGCTtCTGTATCAAGGCCGACTGAACTATGATGCTCCGgATGCCGGgCTcAGGgCTCTGCAGAGcGCCTCGATTTGCGTCGGACTCCCGTACACGTtCTtGATCTGTTTCATGTGTGTgTCTCTGTGGAGGGCACTTCAGTATGAACgaGGGgAGCTCAAGTGGGGCGAGAGCCAGTTCAAGCACAGCGtGTtGGACGTCGGTGTGACCGCGTACGGTGCTGGGGAGGGGACAACGCGCTTCTTCAATTTGAAGGGGGgATCGCTGGACTTTTCACGGTTTAGTAAGTTCATGTTCTACATCGTTGCTCCAATCCTGCCCTTCTACAATGTGACCGCCCAGCTGACGAAGCGGACCGCTGGGAAATCGGAaGGAaTGCTGAGTCCAATGACTTGGGCCCTCCTCAAGACACTTTTCGCAGCCGCCATGTTTTACGTGTGGTTCCTCTTGGTATTGGTGGACTACGTGGATGTGGATGTCGACGCTTTCACCACATTTGGTGCTGTCATCCCCGGTGGACaGTGGaCGGGCaCTGCGTGGTCGGCACCGGATGCTTCGCAGCACAAAGTGTCGCAGAGgTATGGCATGTACAGGCGGTACCCTGGGGAGGTGGTTGACGGAACCAGCAAGACAGCCTTGGATGCGCAGGTCACCAATGAAGCCAATTTCTTCCCTCAGTACCTCCAAGCGGGTAGCGCGTACAGCGACAGCGGAGCAGCAATTGGCCAGGTGGGTGAtCGtCtCGGTGCTCCGTTGCACTATGCCGTCATCGGCTGGTACTTGTACATGACGTtCGCGTGTCTGTTGATGTCATTGCGAAACCAGGTACGCACAACGTATGGTCTGGCTGGCAACATTGTCGAGGATTTCTTCGCAGCATTGTtCGTGTACCCGACAGTGTTGATGCAGTTGGAAGAGATGGTGGCATCTGCACCGGATCTGGAgAGTAAGCAAAaCAaGATCGACGCTCAGGTGGCAGAGAAATCAATGGCTACCAGTCcTCCGATGGAGtCTCAAGACGCCTAAATGCATAaCAATTAGATTGAGTTGGTGTTGCCAGGTTGCCCAGCGTGCTGCAATCTCGACCTGCGTGCATGCGGGCAAaGGGAGGATGCAaCAGCGGCAGCGTGACAGCATCaTTtaGAAAcg
>contig00215  length=217   numreads=3
cgggttgttgatttacgagacctactcgttcggccggcttgggatcgtgtaccaggctgtgagcaagagcgagaccacggtcttggtgtaggtcagaattattctgctgagggatgaggatacgtggttactctgagttcccaataccctgcgtgcctgatattattcacggttcgctaattcattaccgg
>contig00216  length=207   numreads=6
tCTtaTGCaGCAAGTGGCGCAGAAGATTTTGGCGAATGGCCGCTCGAAAGAGGTGGATGGTGAAATAATGTCTGTCAAGGATATATTGACTTTGATTGACAAGGCGTAAaGGCGTGACGCCATTCTTGGGATAGGCTAATCGTGCAGTTTTGTTtGATACTGAATGTAGCGCTCCTCCGCGAGCAATATTGTTGTCCGTTTTCggcg
>contig00217  length=1190   numreads=53
GGGGGACACTACTGCTTATCGGCCAAATCAACAaCTCAAATCATAaTGTCACTCTTCGTATCTTCACAAACGGCATCAACACAAAaCACAATCGAAATATAGAAGAGAGAAATGTGTCTCTTCCCCcTTCAACACTGTGACCACAAAGACAaGGAAaTGCAACATCAaTCaCAaGCCaGTtGGAAGtGCCCCAACTTGTTCTTGGAGGATTGAAAACTGAAAAACGGACGCGATCGAATGCAAagTTGCGACATTGTTTCGAATTTGCTCTTTCTTCAGAAACGTCTCGAATGCACCAGAACAAGAACACCACTTCCCCAaTGAaTCAGTCCGGGAGCGAACACACTGCTTACACTTGATGTCCTGACTGTTCCACGCAACTACAATATCATGCAGAGCTTCAaCAAGtCGAGCCTCGATTGCTAGTCTACTGAAAGGGCTGTCGCATTGTTCACACAGGAATTGCATCTCGGCATCAAAAGGGTGCGCTGGGACATCGATGCTGGTAACTCCCTGGCAATCATCACTGGGGCACACAACATTACGTAACACAAATTTTGAGCATGGGTCCTTGAACTTCATCTGCGGTCCATGCTCATTTGCTCGCTGAAGCTTCAGAAGTGTGCGCCTCAACTTGGGTAAATGTGGCGCCAACACAGGCTCCAGCGCAAAAATGTGCATCGCGACCTTGATAAACTCCAACGTTGGATTCTCCCAGTTGCCAACAACACCAACCTTGGACGGAAAC
>contig00218  length=414   numreads=7
gCAGCACCCAATCCTCATTGGCaaagaaCAAGTACAACGGCTtCCCATtGCCCACGTCGtCAATATCATCCACTGCCcACACCTCcACCTCCTCGGGCTCCTCCTCCTTGGCCTCTTCCGCCGGGGCCTCCGCCTTCTCCTCCACGGCCTCGCCTTCGCCCTTGTCGGCCTTGGCCTtCTCCTCgaTCTGGGCCCTCGCTCGCTCGACcTTGGCCTTGAGGGCCGCGGCCTTCTTCTCGCGctCcGCCCTGGCGATGGCCTCGTTGCAaGtGgCgTGCTTCTTGCGCCATGCCGTCCGTGCCGTGACCCAGGCAaTGCACGactccttgaaatcagcgtcagcagcgatgtggggaagcgggttctcggtcttcatcttggtcaccaggtcctcgtagtgctgcttggcctcgg
>contig00219  length=448   numreads=23
tGgAaGGTCCGATCCCAGATCGAGGACTCACTGAAGCCGAAACGAAAAaGTAAGACGACGCTGGAGCGGTTGACTGATATGGCCAGTGAAAATCTTCTCTGGGTGGGGTTCGCTGTCGTGGCTCTGGTGGCCGTTTGCTGGTTTTCCTGTCGTTCCCcAGAGCCAGAAATGCCGGCGAAGAAGCCTtcGCCAAAGCCAagCCcAGCCAGGGCCGAGCAAGTTGTTGCCTCGTCCTCCGCAGCGAGCGGtGCtGACCCGAGTCCCGATGGTATCCGAAAGCGAGAAAATACCAAGGAAACTGGCGGTCTGGGCATGGACATTGACGAGTAGATCTTCGTGgCACCGTCGGTTTTtCGTTtCGGCTGTTCGGTGAGAGTCCGAGAGCCACAAGACTTCTGAGCATAAACACTCGCCTCaaggaa
>contig00220  length=1221   numreads=39
ATCTTCTCACGGGGATCATGTCCCACGCCCCTGGCAAGTATGGCGAGGACACGAATGATTTTtCCGTtGTTGGGgCGGTGACCCAGTCCTTgaCCAATGGCAACACGTCGACaTTGGGGCAGCTGGAGGGaTTGTGCAATTTGCTGAAGATCCCCACTTtCCGCGAGGnctGTGCTAGACCAGCCGGGCACATTGCACGTGCTGCTGTnaGTgAACGCTAACAGCGCCTCGCAGACGCTCTACAGGGCGGTTTTCTGCTTGTGGTTGCTCAGCGGTGGgTCCGGGCTCACAGCAtCggcaaggagggtggcggagctcctgaaggccattctggcctcctgccgttctgagaaggttgtgcgggtcgcgttgatggCTCTGCGTAATTTGAtCAAGGATGAAaCGATGGTGCTTGCTGTCGTGGAGGCGGGGGTGCnGGAGAGCGTGCGagcgctcgaatatgagaagtggagggatgctgagatgtacgccgagatcaaggatttggctgcttgccttgccagcgagcagtCCACACACTCGAGCGTTGCGGCCTACGAGAAGGaGTTGGAGTCCAACGaGCttGTCCCCGGctatctgcaCTCTGAGCGATTCTGGCTGGACAACGTGGgCAAATTCGACAAGGATGATTTTGGCCCCATCCGCAAGCTCACcACGCTGCTCGGCAGCAGCAACCcTACcACCcTGTGCTTGGCGTGCAGCGATTTGGgCGAGTTCGCCAGATTGCACCCGTTGGGGAAATCTGTGATTGGCAAGTTGCATGCCAAGGCCATGGTCATGCCGCTGaTGGGGCACaGCGATCGGCAGGTGgCCcGCGAGgCGTTGCTTTGCGTCCAAAAAaTGATGCTAAACCAGAGCTCTTTGAACAAGATGGAGGCCAAGTAGGAGGTTGGTGTGGTGGTGGCAAGGGTGgCGCCAGAACAaGGTGGGCACCAGCGccGCACTTTAAGtATGCCCGAGTAGTCATTTGgaGTAGCAGCTTTTTGAggctgttgctgaggtattgaagtcgggttgtcggtacg
>contig00221  length=241   numreads=4
CCCTCtGTtATTCTGGtGTtGCcGCCACGTgACGGCAGGCGCAGCGCtCGTGGCGCTGCAGCGGCAACACGAAACAACcGACCGTgCGGAAGCGGgTCGGgTGGGGGCGGGgCGCTGTCCAGGCCCcGCCCCcGCCGCGGCGCGCACTGCGCGCCTACTGCGGGCAGcACCCGAaCCACtGACCACGCGgCTGCACAGCAACCGTaTCCAaCgCCCG
>contig00222  length=463   numreads=9
CGGGgTCcGtAtCcAGCGCCCGtGCGGGAAATCGGGGgAGTCGCAAGGGCAGCTCCcTTTCTTCCTTACAATTCAACGTTGACTTGTCGGGTTTCTCGGGATTCTTGGGtcTTTCTGTCCTTCCTGATGACAGCGCGGCAGATGATCAGGAGGCATTGATCGTTTCCaGTGTaGCTCCCGAGTCCGTTGTTCTGCAGTGGAACAACCTTGTGAACCATCGAGATTtCATGATTTTACCCGGCACAGCTGTGTGGATGGTCGACCATTgCAAAGGaGTCGAAGGAATGCTCGCTGctcTTGaGCTGTCCCaGCAACaGCACCTAcTGCCGgTGCTGCTAGTTTCtAaTCcTGGTGAtGCGCGGCGACGCATTTCGAtCGCCcAGTCtGTTtACGACGACGCAaGAAGTGAAaCcACCGCTTTGGAGCATGACGgAAAAGCAaTtGAaTtGGCGAAGAGAGGGCg
>contig00223  length=202   numreads=4
ttcgggtctaccaagaaggtcgcaaagaaggcgaccagaaaggcaacgaggaaggccaccaagAaaGtttcGAaGAAagcGAAgAaGGTGAaGCGAGTAAGCAAGATCGCgACCGGGAagCGggcGAAGGCGGCGGTgTTCAAGGGGAAGAaGGAGAAGACCTCCtCAGgTTtGAa
>contig00224  length=199   numreads=35
CCTGGCGCGAAGCCTGCAACCCCGACACTCTCAAaCCCAGgCATCCAGCCCGGTTACCGACTtGCATCGGTCAAAACTGCAtCAAAACGACGGTCTCCcGTcGTGGTCCAACACTGCGCGCCACTAGCTCAAGCTCGCGCAACGAAaGGGCTGTGGCCAAGCCGAAACGAGCTTCCAGGGCATCGGGCCTAGACCACAA
>contig00225  length=213   numreads=4
ggggCtGCGGtGCGACCTCGCTGnagCGGGGGgTATCGCATCCGCGGCTGCGGTCAGGGgACGTGGGCCCTcACGAAGCGGACCTCGGTCTGACTTCTGCACTTTTGGCATTTTGGTtCgAGCTGCgAGggcgCAGCAGTGTGTGACtGGaCCTAAGAGCTGaCCGGGGTagtagggacgaagaac
>contig00226  length=791   numreads=40
AGaTCAACTCGAaGGTGGACGTTCCTCTTTGGGTGCTTGTGCTTGGCGGCGTGGGGATCTCGTCTGgACTGATCATGTATGGgTATAATGTGATtATGGCcATTGGGATCAAGCTTGCGAAGATCACTCcGTCCCGGGgATTCAGTATCGAGATGGGGAgCTCGATTGTGgTTATCATAGGCAGCAACcTCGgtATtCcTCTGTCGACGACGCACTGTCAGGTTGGGGCGACTGTGGGGGTGGGGATGTGCGAGGCGAGGGGACTGTCGACCGCGACCAAGGGGgTGAACTGGAAGCTGATGGGGAAGGTTGTGGTGATGTGGGTGGCGACCTTGGCGTTTGCGGGGATCTGCTCTGCGTCGCTGTACGGGTTCTTGGCGAGCACGTACCACCCGATTtCTGAGAAGTTGCACTGtGGtCCGATTtCGAAGCACAtCGAGCAAAtGgAGAACATCGAGTCCACGAACGCGGACGCGATGAGCACATTGTTCAAGGAGCTGGAtACGGACGgtGAtGAGGAGCTTACGGATGGTGAATTGGCGGCTGTGAAGCTAGATATGACGATCGGTGGAGACCtGACGACGGAGAAGTTTGGTCGTCGTCGGCGACGCACGCCGGACACGATGACGTCTGATGATTTTCTGACTTtCACAtGtGtGAAGGAGAACCGTCTGGATCACATGCTGAACACGCATTGTGAGCCGGTATGCCAGTCGGGATACCGGGCCGACGGTGAGCTGAAGT
>contig00227  length=673   numreads=106
GaCAaGTACGTGTCATCGTCGGCGCAGGAGGGAGCAAAGCCAGCACAGCTGTGGTGGGGCTAAGCAATGCCGGGTTCCAGCTCTCAAACTCAGGCATGACAGAGATTTTTCCAGCCGAGCGAAAGCATTTGCAGTTCGATAAGTTCCGTGTTCTTGGGAACTCGATCCCCGTGGTGACCGTGGCCAGTGCCGTGCAGGACATTCCGATCCAGGACCCGATTCATCTGTTAAAGATTGACGTTGAAGGTAGCGAACTGGAAGTGCTGCGAGGTGCCAGAGACTTGCTCATCTCGCAAAGAATACGTCGTaTTCTCATCGAGTTCTGGCCCCCACATCTGAAGCGCCACGGTGAGAACCCAATGGACCTGCCTTGGTTTTTGCGCTCCCACGGATATGACATTTACTATCCTGAGGTTGTCTGGCGCCAATGGGTCATTGCACACCAAACAGCCGCACCCGATGCTAAGACTGTGCTGTTGGAAGGGTGTGAGGACAAGCCTGAATGCGTGGGAAAGTGGGCGTTAGTACCTCCGTCACAATTTGATATGATGGAATCTCGCTGGACTGATATCTTGGCTGTTGCAAAGCAGCCTTGGAACCCTGGTGCTACAGGGTAGTTGTCTAGGCACTCTT
>contig00228  length=563   numreads=39
ccctaCAATTTTCACCGACGACAGTGTAGCAGACATCCAGAAGAACTGGATCGCTTCATCTCTAAGTAATGCCGCTGCGCACTCAGTGCACTACAACGACAACATCAATCCGACCCTATCCACACCCTCCTCCGGCCACAGCATCTACACCACGCCGGCCTCACCCTCCTCCAAAAGTGCAAAAACGACACAGACCAGGCTTCGTTCGGCACTCAGCCTGAGCTGCGCCCcTCACGACAGCTCGTTTtAGTTCaGGaCCCACCAGCACAAGCGCCGCAACACAACCAACACGCTCGAACAAGCGCAGAA
>contig00229  length=161   numreads=1
gtacggttcgttacactGtgcaaTtcaaaaactgctgagaaccaaacacaagctgcgaccaactggggcagccaggcatcaccgcattgggcgcctgactgcaccgaacccagtccactac
>contig00230  length=827   numreads=24
TCACCTTTCGGTTGAGCGCCTTCACAAACAGAACCGCTTGGTTCAaGTCCACCAACAAACTGCAGCCAGCGTCCACGGCCGCTCGGCGGATGTGGAAaCCGTCaGTAaCACCTACAGAATCCATAGAATCTGGAACGTTGATCACCAGGTCGATCTTGCCCTGTTGAaTGAAaGTCTTGGCGTTCGGCTCCCTTCTGACCAACGGCTTGTACAGAAGAACCACATtGTCCATCCCCTGCTTCTTCAaGTATTCGTGGGTGTTCTtCGTTGCGTAGATGGAATAGCCCATCTCCTCCAGCATCTGAATAAAAGGAAaCAGAGTCGCCTTGGCCTCGTTGGGCCCcACTGATACCAGAATGTTCTTAGCAGGCagCTTGAAATtCGCGGAGAGCAGTGCTTTCAAGAATGCTtCGTACTCGTGGaCTCCAaagcaaGCGACCTCTCCGGTGCTCTGCATTTcaacacctgttcttggatcagagttcttcaggcgctggaaggagaacatggaagtcttGCAGCCCACAAACttCGATGTCAATGGGAtGgATGTtCtCCGGGCGGACcGgCACCcTcAGCATGACCTtcgTGgCAATcTCGatGAaGTTCACGTTGAACGTCTTGGAAaTGAAGGGgAAaGTTCGGGACGCCCTCAAGTTGCACTCGATGACCTTGACCTCATTGtCTTTGCAAAGGAACTGGATGTTGAAAGGCCCCGAAATCTGCAGTGCGTGgCACAACTTCTGAGCAATCTTCTTAACACGCCGGTGAGTCTCCACAAACAAGGTCTGCGCCGGCAACAGCAACGTCGCGTCTCCACTGTgCAC
>contig00231  length=208   numreads=26
CAGCGCGCtCGCGCGCTGGaCaCCCAGCCCCGCAGCGACGCCTGCCTGAGCACCCAGCAAGAGAAAGAGTTGTCCACTTGGCGGGCGGCGCcGCGACGCAGTACGCCTCAGCTGGCACCCCcGcTTTTTTttGtGTCCCGACCCGGCCCAGGCGCCGcgTCAaGCTGAAGTGGCTGACTGCTCTTGGGGCGgTGGATCTGGGCtgggg
>contig00232  length=211   numreads=7
ATtCCCTGTTCGCACcTCAGCtCACAGGGCATCCcACCTGCCAAGAGGCCGTCACCAcTCCGAGCTCcAGACTTGGTCCTCCTcTTCATCAGGGCTCAGTTCACTGTCCCAGCCACCTTCGTCGCCCcATGCTCGTGAAGGGTCAAAAGGACcGAGCTCTGGGgAACAATCTTGGCCGCAACCAACACAGAAGGGAAgATtCCCCcACnaa
>contig00233  length=684   numreads=12
GTTTACTCCTTCATTCGCTTCTCCGCTCAGCAGAAGCCCTACTGCAaCCCGGGAAAATGCACCGCaTaTAGCAGCACTGGCTACGAGCTCCTCGGCCTCCTGgTTGCGGCCCATCAGCACCCGACCGGTACCTACACCGAcctcAATCTCACcctcGCcGCGCTCCCGGACCCCACGCGTATGCCTTCCCTCCAGTTCCTCGGCGAGCACGGCCCGCTTGCCCAaGCGTTGACCACTCCGGGGCAGGCGGTGAACCCAGCGTGGGGCTGGGGCAATGTAGTGGTGCAGGACCAGACAGCGTCCATTCTGGgTTGGACCTGCGGGAACATGGTGGGACGGGCGCAGgACGTGGCGCAgTTTTTCTGGgACcTGCTGGgACCCAGTGACAGCCGGCtGGtGAGTGACGAGAGCTTGGCTTTTATGCGGGACTACAAGCCGATGACAaCcGGgTGGGGgAAAATGGCGCATATCGAc
>contig00234  length=204   numreads=37
AaCgtcGAGCtGCTCAaCAACAGAACGCTCTCCTCCCAGCCcATCGTGTCTTTCGACTGGCATGTCAATAAGGgTGGGTTATGTGTCCTCGCCTCCTTGGATCAAACGGTGAGGGTGGcctATCTGCACCAAGCTGCACTTACAATAAGCTGGGGGACATCAGGTTTTTTTCCTATCAGCCGTCTGGTCGGCCAAaTTTTtCcT
>contig00235  length=539   numreads=30
AaCTCTCCTCaGTGCAaGATCCAGACTGCGCACCAGGCGGATAAGTTCcATTTCGATTTTCCCAACAATCgACCcGgtCGGGtGACCCaGGGgAGCAGGGATCCATTGTCAGCTTGTACGGAGCAGTCATGAAGGAAGCACAAGTGTCCAACAACAACACTTGCATCTCTTATTGCCCTCTGCAATTCGATCTCGGTGAGTTTGCGTtGGACGACAGCGCGGCATATGTCGGACGCCAGTCaTTGGCTGGGCAGGATGTGGATGTGTGGCAaTGGGCTGAGtATCTGATtCCCAAGCTGAAGATtGGGATCATGCAGCAGACGTTTTtCTTTGTGTCCACcGATGATAGCCCTTtGCCTGTCCGCGAATTCGACATTaTCGAGCCATTTGGTCAGAAGCTTGGGGAAgAGAACAGCAccTTTtCGGCATtCACCCCcGgcAaGgAGCcGGaGACcACTTTCAAGGTGATCGGGCTGGATtCTtGtCCGAtGGAtCCCAACTGcAACTCGGACAGTCgCCAGGCCCACCGCATGCGTGCT
>contig00236  length=281   numreads=7
agtttacGtACAaCTCAGACGACTTGCACTCActCAGCCCCGTGACACTCACGTGCCACGACAGCTCGGGAGTCAGgACTACTTCTTCTTtCCcTTCTtCTCCTCCTTtCCGGCCtCcGGCACAGCCTTGGGCTCCGGTGctGCCCCcTCCTTCGCTTGTGCAGCCTTGGCTGCGTTCTTTGCACCTTTGCCGGGCATGACCAAAGCCGACGCGAAAGAaGAAaTtCGACAaCTtGAGCCa
>contig00237  length=442   numreads=40
TTCCCCAAACAAaCAGGCATCCCGttGCACATCCGCTGGAACTCACAACCGCCCCCCAATTCTGCGACACGATTCGCGGGCTCTCCCGACGATTCAAACCCCCaTCCAGGCAAACTAGCTTCGATTCGCATTTCTGACaGAaCaGTACAGCAGgAaTCGCcACcTacATCTATCAaCaCcTCACAAATGTCATTCCCTGCACACTCCACTCTTGCGTCATTGATTGCCAATaTCCCACGAAAAGCCGGGGCATCTTGGGGgATCT
>contig00238  length=559   numreads=20
cAanggcAaGGgACGGTTTGCcGACGACAaGgAGTGGGTCCCGGTAACGAAGTTGGGACGCCTCGTGCAGGCCGGcAAAATCGCTtCcATTgAGGATATTTTCCTCCATTCGTTGCCGATCAAGgAGCACCAAGTTATCGACCATTTCTTTGCCCCGGGCGTGTtGAAGGACGAAGTGATGAAGATCCAGCccGTGCaGAaGCAGACCACTGCCGgTCAGCGAAACAGGTtCAACGCTTtCGTGGCTGTTGGGgACgAGAACGGGCATTTCGGGCTCGGTGTCAAGTGCTCCAAGGAGGTCGCAAACGCGATCAaGGgAGGgATCATCGCCGCCAAGTTGAACATGATCCCTGTTCGCCGTGGGTACTGGGGTGCCAAGTTGGGCCTGCCCCACACGATCGCAACCAAAGTCACTGGCAAGAGCGGCTCAGTGCGAGTGCGATTGATCCCCGCCCCGCGAGGATCTGGTATCGTCGGATCGCCAGTTGCCAAGAAGCTTTTGGGATTCGCTGGCGTTGCGGaCTGCTTCACGTGCAGTTCTGGACACACCCGTACCcGC
>contig00239  length=494   numreads=32
cggggggtgactctcctgtgcacaagctgcgtgaagaacaagggttgtgaggacaacatgcgtgatggcaccaccttcatgaatctgccggatctcttgcggatgacccatgAATCcAAGTGTTTGAGCTTTTCGTAAGcGTTTnCGTTtGtGCTTGGAATTAGTTTtCGAGACCCGcAtGCtGCGCGGGGGAtCGgTCGTCGAATCTTCCAGGTTGTGGCGCAtGCTATCAACCTGGAtGCAGTCGAAGTGCGATCAGGCTGCTAATTTTGTGCCTGGCTTGGATTAGGTCCcTCCCTGGCTCAGGGATCATGAGACGTCGATCTGGGCGCAAGTTGgTTGTTTGTCGAGCTGGTCTTTTGGGCTTGAGTTCGGACGTTATTGTGgTTGCCCTCGACcTGCTCTGGGGTTTCCAGTTGTCGAATGTTCCAGGTTGTGGCACACGCTGATAACCTGTAGTGgtacgaa
>contig00240  length=1491   numreads=55
gTTGACGGAGGACGAAACTGCGTTGGCTGAGTCGGgCGTGAaGCGGATCAAGGCCTCGGGAAAAAGTGGCGTTGTGAACATGGTGGAGTTCCTGAGTGTGTGGGCCGTCCGAGGCCAGTCCGCTCCTGAGGACCCGGGGCGGTCACAGCAGTCGCTTCCCCCGGACGAGCTGTCGCAGCAGAGTGTGGACCGGCCGGTGCaGGAGGATGACCCAGAaGAACAGGGTGCGGAGGAGGAGGATCAAGCGGCCTCGGTGGCGGATGGTGCCTTAGTTGAGGTGTACCGGGCGCACATGCAGTCTGCGAACCGCAAGTGCAATGTTCTGGTGGAGCAGTCTCTGGACGTACCATCCGGGCAGTTGTTGAGCTTGATTGCCCCAGGTAATCACCCTCGCGTGTTCAATCTTCGCCTCGAAGaCCAGGACGTGTCCaTCATCATGACCACACTGGAGCCCGTCTACCACAGTCTCGcctAAGATCGATCTATCCTACAACAaGGTtGgAAACGCTGGCGCACAGGCTTTGGCGAAGGGgTGCACCATGGCCACGCGCcTCCACACCCTCATGcTGcGTTGTAACGACATTGGCCAGgAGGGGTGTGATGCGCTGtGCAaGACCTtGCGTGACTGCCACtCGTtGCGAAaGCtGGATTTtGCACAAAATCCACTCGGGAaGCTCGGtGGTTtGtCtAtCGCTGAGTTGTTGCAGGTGAGCGtGACGCTCCAGGAGCTCGCAATGGAGGACGCGCAGATTGATGTGGACGCCcTGATCGCTGTGGTGAGTGTGCTGCAtGTCAGCAACCAGTCGCTCAAGATGGTGAATCTCGGAAATCCGCGGTTGTTTTCGCAGCAGGAGGAGCACACCACGCATATTGCTCGTATGTTGCGAGTGAATACGGGTTTGACGGAGGTCTTCCTGCCCAAGATGCGGATCCGCGATACTGGAATGGAagTGATCGTGTCCtAtCtCCTGGAGAACAAGACGTtGCGGGTTTTGGATTTGCGaTGCAACGAGATCGGGTGGCAGGGCGGGAAGCTCTTGGGCGTCCTGCTGGGGACCGATTGTcAGCTCATGCGGCTGAACGTCAGCAGCAACAGAATCGGGGAGCACCAGGAGGTCGAAGGCACCAGGGCAATTTCCAAGGCGCTGCTACACAATCGCATGTTAGTACATTTGGACATGAATCACAACCAGTTGTGTGACCAAGCGCTACTGGAGCTGGCTTCGGCGGTGGACGCGAACGGGACACTGGAGTCGGTGGCCTTGTTCCACAACGgTTGGGGCCAGGCAGCTTCCGTGGCATTCCACAGGATCCTGGGGGACCGTTCTCGTGTGTTTGCGATCAAAGCCGATTTTCAGACCTACGAGGTGGACCAGGAAATTTTCGTGTGCCAAACGCAAAGCGAGTCCAGACCCGTGTCCGCGTACAACGTGTGACCCGCcAGTtcgTAGGTTGCATGTGCAAGAGTCGGTGCTCAAAATGGGGCGCGcG
>contig00241  length=182   numreads=7
ACcaGAAGGGgCAGGAGCAGTCCAGaTTGAGATCcAGGTGGGGgTATTCGACGTGAAGgagCCTGAGgAGgAgCGCCAGCTACaGCG
>contig00242  length=114   numreads=1
ACgcgGGAGGccataggttgtggattagttgcagttggactcagcgtatcctttcaagggttcggtgaagaaatgaactagtagcttgtcgtggcgtagg
>contig00243  length=235   numreads=2
CGCGGGCCTGTtGAAACAaGAGGTGGAAGAAATCAGAGTCGCCTACTTTTCTtCGtCTtGCATGCCCGAGGGTGCCAACGTCATCTtGGGCAGTGGAATCGTGGAGGCATGGACTGTTGAaGTTGGCGAGGGTCGGGTGTCTTACATGGGTGATCACAATTTCACTGATGgCAGTGAGCGCCAAAAATTGTtGCGAGCATTGCTCcGAggCAGAGTcgggggc
>contig00244  length=500   numreads=7
cGTTGGgATGTcGATGgACTtCTCcTTGGCAAACCaCTTtaCcaagCCCgCTCGGCTGaGCTTTTCGGTCTTCATCAGATCGACAACACCcTTGGGTACGTCTGGCTGACCTTCcAACATCATTACAGCCTCCCTCAAGTTCGACGTAATTGACAGCACAGTCTGCAGAGACACCACTTCAGnctCATTCATGGCAGCGAGCTTTtCGtAGaCGTTTTGCTtCtCCCCAGACGCCGTtGttccttgcggattagtaggtggcgcaaaagtcacgtggtcaccgaacttgagcttcatgctctccAaCATCTTCACCTTGCCCAGGTGCTTCAAGGCCTtCTtCTCCAACTCGGTGATCAACATACACGCATCGATGGCCTGGTGGTAGGGTGTCACGgTCAACTGATCCTTCAGCTCCGTAAGctGCGGGTCATTCAACGCTGCGAATGTGgTcT
>contig00245  length=289   numreads=9
acccctgctgccAggccccAGtgATttGCGCtCCTTTtCGCggCCCAAAAGCACtCTTCAGAGCCACGGCCATATCTGTGGAAGGTCGCAGTCGGAACTGATCTCGCCGGTTGATGTCCACCTGTACCATGTTCCCGCCTCCACCCAATAGGGGTTCcGCCCCCTGCTCAGGCACCGGGCGGTCGTGCTCAGATGTCAGGTGCAACGGCAAAGGGATCATAACACCAGCTGCGAAATACCCAAGAAGACCTTCCCCCTCAAaCGACACCAACGGTGAGATCTCGCATCG
>contig00246  length=150   numreads=2
aagtaCCGGGAAAaaCCGagCaGCaCTGCGCTCTatGCAGcaGCGCGCtGCAGACTTAAGTGCCGAGAAGGCGGAGgCCgATGCCAAGATTTntGCGACAaGTCAGGCAAAGaGTGACACAATCACGgAGCGTGATtCTGTtGCTGATGt
>contig00247  length=230   numreads=3
aGGACTCCGTTATGGtCAAGCTtGgAggAGtATtGGTGGCGAGGCTGACATGTCGATGTCGGGgTTtGAaCGCCGTGCCAGGGCCctATGCGCACAGAGCCAGCGATTGTGGGGACACTTATCAGGCAGACATTTTCTCTTTCGGATTGCTATCAGTTCTTGCGCTTACAAGTTGCACTCCCGAATGGAACAaGCGCCACGAGCAAATTGACcTCATCGAGAaTGCgggg
>contig00248  length=392   numreads=23
cgggacagtgcattgtccgatgccttaaggctgccgccaagtgccgcaaggatgacgcttgcaagaaggcttttgaatgcctgcccgacatggcgaaGGAGTGCAAGGCAGAGGAGGttAAGGCGCGATGGaCCTGCACCGCTATCGCATGGGAGCATtGCTTCACGGGCATCGACAaCTCCCcAGACAGCGCtGTGCACGATCTGATGAGCTGCCACAAGGACTGCGGCAAGCATTTCATGGACGTCGTGGTCTAAAGGcgAGATGATGagCCTcACAAGGGACTTTTTTAGATGCGGACCcGGACTCcGCACtGGgTTGCcGCGGAGTGTGCACCTGGGAATCCGCTGAATTTTGCCGGTCCTt
>contig00249  length=186   numreads=2
tcctaacagcagtccgagcagagcttcttcttgtaaggtccgttccgtcaagaagttcgcccaccagaagttcagcagtgtatcccgcatcattgtctcctaggagcgtcacctcgcaccaccgacagccggaccaggaatctngnngggnnnnnngnngnngnnnnnnnnnannnnntnnnnncn
>contig00250  length=322   numreads=27
GCGAaGTTTaCCcGagaTTGGTCGACGAGATTTTATGTGAAGGGCCTGCAGGAGTGTCGTGGAGGTGCtctCAGCGGGTACGGCAACTGCGCTGATGATGGTGCAGATTGCGGATCCGTGCACCTTTTGGCCTCCTGCTGTGTGCGCGGGGCCTtGCTTGTCAGTTTCGCCCGTGTCGTGTCGTGCGGCTTGTGTGGGCATTTCTAATTCAGCTGCTGTGGGCCGCGGTGCGGCAGAGCTGGCACTAGTT
>contig00251  length=142   numreads=1
CTGAGcAcgtgcgacccgacggacaaggtgctcgacgtgagtcatgtgtatcacatgatgctggtggaagggtcggggctgagcgtggggtaccatgggcagtcttcggctcaagtgaagaagttctgtgcgagcatcgctg
>contig00252  length=510   numreads=6
ttcngacAACAGTGgAACGCcGCAAaCGCGgCGCCCACaGGTTACGCGTGACAGTGCACCCAGAGGATCtACAaGCAGGGAGGATGCCAAAAATCCCCTGCACACcACCGCAACTACTTCAACGCCTTcTtCATCAAGTTGgTCACGTAGgCgCCcTGgTGGGTGgCCACCTTCAGCTCcAGCTCCGAcGGCTgtCGGcTCCCGtCcGCGCcggccagcgtgctggcaccccacggggagcagccgtgcatgctggaattgtccaggaTAtCcTGGCAGGTGTAGCcAATTGGGACGttnnAncAttnCCGttGGTGGGTGAaCTGGGTCAGGgCCGTCATGgCGGTGgTCTCCGTGCCCCcGccctgcgtgccggtggaggtgaaaaaagacacgggcttgccgaccagcttgccagccatccacaggctggctgtctggtcgaaaaaggtcttcatgatggagctcatcatgccgaaccttgtcggagagccaaagaagaacccatcg
>contig00253  length=230   numreads=6
cgggagatgcgAACtCTgACagaCGGGgaGTGGGgcAAGgTGACCGCcGCAATGTGgATCATGAAGaCAACATCTCAGGCGGATGGTGTGGCAaCGTATGgTgCGTCATTTCGtaCGTaCGACtATTtCGTtGTGAAGCATCTCGTCGCGATGGTTGACCTgAGGGGGgaCCAGGCTCATTtCGGgCCGATGTtCATGCcTtGG
>contig00254  length=293   numreads=4
cgtcggggggcACCCtGGtACtGTCCgAGGTTtCTCAGTTCATCTCCCAGACCTTCTGcTCCCAGTGCTACATCGGCACCATCTCCGCCGGCACcGCCAGCGGCgCGGGgAGCGCCGAgCGGGGGgtCCTtCACGACAAACTGGCGGTTCCGGGCCACCTGCCGACGACCGCCTGGTCCGCCTGcTCCCCGGTGACCAGCCcGCTGGTGACTGCGTGCCCGgACGGGACCAAACAGAACGCCGTGCCTnggcATCGtgtcttggtataagcagaatgc
>contig00255  length=189   numreads=4
cttgctcccgtcgggacacgcagtgaccagcgggctggttaccggggagcacgCGGACCaGGAGGTCGTCGGGAGGTGGCCTGGGACCGCGAGCTtGTCGTGGAGGACAcGCGCTCGGcGCTGCCGgCCCCGCTGGCGGAGCCGGCAGAGATGGTCCCAATGTAGCACTGGGAGCAGAAGGTCTGGGCG
>contig00256  length=318   numreads=30
GCAGATTtCCTGCTCTTCCCGCGACTCCAAGTATGGCAATGCGATCGgCcTCTGCGGGGCGGAGGTGTCCGAGATTGTTCCCGACGCCGGGGTGCAGGTGTGCGGGGGAAGTGACGCCTtGGTGGTTTAGGTTGCTTGATCACCTCATGCGTCCGGTTTTGCACCGCGTCCCACATTTTTTTtGCTGGGTGTCGGTGGTCTGCCGTGGGTCTTTGAGCCTCACGTCGTGCTGCGTGCcAG
>contig00257  length=295   numreads=3
CACTGCTACCagtgtcgccTTCTGTGTCTTCCGGTGTCTtGCCTTCTTCAGACTGCTGGTCGGTAGTAGTGTTGTCcTGGCCTGTGGAATTGCTACCACcTTTTCCCcACTGTTTGCCCTTCATCATGgACTCGTAATACGCCCGCAAATAGTCCGACTCGTTGTACCCACTTCCGTTGCCGGTGAAATTTGAAGACATGTTTTGCTTCTTCATGAACTCTTGGAACTTCGAGAAGTCAAATCCtGACGAGTtCGCtCCATATGGGCCAt
>contig00258  length=277   numreads=17
GGAGTCAGTCACCTCTTTCTCCGAAGACTTCTCCACGTACAGCTCGATGGgAAAACCGATGAACTCAGAATGCTTCTTCACAAGATCCTTcAACCGACGCtCCtCCAGAAACTCCGtCtGAtCCtCCTtCAAGAAGCAAATAATCTTGGTCCCGCGCTtCACCTCTCCGTGCGCCTtCTCCTCATCCTTCACGACAGTGAAAGACCcACCAgCAGCAGACTCCCAAACaTACTGCTCATCATcGTTgCTCTTCGAGATCACTCGAACCTTGTCCGAc
>contig00259  length=195   numreads=2
ggccgcggatttgtcgcacttgaacctgccgtcgaaggtgaaggggttcgccattgacccgaagcagcccgcggtggaccagctggaggagtgcttgaccgggtgccncttggtgctggtcccggccggtatgccccgcaagccgggcatgacccgtgacgatctgttcaa
>contig00260  length=793   numreads=44
GCATTTCTGATCGCTCAGTGCGTGTGCTGGCCGTGGCGTTCAAATTTATTGAACACCTTGGATACCGTGATCTTGGCCTCCATGGTGGCAATtGTTTTCAGCACCCTTCCTTTCGTCGAGGTGACAGATTTGGAGGCGCTGGAGACCACACAGGACACCCTTCTGGGAATCATGGTGGCCGTGTTCGTGATCGCTGTGATGACCGTCGTTGGCAGCATCTTGGGGAaTCTGGCTTGCAAAGTGCGTGAGGTTCGGGATCCAGAAGGTCATTTGCAGCGCAAGGAGGCCACCATGAAGACTTTGTCAAAGGCGTGGGGTGATCTGATGAACTGCTACAGATtAGACGCTTCCAGGCAATTGCAGTtCCTGACCAATCTCGGATCGTTTGACCAGGCGtCTGTCTTGAAGCTCGCCGGAGTCGTTGATTTGGAGCTCTCTCGGTCAGAGAAGGGAAGCAAGCGCAGCAGCCGTCGGGTTGCGATGAACCCGCAAGCCGCGCCGGTGGAGCCGTTTGTGGCCCACAAATAGAGTAATTGTGTTCTGCAGCTAGAACGTCCAGTTCCGCGTCAACGCGTTTTGCTAGTGTCGTCCAATTCATATCGCGTCTGTAGGGAACGTGCCGCTGTGTTGTCCACCGGAGCCCCTTAGGGGGGgTGgTGCGTTACCAAATTGAAaCAACGACGAtctgtgcacgcgcagtttgctgttgttgcctac
>contig00261  length=657   numreads=40
GGGACAGATGACAaGAAGTATCCAAGAGTTGCGACAGGAGAAGCGCACTTTGGAGAaTGAACTCAGCACGCTGgAaGCTCGTGTCCGGCAGgCTGAAGCCAGTAACGAGGGAGCAGCAGCTGGAATTCAAAGGGAGTTGCAAGCCGTCAACCtGGAAaGGtCCACTCTtGCCCGGCGCGTCGAAGAATTATCTCGAGAATTGGAGAAGGGCAAATCACATCAGGAAGGAAATATTGAGCGAGTCACTGCCGCtAAtGGGCGtCtGATGGaGGaTAAaGAGCGGTTGGAAAGGCAGCTGCGCCAGGTTTCATCATTGTATCAAGAAACTGTCCAGCAATTGAACGCAGGCCAGCAGAGA
>contig00262  length=216   numreads=12
cttttcAACTCTTCCTCTTCCTCTTCGTCCTTTTGAAACTTGGTCTTgCGACAGAGGCCCGACTGGGTCACACACATGAATTTCTCCCAGTTGTAGCCACCCAGCCTGCCCTTTGTCTGCTCCACcTGCTTGACTATGGCGTCATCCATGCTGTCCATTATAGTAAGGCAGGCATCCTtGAttCttGac
>contig00263  length=351   numreads=5
AAGCcACACAGGGCGCaGAACGGgCGCtCTTTtGTTTTTtGaGTTGTGTtGTGTGGTCCCTtGGTTAACGTCGCGACAGTACCGCGGCGTCTGGGGgCCACAGCAGTGGGTTGCTGTCGAGAAGTTCTCCCCCCTTCCCCCcGGcGGTGCAGGGCACTCTCcACCCCGCTAAGgAGGGGGGGATCGCGCCCCAGTTTGAGCTGGTCGTCCCaGCGTGCTGTAGAtggttttggggtggccggtgggcagctggacaagacaggaggagtctgccggtatgaggggcccgtgcgaggtatttttcccctgaaagaaacacgcaagtgcagcccgcatggtgcctcgattata
>contig00264  length=667   numreads=9
attCAatGCCTACAAGCATTCAACTTCAAAAgCGCAAACCcAACTAGCAATGCACGGCGGCAAaTGACGGTGAGTCCCTTGGATGCCGTCGGCTCAAACGCATAGCCGATAGGTCACGTAACGCCCGGCGGTCTCACTGGCCcTAATAaTCTtCACCACCTCACCACGTCGGAGTCCAAAATaCCGCGCCATGGGGTCCGTGTACTGGATTCTtGGTAGCTGACTGtCCTtCACCGAATaCcGCTTCAACACTTGCTCCTTGAGaTCCTCTGaCATCACCTCATGCTTGGGTACCAAGTTACACTCTGTGaGaTTGaaCAAGcAACTCTGCCTCCaagaaaTACGTcgatctcaatgggtgtcctgcccggcaacttctgggccgcttctgaaaCGGCcTGCTtGGCAAAGGGGgTCAGCGGGCtCCTtACGACAATGATtCctCGCAtGCAGTCCGGCGTGCcGTCGGgTGGGTTGATGAGTAGGTTCGCCAGTGTCTCGACCGGCTTCACCCCcAGTCTtCCCCcTTtcATCGCAGAAGTACACGATCATCCGGTCGTCCGACATGGGCTTCTTACAGTACAaCACCAAGTTGGGgTGCTCTCGGTTCCCGTTGACCTCCTCGGATTGGAAAATCTCcTTCAATTCtGTgAAGgTCtGCTCcAgg
>contig00265  length=225   numreads=105
CTACACTCAAACACTTtGCAAAGCATCGCGAGACACGTCACGATCTCCCCCgACAaCCCcAAAAaCAAGCCGGAAAaCTGAcGCGACATCCCGCCGCACCAGCCCATGGCAGCAATACGTGATGAAACGGCCCGCAATCACCGCGCCCGGTGGAAGGTCTTCCAGGATCCGTGCAGAAACGGGTtCCCTCGCCTTCACGACACTTCATGAAAAaCTAACAGCTGG
>contig00266  length=205   numreads=8
AAGTACGGCGGTGGCAGGTACTAGCTCTGCaCCAGTTGTCAGTTTtGCTGGCTGTCTAGTGGGGTTGTTTTCGTCCTGGCATTGAAGACACACTTCAGCGCCCTGCAGaTGCATTCTGCTTCGTAGTTGTCatggggggttnnttttnncnngnnttngnan
>contig00267  length=425   numreads=79
gttttCcttGTGAATCTCTGGACTGGAACTACTAGCGAATGCACTGTCCAACAAAAATATACAAGGAACCACGCGCGTGGGAGCCCACTGGCTGCAAACAAGTGGGTCCGATACACAGCTCCCTTGAATTTTGTGACAAGGCCGGCAAATCTAAGCTGCCGTCTCCGCTGCACTCGCTGAAAGaTTGTGAaTGTCACTGATAGTCGCAGCCTCATTCGGGGTTTCGGTGGGAATATCTTGGGCGGCCTCACACtGagCAGAACTGATGTCTGCTGGaGGGGGTTCGCCaGGATTGGtGGCTCCCGCCTCCTCCTTCTGCGCTGTCGTGCACTCCTCGGCCTGTTTGTCTTTCGCATGGTCCACCTCGAGGATCATAATTTCAGCTGCCCACAGTACCCG
>contig00268  length=209   numreads=3
tangtATGTtGGttntCTgCtCTCTATgCAGGAAGGGGGTAGGCGGGACACcTaGTTtGTGTaGTTGTGcTcGCAaTGCAGgAaGGCGcTTGAGgCGGTCGCAGGTTTngaCACtGGGtGTtCGAGTGCGCTACATTCAGGGAAGGGTGGGGTgATGGgAGGCAGACGACGgCGCTTGTtGTCGCCcAGCCCTCcAGCGCCaGACCCgg
>contig00269  length=103   numreads=4
CTGGTGTTGcGAGCGaCTGCACCACTGCCACCAGgACcGATTACcGATGTCACTGGTCcTGCATGGGCGGTgTGCTGACTGCTCGGTAcATCGAGTtCCGCGT
>contig00270  length=1938   numreads=496
GGGAaCTGTGTCattCGGTtCtGGtCTGCACcAGTGGGCTTTCAACTTGGAGCGATTTGCGAGGCTGTATGCTGCCAAGTTTGGTGTCGACAAGGCGAAGATGATGGGCCGATTGTGGGGTGACTGGTGGTTTGTAGCCAAGGAGAAGAAGTGGACCAATGCCCAGCAGCCCGGAATTGACCGTGCCTTCTGTCAGTTTATCATGGTTCCGATCTCCCAGGTGATCAACTCTGTGATGAACAATGACACCGCGAAGACCGAGAAGATGCTGGGTACCCTTGGCGTGAAGCTGTCCAGCGAAGACAAGGAGTTGACCGGAAAGCCATTGATGAAGCGAATTATGCAGGTATGGATGAACGCCGCGgAGACCTTGCTCGCGATGATCGTGACCCACTTGCCTTCTCCGGTGGTTGCGCAGAAGTACCGATGCGAGACCCTGTACGAAGGGCCCGGGGACGATGAGGCGGCGACCGCCATCAAGGCGTGCGACCCGGAAGGCGGACTCATGTTGTATGTCTCTAAGATGGTTCCCACCTCAGACAAGGGGCGTTTCTTTGCTTTCGGCCGTGTGTTCTCTGGGACTGTTGCGACCGGCCAGAAGGTTCGAATCCAGGGGCCGCACTACCTCCCGGGAGCGAGCACGGATTTGAACGTGCGCAACATCCAGAGGACCGTTTTGCAGATGGGCGGCAAGATGGAGCCGATCCCTGATGTACCCGCTGGGAACACCTGCGGCCTGGTCGGGCTGGACCAGTTCATTTTGAAGTCTGCCACCATCACCACCATCGAGACTGCTCACAACATCAAGCAGATGAAGTACAGTGTCTCTCCTGTTGTGCGTGTGGCCGTGAGGCCCAAGAATGGCAAGGATTTGCCCAAGCTGGTGGAAGGCTTGAAGAAGCTTTCGAAGTCAGATCCTCTGGTGGTGTGTGAGGCTGGCGAGAACGGAGAGCACGTCGTTGCCGGTTGCGGTGAGTTGCATGTGGAAATCTGCTTGAAGGATCTGCAGGATGAATACGCGCAGGTGCCGATCATTATCTCGGACCCCGTGGTGTCCTACCGTGAGACTGTATCTGAGCTGTCCAGCATCACCTGTCTTTCCAAGTCGCCGAACAAGCACAACCGTTTGTACATGCAAGCGGAACCGATGGCCGACGAGCTGACGGACGAGATCGAAGCTGGAACTGCTGGTCCCAAGACAGACCCGAAGGAGAGGATCAAGATTTTCTCCGAGAAGTACGACTGGGATAAGACCGAGGCATCCAAAGTGTGGTGCTTCGGTCCGGACACCACCGGACCCAATGTCGTCGTTGACACCACTCAGGGCGTGCAGTACTTGAACGAGATCAAGGAACACGTGAATAGTGGTTTCCAGTGGGTGGCGAAGGAAGGCCCTCTGTGCGAGGAGCAGATGCGTGGTATTCGGTTCAACCTGCGTGATGTGACCTTGCATGCTGATTCTATTCACCGTGGTGCAGGGCAGCTGATGCCTGCCACGCGACGAGTGTGCTATGCCTCTGTCCTAGCGGGCAAGGGCACACTTTCTGAGCCAGTCTTCTTGGTTGAGATCACCGCCCCTCAGGATGCGATGAGCGGAATTTACTCGACTTTGAACATGCGTCGTGGAGTCGTGGTGGAGGAGCAGCAGAAGGAAGGGACTCCCTTGGTGCAGGTCAAGGCGCATCTGCCCGTGGCTGAGTCCTTCGGGTTCACTTCCGTGCTCCGACAGAACACTTCGGGGCAGGCGTTCCCCCAGTGCGTGTTTGATCACTGGCAGAATGTGGTGGGTGGAGACGCGATCTCTCCAGGCAAGACCCAGGATCTGGTCCTCGCCATCCGCAAGAGGAAGAACATGAAGGACGAGATTCCCCCCCTTGCCGATTACAACGACAAGCTGTGAGCTTTCGAACGCTGCGCTTTTGTGCAGCCTGAGTCTTt
>contig00271  length=173   numreads=4
CCCAGTGGTGACGACGGTGTTGGGGgCGCGGgATTTTGTCTCATGCTCGTCTTTGCGGTGCTGTTCgcaatgttcgcggcagccggatcccgttgaagctcaagttgaagaacacgaggcttctgcagttgcagcgggtcatcttgaagtGGttggTGCATGTGTgtttgtgt
>contig00272  length=419   numreads=14
GTTCCGTCCCAGGAAATGTCAGCATCCTGAGAACGAGACCGTGCcAGAGGGGgCCCCcgAATtCTGCCTGGAGCAGAGCGACAGCCGACCGGACGACCGGTCGATGGACACCTATAGCCGGGAGTCCGAGGCTGTGTTCTACGCCTGCGAGAGCACGGTGGgCCGgTATGGGgATGAGATGGCGCGGGCGCTGTCGGAATATTTGGAGgACcACCCcGGCAAGGTTGATGAGGC
>contig00273  length=203   numreads=3
ttcggggatcggagAAGATTtGCaGGGAAGTGGAGGCAgCGGAGcTGCCCCAGGCtCTGCAGTTCGGCGAATACCTGATGTGGCGATtCCGGaCGGTGGCACTGACGgTGGgTCcGGGGgCGATTtCGcGTCATTtCCAGCAGAGTCTGGCGCCGCACTtGCAaGCAGTACTGGAgg
>contig00274  length=1081   numreads=41
cgggagcgattttGGtnaCttCGACGAGGCAGCtGCCGCGGCCGACAGtCACGGTGCCGAACCGATTGAGTGCGGGAgCGAGACCGATGACGACGAGTGGGGTGATTTCGATGCCCAGCCAGCCACAACAACCGAGTCCAATCAGGCGAAGTCAGTTACGCGGCCCGTTGACAATTCAAACGGCGGTGGGCTTGTTGGAGTACcCGCCCGGCAAGTCAGCGAGCAAACgCcATTTGCAGCCGAGGAGATGATGATCGAGCACGTGCAGCGAGCAGCGATTCGCTGGTGCAGCACCCTTGACAgcGAGGGCCCAGAGCTTCAACGGTGTCACTGTGAGGAGGAATTGGCCCCACAGACACTGAGATTTCTtCAGACCGGCGCAATGCCCACGATTGACAACATTTCCAGCCCCCtGAATTTTGCTgTCGATGTCGAGGGTGGATTTGATTTGGCGTTGgCGATGAGCTGGAAGCAATCCacaGTCCGCACATCGTTTCTTGGAGTTTTGGCTAGCTTCATGCAAATtGAACCTGGTATTGACACCAGTGGGGTCGATGATGCTGATGACCAGGCTCAGGAGTTATCTCCGATGGACGGTCCGAGCCCAGTGGTGGCGAAGAAGTCGAGCCACGGGgTGTCAGCTGAAAGTGACTGGAGCACTTGCGCAGCAGCCCCGGCAGCGGCCGCGATGTCCACCGATGACATCGTTGCGGGAGACGAAGGTTtCGGtGATTTTtCGTCTGCTGTGACGCCAGTGCAAGTCGCAGATCAAGAGCaGaCTTCGGCCACACCTTCGCGAtGGGATGCGGCATCGTTTGATTTCCCTtCCCGGCcTGAAGCAAATCTCGAAGTGTCAtCATCTCAGTtAGATTGGATGTCGGaGCCaGCTGTTGTTGCGGAGGGGATTGAGCCCGTTGAAGTCGGTGCATTTGCCGCTTTTCACCAGGAACAGCAGGGAGATCAAGATTTGGTTGCTTTTCTGAGGAAATTGCCGGACCTGTCTTTTTtGCTTGCGAATTCTGTGATCAAACCTCAGTCGGCGCTGCTTGTAACGG
>contig00275  length=222   numreads=5
GGGAGATGTGTGTGGgCACCGGTGCGgCGATTgCTTACCCTCCGGCTGTGTCGACGgCGCCTCGTATTGGGATGAAGCCGCGGGAGCTGGCCACGGCAGCAGCGCGTGCTGCTAACGTGAAGCGTTGTCtGGTGCAGCCACAGCCAGCCCAGTGGGCGCCGCGGCAGCTGCCCATGTCTGAGAATCACCGTGAGGAGCATTGCCCTCcGTTGACGGTGCTCC
>contig00276  length=562   numreads=12
gcgcgctCAACGCAaCATATCAAaGAAAAAACAAaCAtAGCACnagcAaCCCCAAAAacGAaCaGCAGgAAAATTTGCGACAACACAGCAAAGCACGTTGAAGGCTCTGATCCTCTGAAGCACAAATCTGGTCTCGGCGCACAATAAATACTTGGACcGgCTACACAGCTACAGCCTGCAGCTCTTCAGGAATGCCCCACGAACTAGGCAAGCGCGGTGCCTGTGCTCCTCCGGGACTGGATTGACTTAATCCACACAGCAAACCCCCAAAAGTCTGCTGGTaGCAGGTCTGTCGGCGAAACCTGGTGTCAGACAATAAACATGAGAGgCCAGAAGCTTGCACTTCTCCTATCTGCACTtGAAAaTtCTCCACCCGAGAACATCCGGATAAAACTAAGGCTCGGCAAGCACAACACAGCTCACGAGCAaCGAAGCcATTCGTGTCATGATCTCCACACTGGTCAGGaTGGGACACATAATGACTGCAGCCGACACCTTCAGAACCAGTGGTACCGCTGTCAaCACATGTGTCAaGCGCGACAGGTGGAGCTAGCGATGTGTC
>contig00277  length=131   numreads=403
CTGCTCGGTAcTTGACTGCGATCAGCTGGCTCACATACCCGTTTGTTTAtATCATTAAGAACATTGGCCTCGCGGGGCCAACCGCTACGATGTGTGAGCAGATTGGTTA
>contig00278  length=112   numreads=2
TCACGTGGgTCCtGCTCGGgATtGTCGCTGTGtCGTCCGTGCTACATTATGCCGGAAGGTTTTGCGACGCAGTTTTTCgggGCTGGATCGCcTCCTGCTTCGGTTTGGTggg
>contig00279  length=572   numreads=51
GGTTGTGGGCCGACAGGCGTGGTAGAATTTCTTTTTGCCTTCGGGATTCTCGAATTGTGACATTATTGACAAGTGGCTTTCCACGTGTGTTTGCCTGGTTGTCGAGTGTCTTCCATCTGTCACGAGCTCCTCGGCTATGTGCTGATGGTTGCGCTCGGCAGCAAGTCCtGAGGGTTTGATTTTCGATTGGTGAGACCTGTCTGGCAAGATTTCTGTTTGCAAGGTGTCTTGCGTGTGGTGCAAGAaGCCTGCAAGACGAAACTTGACAGAGGGTCGTTGGGTGGCTGTGAGTTGTGCAAGATGTCGTGTGGTGGCTATCTCTTGCAGTGGCACCTCCAAGATTTGCTCATTGGGAATGTACAGCAGTGCTCAGGCCATGAGTAAATACGGTGGAGCAAGGTGGGAGGTGACAGTGCTGAGATACTGTCTAACCCGGGCCGTTAGTAGCTGCATGGTATTTCGTGGGGCACCTGAACCAGGTGTTGTCACCCGATACCGGCACGGGAGTTCGTACGTTTGCGTTCCGTACGACAATTTCCTAGATCCTGCTACGTTGAACCATGTGTTTGtcG
>contig00280  length=537   numreads=13
cGGAAagCAcGCCTTGGTCGAGCaCAatGaCcAAAtCAGAGTCAaTAATCGTCTCCAATCGAtgCGCAatggccagcacagtctgcctcttgaactgctcagcaatcatAgaCtGCATACTtGcGTCCGCCCCcAAATCAATAGaCGCCGtGgCCTcGTCAAGCATCAGGATAGCCGGgTCCCGtAGCAGGgCTCGGCCGATGCACAGGaGCTGgCgctggccaaccgacaggttgtcgccGCCCTcTGCGCAAAGCTCCTGCAGCTtgTtGGGgAaGCCGCTCACTAGGtCCTTGAGCAGCACACGTTCCAGGGCctGCCAGATAACTTCGTCGTCCTTAATAGCTCCGAAGGGGTCCAGGTTGTATCTGAGATCGCCGGAGAAAACAACAGGGTCTTGTGGGATTAGCCCGATCCGCGATCGCAGAGTCCGGAGCCCAACCTTGGCAGTCTCAATCCCATCAATGAAAATCCCTCCGTCCCGCGGCTCCAAGACTCGCAGCATGGACAACATCATGGTAcTCTTCCCGCAGCCCG
>contig00281  length=200   numreads=12
cGggaatCGAGtCGGGGtCAAATtAAGGATCTGTTATCATGGCACCTGGTCGCACTGAGTGCGGaTGGCTTGCTTTAGCTGGTGCCCGATTGTCTCGTTTGTTGGTTGCATAGGCTTGGTAGTGACCACGCAATtCCTGATAAATTGTGTTGCTATCAGCCTTTTTTGtAaGCT
>contig00282  length=284   numreads=9
ACAGGAGCCAGCCACGCCGgAGTCCGTGCTGgTGGACAGTGTGATTTGAGTTTAACACAGACATGGTTGTGCGGTCAGCAGCACAGCTCCGAGTGTTAGAGCAATTGTGGAAGCGACAGTGGATCGCAGTGTGTACAGCTTGTGCCCACTGATTTCATGTCATTTTGATtCCGCAGAGcGTGTttAcc
>contig00283  length=294   numreads=52
CTTGATGGAGACCAAGCGGTTGGTGCGGAAGTCCTCCGCGGGGTAtGATCTGACGCAGCTGTTCGCTGGgTCCGAGGGGACcCTTGGAGTGATCACCCAGTtGGCTTGGCGTGTGCATGCTCTGCCGAAGCTGCGAGTGGGATCTTTGATCTCTTTCAAGGATGTCGGCGCTGCTGCTCGGTGTGTGGTtGCATTCCGGCACAGGTGGTTCCTTCCCTTGCTCGGTGTGAGATGTTGAACG
>contig00284  length=151   numreads=11
ttaggggaggctggttcgtctgagttttcgaggggatggttttccggttgccgcgctgtcgtnnnnnannnnnnnggnannnnnnnnnnnntngnntnnnnnnngntttnntnnngntnnng
>contig00285  length=121   numreads=1
ttttttgtatcatgaacgcaaaacaagcaatacgttcaacgtttcttcacccttagtgacatcataaactcggcttggactcaa
>contig00286  length=382   numreads=17
AAGGCGAAGACCGACAAGCTTGCCGAaTTAAAGCTGATGGAACTGGAGCAGGAACCCCTTGGTATTGGTGACATGGACTATGATGCCACAATCAAGATGCCCTGTTCGGAGTTTCAGAAAATGACCAGGGACCTGGGTCAGATTGGTGAGACGGTTACAATTCGGgTGTCCCAAGATGCAGtGAGGTtCTCGGTGACTGGTGATTTGGGGACAGTAGAGATTGTCCAAAGGCCGCGAAaCGAAgggagCGACaGCGGTgcTGACcGTGtCACAATtGAGTATTGTGgTACCGAGAATGTCGAGCTGTCATTtCAATTGCGATTCCTCGGTTTGTTtGCAAAAGCTGCTCCGCTCTGCGAACAGGTGCAACTCAGTCTGAGTG
>contig00287  length=855   numreads=50
cgggcgtggattgaagcatttccgcaaaacaaagttgtgcgaggattttatgaaaactggatcctgcaccaagggaaagcagtgcaagtttgcccacggggagagcgaactgcgcattgccccgaaccttgagaaGACCAaGCTGTGCCCTGCATTTGAGGAGCAcGGTAaTTGCGAGAaGGGGTCGTCGtGTCAGTTCGCTCATGGATCCCACGAGCTCCGTGTgacGgAATGTGCTACAAGTCcAaGCTCTGCAAaTATTTTGCtAaGGGGACTtGtGAAGCCGGGGCGCAGTGCTGCTACGCCCACGGTGAGCACGAGCTGCGGAAGGCCCAGGACTGCAAGGGGACCTCTGaTTCAGCGTCGACGGTTGGCCCGGACACAAGCTGTCAGTCCTCGGATTTGGGTGAAGAGTCCATGGAGCGAGAGTCaGTGTCCCCGCAGATGCAGCAGaGcAagTTCCgaTGTACACCATGTTCATGGAGCCcGTGTCaCCGCAGATGCAGgAGCTGAGGAGGGAGCCGGTTCTCATGCaCaCCATGTGTCCTGTGATGATGCCCATGATGGCACCGGCTCCGGTGGCCTGGGGgCCGATGTTCGtCGCGCAGTGGACGGCTGGGATCTCTGAaGCCCAGCTGCGTGCTGCTGTGCCTGCGTTTTATGAGGATTGACGGGGGATTGGTCTTGGCCTGCCAGTTGAGACCACCCTCAGCTCAGTGCGGGAATCGCGTTGATGTtGGGGTGGTTTCCTGGGGGGCTGAGATTGAATTCAGCTGCTGGTATCAGTGgCTGGgTATCGTGTATCAACTCACGTTTtGgATGTGaGCtg
>contig00288  length=466   numreads=5
cgggtgcaaaagcaacgcgagaaagacaaggctgatgcacagagacgcagagagaacagaatcgcaaacagcagcgcGgATGCAGAGGgTCcAAGTGCCCCCCcTTctGCCCcGgCGGCGATGCCTGCAACAGAGCCCAACGCCGCATCCAGGCCTGGGTCGCGGGTgCcTTCCAAGGaGCCGAAGCAGCCTGCCGCAAGGGAgaagccgcccgcgaccaaggagaagccgcctgccgccaaaggccttgcagaGCCTCTCAAGATCGTCAAGGAGGACATCGACTTtGGCGAGGTGAaGCTGGACAaGCGCAaGTCGGATCTGAAGGGTGACGTACCAGATGCAGCGGCTCCTGGCACCAAGAAGAAGCGTCTGCGCAACGCTTTGATTGAGGCGGAGGCCAAAAAGAGGCGGCTCGAGGAAGCTGAGGACCCTGCAGAG
>contig00289  length=180   numreads=4
CGGGTGCGTCTGTGTGCTGGTGGTGGGGTTCGGTtGGGATGTCAAaTCTtCAGCTGCTGCGTCAAAACGctCCCgcAGAGgACACAGCAGAGGATGCTTCGgCAATCGaGTAGTGGTtgAGTGTGaTGCAaCcccgcTGTGTggttagaatgct
>contig00290  length=169   numreads=6
tCGGgTTtAangnACCnCTtACGGCTGAGAGTTTTCGAGCTGGGGgTGACCGAGCAAAAGGGgATTtGAAAAaGCGGATCGAGGAATTTTTCGCATTTATtAAGAAAtGGtCGAtCGCtGAGGAGGAGGACGCAACGCATCTTGTGC
>contig00291  length=219   numreads=3
ccATGCTGCGATTCGCACCTCTGGCAaTTGGCTTTGGCGgACGGTtCAAAGTTTGCTTCTGCGACAAaGAACAGTTTCCCTCTTCCCAGGCTGTTTGCGAAACAgAGGgTGATTTTGCCGTCGAGgTTGGGGAGATTTTCGTGAGCGGTGTCTCTTGCTTGCTCACGCAGCCCCAGTTTCGGCGGGTAACTTGCGTGGAACAGTACCATggtggccttc
>contig00292  length=119   numreads=8
GTTCAAGGACCTCGGGAaGAAGCTGaCCAAGTTTGcGTGGcGATTtGTGTGGAaGTACGGcGGTGACAtGAACGGAGTGGGCAAatATGTGaCGCAGgCTGGgATTGaCaTTGACACTG
>contig00293  length=361   numreads=11
cggggcctCGCAaGCGGGCGCTGATGCAGGTCCTAGTGAAAGACACTGAGGTCATGTTGCACGGAGCAGAAATTGTGCATCGAAACGGAGTGGCTGTGGGGgAAgTCCGCGCGGCGTCCTATGGCCACACGCTCGGTGgCGCcGTGGGGCTCTTTATGGCGGAGGCTGGCAGTGACACTGTCAGCAGGATGTGGCGGGAA
>contig00294  length=386   numreads=7
tGAAGCAGAAGGACGAGGTCTGGGTATTCTtGGCCAAaTATTACGgtGTCCGAACAACTCATCGTCCTGCTATTGCCTATGtcACGGACATTCTTATTTCCAgggagATGTGGGCCGAGTCCTTTCAGAAGCtCCCcAAGGCGCaCGGTTGGCCCTTCAGGGTATGCCCGGTCTtaCcGAGCAGGgTCGCCAATCGATGACGGCCCtCGCcCCGCCCGAGGAGAAGGCCGCTGAaCCGGCCGCTGCTGTCCAGGTGTCTGGCACTGACCCCGCGGCTCTGTGCATCACAGTGAAGAGCGCAGAGGgTgTGCCGAGTCAGTCTATGTTCGCTTCcACAa
>contig00295  length=825   numreads=59
CGCGGGTGCGAGAGGGTGATGCTTCAGTcgTATTTAACGATGAGaTCACctGCGATGGCCACGTGTATACCGCTCTGGGCGCCATGCAGGAAACTGGgGTCACCCTGATCCTGAAATCAGTCAAAGCAATGAAAGAGGATGTCACTgTCGGGACGGCTCTGCTGATGCCCAGGGACGCTACTGGCGAAGATGTGAAGTTGGAACtGAAATCCGAGAAGGGCgAGgATACCGGTGTTAAGCTCGTGGTCAGCGCCAACAAACTGCAGTGGCCAACTGAAGAGCAGGCTGCTGTGTACATGCAATCTCGCAAGGAGGTGAAGGAAGGGCTCGCCGGCGAGCCTGACGAAGAGAACAAGTGGCAGATCTGGCTTCAGGGCAATTGGGTGGACTACGGCGCTCGGGAAAGCAAGCTATTGTCGCGGGCTCAAAAGCTGGGGATGACCCAAGTCGAATACAGCATCAAGAGAGGCAACGGGGTGGAGTTCTACAGCGTCAATCTCAAGGAGTtGtCCCAGACCAATCTGAAGACCGGGCGGTCCCGACGGGTGTGTCCTCCCCCGTCGCGACCCGCATAGGAGGTCAGCTCCGGCGGGCTTCCCGTACTGGTTCTTTTTTtGTtGTTAGTGGTTGTTGGCCACGAGGCCACTGGAGTTGCAGTTGCCGGTGCACAGCAGCGCGGCGCAGACTGCGCGGTAGCGTGCTGGCTGGTGAACCAGCCACGACGAACATGCTACCGTGTGGGCTCGACCTATTGGTGAGGTGGTTGaCG
>contig00296  length=358   numreads=4
TTGATCACATCaTCCATGcGttCcGGTCAaGAAGTAGTACCcGTCCTtgTCgCGCTTGCATCcGTCCccAGTGAAGTAGTACCCCTTGCACTCGCTGAaGtAGGtCTTTtCGAAgCGCGCATGGTCACcGAaTACAGTgCGCATGaGTgatggaaacgccgactttatcatgagcttgccgtggcactcccctgtcatctcttggccctggtcatcaacaatggaccaacttCcACTCcAAAAAaCGGCAGgCCGGCTgaGCCCGgCTtCAGAGGcAGGAcaCcTGgCAAcGGGgTgAGAATa
>contig00297  length=211   numreads=2
CAGGTGTACGCCGGACCTGTGCCACAAGAGTCCATTCGCAGTCTAGCGAATTTTGACAGTTTAATTCAGGAGGTGTACCACACACCTtCTTGGCAGATCTACACCCAGTTTGGGTTGGACGAAGACGACGATCTGGATGCCcAATTTCAGTCCAGCGATATTTTGCCCGCGGCTCCCGTGGTTGAGGAGGAGGAGGAAAGCATCTCTCACG
>contig00298  length=123   numreads=2
ctcgctcaaaaattccaaaagaagttggccttggcgcaacgatgaatttgacgacagtgcagaggtttttggcagagttgcgtgcttagtaggtggtgccaccttctaaggagttgcctttan
>contig00299  length=1093   numreads=20
tcgggtagtttggACCAaGATCAGCAaGaTTGGCaGATGGAAAGgaGaCAACtGGAAgCGGAGATTGAGAAaCGGACcGACaTTAtCcGCAaGCTTCGCACAAaCTTTTCCAGGGCAGGgACCAGACGACGGCTtCGACCGAAGGATACAAATTTCGTGCCGGAGTTGCAGGCCGCTCAGCAAGGGgCTGTTTtGtGGAAGACAAGTCACGGTGGCGCGAaCAAACGCATGCAGAGATTTGTAATGGTGTCGCGAGAGTTGTACATGAAGTGGGGCCCCAACACTGATCGTAATCGAACACGGAAGTTGTTGGATCTCCAAGAGGTGATCAGAATCGAGTATGGCCACACaGCTCGAGCTTGTGTGTTGGACGCGAATTTGCAGCCATGgCTGtGTTTTACGCTATACAATGCcAAGCGGTCGTTCGATTTCGATTGTGACGatgagcGAaCCTGTCGTAaTTTTGTaTTgAGCTTGTcACGATTGTGCcACTGGgCTGAGGgAgCaTTCcAGTCTCGGCCTCAGTTTGAAAttcGCAaggCcTtgatcaagttggatgagaagtgtatcagagagcaaaccaccagaaggccGTTtGTTGATGgACGCAATTCGtGTCACtGCATCTCAGCGAGGGCTTGAGGCAGCtCCAAAGGCAAGCAGAGCCAAGCCACAGTCCATGTtAGCTAGCGCCGTcGATATTGGTATGGGAgTTTCACTTGgtGACCGTGACGGTGGCCGCGGACGCCCTCCTGAGCCACCtGTGTCTATTCACcAAGCCTAGTAGTGGGGgAAAGACGCACGATtGATGGTTGCATGACATTTCTGAGCATGCTGGCGGgTTCGGCcTGTTTCGATTTGTCAGGACACCGTCGCGCTGGTCCCcTGAGCGGgTTTGTCGCcTAGGTGgCGGAACCTCAGTAGTtGTTTTCaGCTAGTTTGCGCAGCTGTAGCGTCTTCTGGCTAgcagttgggctgctgagccagttttcggagacacaatgataacgaatccttggttagaatt
>contig00300  length=238   numreads=6
cgggaaCTACATTCGAGGCGCTCAAaGAGCAGACCCAGAAAGGACTGGTGTCGGACGAGACCCTGGGCAGCGCGCCGGGgCTGCCGCAGGCTGAGCCGGCCCAGGTCTAGTGTTTCTTGGCTGTCAGTGTTCTtACATGGAaGGTGTGCATCCGGCAGGTGTGTAATGTAGAGCCCGTGTGGGCTGGACGTGTaTTTtCgATGGTGCACCGT
>contig00301  length=302   numreads=4
ataatcatcactctggctatcatcatccacgtcctgtggctcgacccaattcgccaagatgtACACcGCCCcGCTGGGgAaCTtGCaCGCAAGATGTAccGGGGAaTTGGGGgCAaTACCCATgATTTCCCCAACAtCGCCACGCTCcACAACCGTGTAGCCAGCCTGGCCAAgcgtgacgaaccgctgggaacagcagctcacaacgcggtcgccgatgcggtagcccccaggcagcatcattcctcccatattcatatgcccaagtccaccCcg
>contig00302  length=812   numreads=31
tCtATAGCTtCGACGGCTtGCTGTGCAAaGTAGGTGGACTGGAGCTCACACTCAACACGAGTTGTCGGTCAAACTAGCAaCTACCCTTCCTCATCCAcGTCCATCTCAGCCAGCTTCTCGAGACGCTTGCGAGCAGCGGCGCACACCCACGCGGTGGGGTTTTCCACGTCGGTCTCTTTGCCCTCAAGGGTGCTCAagaTGAAGAGAGCGTCAGACACCTCAAGTTGACTGAAAAGGaCCAAAaCCTCGTGGTagTCAATGGTGGCTCGCAAATtCCcATACCGATTCCACCaGGAGATTGTCGACTTTACTTTCTGATCCAAAACAGGCTTCTCCTcACCGAGCTGCCGACGAACAGCAGTAACAATGTACCCGATGGGATCCTTGATGGCATGGGCTTTTTCGCATAGATCGTGTAGAATGCGACCGGCCGCCTGAGGCTCCACTTGCGCGAG
>contig00303  length=225   numreads=3
caaggtggtggggaaaaccgagttgtaatctagccGGGgTCGtCctAanAAggCGtGGTtCGgtGGtCTTTTTtttgCAGCAGTGGGATTGCCGCTGAAAGTCGTtGGTTGGCATTtGtATCTGCTGCGAATGGGGTTAGAGCCGGTCGgTTGCTTCTGTGATTTTCGaCCGTGCGTAGTGCTCCTGGAGgTGTCAACCCGaTTGCATGGGTGATGGTGAGGaat
>contig00304  length=637   numreads=27
ctAtcaTCACGAGCAACACTTCGCTCCACTCCAGCCTCGCATTGgCGGGgACTTCCGGACTGCACCGTCCAGTGCCACTGCCCAAGGACCATTGCGCGAAACAACTGGGTCAAAAGGGCTGCAAGATCACAATCCAAATTCACTGCGCCACAGGCACGCAGACGCACAACCCTGACCCACTTGCcAAGCGTCCCGTGTGGGGAAAAaGGAGAAACCAAACCCTATCAACGAGAAGCAATTAATATCGGCCACGGCCGCGGCTAtCACtGCGACCACCACCGCCGCCAGAGGGCTTACGATCACCGCACTTGAAGCACGAGCTCTtGGACGCGAATACATTGGCGCCACAGCCGCCGCAAGTCCAGTCGCCGGGGCGGACATCACCACCGCGGCTGCCACCATAGCTGCCGCCACTTCCACCACCACCACCACCACCACCA
>contig00305  length=832   numreads=45
CGGGTGTTGGCAaGaCTaGTCTGACCACACGATTTGCAGATGACACATTTGCACCAGACTACGTGTGCACTATCGGAGTGGATTTCAAGATCAAGACGCTAAaGGTGAAAGAAGACTGCATGAAAGTGCAGTTGTGGGACACAGCCGGCATGGAGCGATTCCGAACGATCACCAGGAACTACTACCGCGGGGCCCAGGGCATCGTAGTCGTCTATGATGTtACGGACCGCGAGTCATTTTGTCATGTGAAGGACTGGATTAAGGATGTGAAAGCCTTGTGCGGAGCTGCTGACAGCTTTCCTGaGGTGTTGTtGGTCGGCACCAaGAACGACTTGCAGTCGAAAAAGGTAGTCTCCaCGGAaGAGGGTCGAGACATGGCGGAGGAGCTGGGATGTGAATTCATGGAAGCAaGTGCCAGG
>contig00306  length=857   numreads=31
CATCGGCCGGCCCCACCACGTGATGGTCACCGCAGCCTGCGCGCGTGGTTCGTCAATtCTTCTCAGCCGGTCATCTGCTTGTGCGCAAGgCGGGGCCACTCAAAGAaGCAGAGGACTTCCAGGACCCGGTcAAAgAGgAGACAACGCCTCAGAGCTTAAACTGGACACGGGCGCTGTCGTGTGCTGCGCCCACTGCAGATACTCCATGGTGCACGACAGACAAGCCcGAGAaaCCATCTGTAACTTTGTGGGTGTTCAAAGGAAtCAGTTGCTTCTCCGGGGTCGTTGTTTACTCCGCTTGGTTAGCCTGGGAGGCTCTGTGCCGGCTCCAGCAGCGATGAGCTGCTGCTCCCGAaaCTGGTCCCACTGGGGAATCAagATCTTCTCCATGGGACCCGCAAGGACACGGTCGAGCGGGAGAATGAGAtCCGGGtACAAAAGCTGgCcGGAtGGTGCTCACAACACGTtCAATACCAAGCCCAAACCGGGCGGAAGTCCCAACAACAGGGACATCGGTTCCATAACGGGCCTTGGTTCGAAAATGGAGTGAGtcTAAGTtGAACAGAGTGTCCCTGTGCAACATATCACACTTGGTCCCGATCACCATCCACGGCTTGGCCTCGTTGAATTCCGTGTAGGCATTGGTCTCCTTCcGCAGCATCTCTAAGTCAGCTACTGCGTCCcGCCCCCCTGTGAACATGTCAGAGTTGCTCATGTCAAGCACATAGCACAGCACTTTAGCTCGGTAGGTCTGGCGTAGAACACGACGGCCTTTCGTAATATCCTCGTTGGCACcTtCATAGATCCCGGGTAAATCaGTAaCaCGGaTGTCCACACcAtCCcGAAaatGgatnaaa
>contig00307  length=407   numreads=54
CGCGAAACTACCGTTGAAACCGCAGGACCAATACCCAATCAAAtAGGtCAAAGtGCTTGCAATCAAATGCAGAGGCAACTCGGCCAGCATCTtGCTCAAAAAaTACGGCACGACACCATACATGCCGCTCGCGTGCTCCCGCAGAAACACAGGTCGTTCAAAAGGAAAAGTCAGCAGCAGAGGCTGGGCGGCGGAGAACATTCCGCCAATGCAGAAGAATGTGATTGCGCCACTGTGGGACTGCAGATCATACTCCGCCACGCTAGTATCGCCGACGCCCCAAAAGATCGCGGAATAGATGATGTTCAAGAACGTTGACACACCAAACCGCGCCCCCAACGTCGCTTTGTCCCTGAAAGTGTTGCGGACCTCACGTGGAAGCAATGCTGACAaCTCCGCGaaCAaan
>contig00308  length=573   numreads=12
tCtCcTCAGgTGTCcGGGgCGTCCGGGgCcGTGGTGGCTGGAGGATCCGCCTATGCcGCTCCCCAGATCGTGGGCGGgTCCGCGTACGGgACGCTTCAGGTGgTGATGGGCGGgTCCAGCTACGGCACCCCGcAGGTGGTGGGGGGATCTACCTACGCAGCTCCGCAGAtGGTGGGGGGgTCAACGTATGCCGCGGCTCCTTtGaTGGGaTCTtCgTtGGTTGTACAGGGACAGACAGGAgcTtCGCAGGTGGTGCAGCCTCGTGTGGGCGCTACGAGTGTGTATCAGCCGgCGTATTCCACAGCCAACTATGTTGCTGCTGTCAACACcAGCCAGGCTGGGTATGAGACTCCGGGACAGTACTtGCAGCAGTACGGCACGGCGGTGAGGACAGGGGTGGTAACTGAACAGCAGCCCTTTtACGTGATGCCCGCGCAGAaGgAGAaGAAGCGTCGCTCGTGCTGcTAGATAtGGCGgTTGGGgTCTCTGCTAGCGGCTGgTCCTTtGGGgATCGtAGCTtAGTcTTGgCATcGATtGGATGCCAcTtGTTtCGATtGATACcTGTGantgaan
>contig00309  length=185   numreads=4
CGGGCAAAAcgttacgaTTgcttcggtcgaagtgtccgatgtcatgcgcagtagcttttcgtcaattgcgacgagggcgggatctaagcttggctgagtgcCTAcaaatggAGtAtCAGCtGGCtGCAAGCTTCACTCACGTGgACAACTACAaCATGC
>contig00310  length=1137   numreads=31
ccGCGGGATGGgCCGGCAGGACCCCAGACGGTGGGTACTATGAcGgTCACcAACCGCGCGGAtGtGGGCGtCGaTtAtGtAGtCACACCCAACCAGgAGTCCTCcTtGGAGGTCACCggagAcAATTtGAACTACCACTACGACCGCATTATGGTGGTGGATTGCcACGGGTCTTGTGGgagCGCTGCGGCGACGACTGCGGCGACntCTGCCTACGGATGTGACgTCCTGGGCGGGGTtggCCCcGGtGAaCACTTTTCTGgACcGCCCcAGCCtGgCGACGGATTCTTCCACTGCTGACACTGTTgTTGGGgCcACTGTCAGTTTCCAGGTAACTGAGATGTCGTATTGCcccTCGAATAACGTGAAGGCGATGGGACATTCAGAaCCTTTGGTGGCCAACCACCAGTGTTACcaTAAATGCTTCGAGCAAGCCCCAtGCCATGGTGACAATTGCTTCTGCGACGGTCATTTCGCTGGCTTCGATGGgCCCGACAGTGACGCgctGTGCTTGGACcGCCGGGCGTGCGAGGATTTGTGCAAGATCCTGGATGATTGCAGCTCTGTGGATaTGCATAGGACTGCTAACAGGTGCTTCCTAAACTCCAACACTCGCCctACGGGTGTCACCGACGGGGAGTATGGCACTTGCGCTATCCGCGCCGGCAATACCCAGACCGCGCCGAACTGTGCAGCCCACGCGGATGAGACCGCCTGTGATGCCGATGTAtCcTGTGTCTTCGCGGATGGGGCGTGCTCCTCGGTGGGGACGCTTGGgaCCGACGCCAATTACAACTTCTTGATGCTGACGGAGGATCAGAACACAGCGCGACGACTCAGCACCGCTGGACAGGCCCGTGCCTTGCTGGCTGGTGCCGACCCCCGCACGAGCTGGGGCAGCATCCTGCGGTtCACCGGAGTGACCTTCAC
>contig00311  length=188   numreads=5
ACCATGCTGCGAGTCAAGGATGGCCCCGCCAGCGCCGAGTTTTACCAGAAGCATCtcGGTATGACCCTGCTGCGCCGTTtGGATTTCTCCGATTtCAGTCTGTTCTTCCTTACCAGCGTGACTCCCGAAGAGCTCAAAGTTGCTTTGGACCAGCGCCcGGAGGaGgAAAAGgCGgACcACGCgggtgg
>contig00312  length=953   numreads=53
cgggggtggaTGTGACAAAGgAGCCGAtCCCTgTGCTGCCgACGGTGCACTACAACATGGGAGGtaTTCCGACCAACTGgAAGGCCCAGGtgATCAAGCACAAGGGAGGCAAGGACGAGATTGTGAAGGGGTTGTtGGCTGctGGTGAGGCCGGgtGTGCCTCCGTGCACGGTGCCAACCGTCTtGGGGCCAATTCTTTGCTGGATTTGGTGGTGTTTGGACGGCAGGCGgCGGACACCACGGCGGAATTGGTGAAGCCTAACTCCCCTCCcgTGgAGATCCCGAAGAATGCTGGTGCCGAGACGATTGCTCGGTTTGACAAGTTCCGAAATGCAGTGGaCCtATCCCGACCGCGACTCTGCGCAAAGAGCTGCAGTTGACGATGCAGAAGTACGCCCCCGTGTACCGCAACTCTAAGGATCTGGAGACGGGCAAGGCTGAGGTtGCGAAGGtGCTGAAGAaGTTCAaGGATGTGGGTGTGACGGACCGCAcCTGGTGTGGAACACGGACTTGATCGAGACGATGGAGCTTGAGAACTTGCTGTCGCAGGCTGCGCAGCAGATGTtCAGTGCTGAGGCCcGCAAGGAGTCTCGTGGTGCTCATGCCCAGGAGAACTTTCCGGACCGtGATGATGTGAACTGGATGAAGCACACATTGTCGTACCAGACTGCTCGCAACATCGAGGAaGCTGCAaTCAaGCTGGACTATCGCCCTGTGATCGACAAGCCGCTGGATGATGAGATGCACCACGtGCCTCCAGCAAAGCGCGTGTACTAGGGGATTCGAGCGCAGTCCAATTAATCGGCGCGTAGTGAGGTCAGTGTAGGcgACCCTGAatGTGTTTGGCCGATTGCCAATTCGTgaCATGCCGCTTGTGGTAGACGAAGTGAGCTTGCGGATGCCGATGTaCCc
>contig00313  length=1328   numreads=23
cTGCTgACcGCACAGGGCACGCGATTCTGCACACCCTCTACGGCATGgCTCTGAAGTACGATtGCCTTTTTTTCGTCGAATATTTtCTGATGgACCTGCTgATgAACGACGCCGGGGACtGCATTGGCTGCATtGccAtGtncAtngAGGACGGTACTTTGCACCGATTTGGGGCTCACAGTACTGTGGTTGCAACTGGAGGCTTCGGTCGCTGCTaCTaTtCGTgcacttctgctcacacctgcactggggatggaggcggtgcagtGTCTCGGCAGGGGTTGCCGTTGCAGGATTtGgAGTtCGTGCAGTTTCACCcAACTGGAATTTTCCCGGCTGGGTGCCTGATGACAGAGGGGTGCCGTGGTGAGGGTGGCATTTTGAAGAACTCGAATGGCGATCCCTTTATGGCGACGTACGCGCCAACTGCGAAGGATTTGGCATCTCGTGATGTGGTGTCTCGCGCGATGACCATGGAGATCaGGGAGGGGCGTGGCGTCGGTCCCCACAAAGACCACGTCTATTTGCATCTGGACCACTTGCCGCCTGAGACTTTGCGTGAGCGCCTGCCGGGGATCAGTGAGACGGCGAAGATTTTTGCCGGCGTTGATGTGACTAAGGAGCCGATTCCTGTACTTCCCACCGTGCATTACAACATGGGGGGCATCCCGACCAACTGGAAGGCGCAGGTGATTAAGCACAAGGGAGGCAAGGACGAAATTGTGAAGGGGTTGTTGGCTGCTGGCGAGGCTGGGTGTGCTTCCGTGCATGGCGCCAaCCGTCTtGGTGCCAATtCGTTGCTTGACCTTGTTGTGTtCGGGCGGCAaGCCGCCGAC
>contig00314  length=211   numreads=5
tcgGGggatGCTgtGAtAGCGGCCCATGCACTGaCaCaTGgCGGGCAGGGCGCGAGTGTACCGGATCTGCTTGCTGTGgCGTCACGGACGCCACGGTCGTCTCTGCAGCCGGGGgAAgAGTACATGCTGCGGCAGGTGAGCCTGTCTCTCGAGCTGGATCCTGCCCTGCGGTCCGTCcGCAATTg
>contig00315  length=987   numreads=195
GCCcGACACCGCCGAAGACAATTTTCTGGCCAGATTGCCTAAGCATTGATGTACGAGGTGACGTCGATCGTGTCTGGCAAGGTGTTGATGTTGACCTCGAACTTGGCTTGAACCTGCTTCAGAACCTCTTCATCCTCCGGGCTGGCAGAGAACGTGATCGCCAGTCCTTTAGTTCCGAAGCGTCCGGCACGCCCTACCCGGTGGAGATACGGATTTGGCCCTTCGGGCATGTCGTAGTTGATCACAATATTCACTCTTTCAATGTCAATTCCTCTGCCAAACAGGTCAGTTGCCACCATAATCCGCTTGTTAAACTCTTTGAACTGCTTGTACCTGGCAATGCGCTCCTCCTGATCCAGGCCAGAATGAATTGCAATCGATGGAAAGCTGCAATCCTGCAGCAGGCTGTTCAGTGCTTTGCATCGGCTGACGCTCTTCACAAAAATCACCACCTGGTTGAACTCCAGCAAATCAAGCAGATCATTCAGCTTTCGATTTTTCTCCTTTtCCTCGAGCTTGACGTAGTATTGCAGGAGTCCATGCAAAGTCAACTTTGATTCATCGTCAACGAATATTTCATGAGGATTCTGCATGAACCTCTTGCAAATTGCTCGAGCGTCCGCGGGTAAGGTTGCAGTGAACATCATCGTTTGCTTCTTCTTCGGCGTTTTGATGAACAGCCGCTGCACATCCTGGCGCATGTCCAGCTTTTCCATGACGTTGTCGCATTCATCTACAACAAAATGAGCAACTTTGCCCAGGTCCAGAGCATCATCACGGATCAATGCATTCAAGCGCCCAGGAGTGCCAATCAAAATGTGCGGCGATTTGGATGCATCTTTCAAAATGGCCTTATCGTCATCAATGCTAGTTCCACCGTACATCACCGCAgCTCTCACACCCTTGAAATACTTCGAGAATCTCTCGAACTCGTTCTTtATCTGGAaTGCCAaCTCGCGCGTGTGAaCcAaGGTTAGAaCCTGgATA
>contig00316  length=931   numreads=19
tCgAaccAAccAAagttgAAACCCtCtGCCCAAACCTGGGGgaGAAAaTTGCTGGCAcACCCGcTGTGCcACCCTCTCcGACCCCTtCAaGAAAAaTaCGATGTCTAGCCGCTCAATCCGCCAATCATCACAGGTTGGGAAGCCTGCGGGTCTCCATTCTtGTTCACGTGCAACTGAAACTGCAACTGCAGCCCCTcAGCCGGAACAATCCCAGCAGACTCTGTGACAGCGTTGTGTAGGTAGACATCCTTCCCAAAagCGGCCTTGGTCTCCGAGCACTGGATGAaCCCGAaCCCCTtGTCTGGGTTCCAGGAAGAGATCACACCTTCTAGAGgCCGGTCGACTAGgAAGACAGGCTTCGATGCCTGTGGAAaCCCATTCTTGTtCACGTGGAGAGGGAAGATCACCTGGCTGCCAACCTGGGCCCCAGCCtCCTCAACAACTGACTTGTGGCAATAGACGTCtCGggAGTAGGCAGCCTTCAAATCACTGCaCTCGATGAATCCATGCCCCTtCTCCGCGTCGtACCGAGCCAGGACCCCGGCGTAGTACCTCTTGAACTCTTCCCCCGTAGCCTCCCCACCAGCTGCCATCATCGCAACTTGCTTTTCAATCTTGGCCCGCTTCGCTGGGGCTTCgTAGCCACCCTCGACCGTAGGGAAGGAAGCCTGCGGCTTCCCGTCCTTGTTGAGGTGCAGGGCGAAGGAGACCGTGGCACCCACAAATGgCCGCAAGCCAGTGTGGTCTACGACCGagCTGTGCAAGTACACGTCACActCGAAAATCTGCTTGAGGTCAGTGCAGGTGaTAAATCCATAGCCATCGTGCCAATCACGAAGGTGACCGCtgAaGAAACGAGCCTtGGAGATAATCGGGGCGTTAGCTTGCGGATGACCTTCGGCATTtGTGGACACCGTGAACAGAAGCtCCT
>contig00317  length=332   numreads=21
ACTGTCGCtGGCCTTGCGACcTCCTGACCGACCGCACCCAGAaGTAcGgCgggCtGGAAaTGCTGTCCAAGCAGATTCTGAAAcGCTGGGAGGCGCTGAAAAAGGTGAGTGCAGGGGAACTAAGCGCCACCGTGGCCAGCGGTGCACCAACTGTCCCCAAGGCGGGGATGGGGgACgTgcgTGCAGGTGATTTCAACAaGTCCAGAAGGGC
>contig00318  length=517   numreads=55
GGGACAACATATCAAATGTGGTTCTTCTGGCCATTTCGAACATTGCCGGGTCTCCCTCCTGGCCAGCTCCACCAAGGCCAAACGCATCCAACCCCAGAGCCTGCCGCAgCTCCTCCGCAAGAGGCACGCCAACCGCGCAGCCTGGCAAGACGGTCACAACTTCGTAATCCGACAATAATCTCAGCGTGTCGATCTGATTTGTGTGCTCCACAACTTTGGCAAATGCTTTTTGGTCAGCCGGTCCCCATGGAACGCCCTTGCCGGCTGaTGAGCGCAATCCAACCAGTGGCCACATTTGCTTCGCCAGTtCACCCATGATGTGTCGCACAGACGAGCTGGGTTCAACGACCACCACCACTTCATCTACACCACGCCTTCTGATCTTGCAATCGgCCAGGTCTTTCAGCTGCTGAGCCGCCCTATTTGCTTCTTCTCGAAGCCGGACATTCTCAGACCGCAACTGTCGCGTCCTGGAAGGTGAGGCGCCCCCTcTCTGGCGCTCAAGATCAACCAAaCT
>contig00319  length=195   numreads=23
TCTGTGATGgAACGATGGACCCTAGCTTCGTGTGTCGACCTATGCCTtGTCTTTtCGgCGGgATtCCcGCTCGGCAAGGTGCGTAGAGGTCGGGAAAGTATGAATATCtCAaGnnnn
>contig00320  length=350   numreads=5
CGCCGCCGTCntCcTtgcccaGCGGCAGTGGgACCAGCTGCAGGCcAACgTGGCTGAATTTGCGAAGCntcATGAGTGCAncAGCGAGCCCACGGTGGTaTGGGAGGACGACCCCTACCGAGCACTCGAATTACTGCAGCACCAGGCGGAGGCCTTGGgCGGgCAGGCTGCGCCCAAAAGAaGaCTGTCCCaGCCCGGTGCaGTCCTCCCGCGGGACCCGGCCGAGTTGCTGCACCGCCGCACGGGCACCATGGaCGcagCCGAGATCGTtAGTAtGCATGCGaagcgactcgagatggggaaggtcatggcggtggccaagagcaccctggggggcatagacgcagtgg
>contig00321  length=547   numreads=12
AaGGATTTCGAtCTCAAGTCTTATGCGGCAGCAAGgTGGtATGtGCAGCAgcaaatgccggtgcagtatttgccggagacgcagaactattgcgttcaggcgcgctacacccttcgtgagagccggactctcttggggtacgacgttgacgtgcaCAacTacgCTGAGGAAAAGGaCGgCACCGTGCATTCTGCTACACTTTGTGCcAAGATTGTTGACGCTGACAGTGGCAAGCTTGAGGTTGCACCGTGCTTCTtGCCATCCATCTTCGCTGGGCCCTAcTGGGTCCTGGACTACAGCGAGCAGGAAGgCTACGCcTTGATCTCGGGT
>contig00322  length=192   numreads=2
cccAATGGATCTCATCAGGGGCGGCAAAAGCCCCGATGATGGATCGAACCTGTGCAATCAACTCTGCCTtCAAGGAATCCACGTATTCCTCACCTTCCATGAGGGTCACATAGCAGTAtAtACCCTCACCCTtGAtCTCGTGGGGgAAGCCCACCACAGCGGCCTCAGCCACCcTGGGgTTCTgcaccaggg
>contig00323  length=187   numreads=3
tcggggcctAcACGGTGAaGGTGTCcGGGaCGCCTTTCAaCGATGCCTACCGGTACGTGGACTGGCTGCTGACCGTGCCGCTGCttCTGATCGAGTTGATCTTGGTGATGAAGCTGCCGGCTGGCGAGACGGCTGccctGAGCACCAAGCTGGGTGTGGCG
>contig00324  length=230   numreads=3
gtttattctacctagtcctattctagctcgctagcccgcctacaagtGGAGCTTGGTGCGCCTCCAGTtCCTGCGCTTGGCATTGTAGCGGATCTTATtCCCGGTCTTCATCCGGAaCCACTGGGGCAACGGCCTGTTCTGCTTCATCTTCTTcgcgaggaagagcttgagacggagtgtcttgatgg
>contig00325  length=236   numreads=3
CGGGCACAAATGGTCCTCTCTGCTACTCGtACTACGCTCAGACTGCGaCAGCTCCGACCCCcTCAACACGCtCACGGAGAnCGAAACTAGCTGGcTTGgAGCGGGgCGCCcTGGAGCAGGGCAGCGGGCCTCcGgCagCCCCCCCCGT
>contig00326  length=189   numreads=2
CCTCAGCGCAAGCCTCCTCTTCCTTCGAGaaaTCcAGCAGGAACCGACCGCCGATCATAGTCACAGTGACGCACACTGGCAAATCATCGCAAGGGAACCTCAtCCcAa
>contig00327  length=766   numreads=41
actagccAaCATAGCAGCGTGCAGGGCAAGGGCGGCTGAGGgCTATACACCGCGCCAACTTGCTtGCAAAACTCTCctGACAGACCTACCACCTCAGCAGCCTTCGGCTGCGCAGTGATCTACTACGCCGCGCGGCTCTCGGCTTCGCGTCGCGCGCGGCGGAGCCGTCGCTGTCGTGAGCTTTTGTTGCGGCTGTAGGTCTGATCCACCTTATGATCACAAGTAAAATGGCAATGCTTGCACAACaCGCCATCGTAGCACCCGCGTCCTTTTACAAAGAAAGAACATGGGCGACATGGTTTGCCGGTTGCGTGTGCAACCGACCCAATGGAGGTGGCAACATCGTGGTCATACGGCACTAGATGGCTGCGTTGCAACAACAGCTTGCCAAGAAGTCTTGCCCACCGCCGTGCTGCACCAGAGCCCAGTCCGAGGTTTTCTGGGAGAGTGATCCGACGCCACAGCGCAACCGGAGCGCACAGACCGCTGTCTGTTGCTTCTTCGTCTGCGCCATAAGCTGAATGTTGTTCGGCGTCGCAGGTACGCGACACAGCGCACGCAAACATCTCGCCTGCTGTCTTGCTGTGTGCCAGCGTTCGCGGTTTTtCAGTGGCAACGtCGAtGAAAGTGTTCCGCACCACTAGCCCATCGACATTATTCACAATTAGTTCGGGGAAAGTAGGGTACTgTGCGTCGCACAATTTGCCTTCACTCTCGACcGCAG
>contig00328  length=105   numreads=2
TTtntAngtCngtnccctAnctAGTtAGCgTGGCAaTGGCCATAGTACTGGGCGCTCCTCGCTTCCCCAGTGCCAGCATGGTGGcGTTGAAAGAGaGatGgtcTa
>contig00329  length=400   numreads=6
aTACCgACGGgTcATTTTGCCTGgCAaCaCCAAATCGCAAgACGCGCTtGAGGCGGAgCCCATTCACTTGCTCGTGCGTACGgAGGTAAATTGCACGACTGGCGGTCAGTATGCCaGTGTCAAGGCGCTGAATGAGTATGACACCGCCAAGCAGCCTAATTGgAGGgCCCAGCTGCAGACGCAGACAGGTGCCATTCTTGCCACGGAGTTCAAGAACAACGCCTtCAaGAtGGCCCGGtGGGTTGGCTCGGCTTtGTtGGGCTCCAaCGAGGTCTTCAAGCTGGGTTTCGTGAGCCGCAaGgAaCCGAAAAaCCCCcATGCCTGGAGCATCCTGTCCGTGCAGACCTATTCCACCAAGCAGTTGgCcAGCCAGATTGGCTTCAaCGAaGgCAaCGCATGG
>contig00330  length=237   numreads=6
GGcgCTCcAAaTCACGCCGgTAGGTACCGAtGTTTTtGAaGTGTGGGTTCTTGGTAGCAAAAATCGACGACcAGATTCTGACTACAGGTCTTCCTCcTTGGGCTGCTCTCCATCCTTTCCATCCCACGAGTCAACCTTCGCCATGGAAaTCCCTTGGGGGAGGGTGAAAATTGCAGCcTTGCCTGTCATCAAAGaCTTGGCGAACGACTTCACCCCAGACTTG
>contig00331  length=235   numreads=5
gTGTTCTAttCGtGGtGGACGAGCGTTngggaCACCTCCAGCGATTCTCGTGGAGCTCGACAGCAaGCGGTATGCCCCGCTGAAGCGCAGgCGgTTCTTCGAGCTGTACCAGTCAGTAGCCTACGACGATATTCAGCTCCAGGATCTTCCTGACGAGTTTAACATCGACACCTGGCTGCCGGATATGGATGCAaCAGTGTATGAGGAGTTGgTGGCAACAGCGCAGTCCCcGctG
>contig00332  length=413   numreads=9
GCTGCCGGgCCcGGTCcTTCGCCACCATGCGACGCTTCACCGTTTTCGTGTTTCTGTGATAGCTGCCCGGTTGCCAGGACTCAAACAACCGCTCATCACCCACAATGTACTGGTTGCGACCAACCTGGCCCTGACGGGCGCAGTtCGGGTTTGGCCGCAACAaGgtCCAACGTCACACACTGTACGGACTGCGGGAATACTGGAGtCnggcGCGCACCGTAAAAaTTGCGGGCCACGnagtAGGGGCGCGACGCGGGCCTCATCGAAGATGACCATCGCtCCCCCAACAtGACGCACCGCTCCATCCTTGGTCATGGGcAGGCCCCCAAACATGCGAaGCGGCcGCGCTGCCGCcTGAGTGACAGACcGCGgCTTGCGAGTTGCCCGaTGCGCcGGTCgCAGTCTgATCTGcc
>contig00333  length=162   numreads=6
CCGCtGaTGATGCTTCGAGTAGCTTGGCATTTGCcAGCACTCGGAAGCTGAGCCCACGCATTGTGGGACTGGTCCAGAGGATTCCGTTCAAaCGGTTCAGATGtcGCGCTTGGCCTtCTTGGTCAAttgggcggcttttcggtggttgttctttggttgccg
>contig00334  length=508   numreads=33
TGGATGGCCTGCAGCACTTGAGGGAAATTCACATGGATGAAGTGCAGGGCTTGCACCACAACACCAGTCTCTTGGCCCGACTGCTGGATGAGTGCCACGCTCTCAACTCCGAGCTGACTGACAGGCAGACAGTCTTGGAAAGATTGGTGGAGGAGAATGAACGAGCGGAGACGCAGCTGCGTCGACTTTCTGGCGGTGAGGAACTCGCGACGCTGACGACGGACGAGATCCATGAGTTGTGCACTTTTATTGGGAAGTGCTCGCGCAAGGTTCACCTGGCTTTGGCCATGCGGCAGATCAACGGCAACACTGGCCCAATTCCGACCCCCGCAAATGGGATGTGCTTGGTCTGCTCTGAGCATGCGTCGAACACTCTTCTCATTCCATGCCAGCACACGTTGTGCCACGGTTGTGCTTGTCGACTTAATTTCTGCCCCTCTTGTAGAGGCAAAATATCAGGAAGGCAAAGCGTAGTTGGGCCCGGTGCTCGATaG
>contig00335  length=234   numreads=4
GATATTAaGaGCAATTTTGAGCGAGGAACGgCATTGTAGTTTGGGGgAAaCTTGCTCGTTCAaGTGGCttGGTCcAGAACCaTCTGTCGTGGGgTccacn
>contig00336  length=142   numreads=79
GAGCTTCTCCTTCACATCACGCACAATCTCACGCTCAGCCGTGGTGGTGAACGAGTATCCGCGCTCCGTCAAGATCTTCATCATGTACTCCGTCAAATCACGCCCGGCCAAATCCAGCCGCAAGATGGCGTGCGGCAGAGCA
>contig00337  length=307   numreads=13
cgcggggaccttgccagactcgtgaaaccttcattttcttgtagtcatgtccggttccctcggtgaattcaacgctgccggtcccttcgagactcgcaacttcgtggATGGGGAGTTCGTGAAGAGCAGCTCTGGGAAGACATTCGAGACTGTGAACCCGGCGACGGAGGAGGTGATCGCGAGCGTTGAGGATTCGAACGCCACTGATGTTGACGCTGCGGTTGCTGCTGCGCGCAGGGCGTTTTCGGATGGCAGCGAGTGGAAGACGATGAACGCCAGCGGAC
>contig00338  length=200   numreads=17
AGTCGGCGAGCGCGCCGGGAAAAAAaGTaCGAAaCACAACTTAAGACGATTGCGCTCCGCTGCTGCCCTTTGCTTGCGCAGCGAGTCGAGAGCTCGATGGAGTCTGCCTGCACAG
>contig00339  length=990   numreads=54
CAtGGCtATCGTTCTTTCAGCTTTCGAGAATACTGGTTCGTCTGCTGCGACCTGGGGGTGGaGGTTCTaTTTTtCTGTGTTTGCACTCCTATTCAAGGTaGTTTtGCTAAGCTTGGTGACCGCGCTCATTGTTGaCGTCGCTCTGGAGGAGCAGTCAAACAGTGCCTTGGAGGAAAGCATGGATCCTGTAAAGTTCACTGTGCTGATGCATCGCATTTTTGCTGCTGAAGACACCGATTTCACTGGGAAGATAGATGCCAAAGCATGGTGCAACATGTTTCGTCATCCGGAAATTTTAGTAGCTCTGCAGTGCTTGGATATTTCAATGAaCaTGGaCCTCGACACTTGGGTCGGGATATTCAACGACATGGACTTTATGCACGGTGTGGGGCAGGTAGATTTTGGGCAGGTGATCTCTGCTTTTATGAAGTTGCGCGGTTGCAAGTCTAATTTCCACGGCGTTCTCTTGCAGCAAGACATGCAGCAGAGATTTCGGCACCTTCTGGAAGAGCTGCCTGACTCGATCGCTGCGGCTGTGTGTGACGGAGTACGCTCTGACATTGTTgaCGCTGTAAGGCGCGGTTTGGAAAGGGaCGACCTGCAGAGATCGATGCTGCAGGCGGAGATCAAATGCGCTGTTCTTGAGGCTCTTGATCTTTGCTCTGtCtCGGAAGCCAAGCGTGCTGACCAGGCTGCTGCGCCGCACTGGGCAACATCAGTCGTTGCAGAGCTTTCAAAAGGCGGCGTGCAATCTCACCGGACTCGTGTCGAACACACGGAATTACCGGTATTCGACCGAGAGGGGCCTGACATTTTCCGATTTTTtGCAACCGAGATGGTGGCATTGCAGCAGGGTTTtGATGAGCGTTTTGCGtcattggaccggaagttagatgtcctgatttcgcagtcctctgccaatgcttgacctctggagacgactttac
>contig00340  length=209   numreads=4
ttttcgggtttctttAaCAcACcGCaGCCAGTGGAcTTGAaGCAGCgTGTCAaCAACATtCACCaGGAATTCACCAAGGCAGGCTTGaCGgATGAaTCGCCGCAGTTTtAtGCCGCTCATTCTCTGGgCACAGTGTTCTTGCaGgActtcgttgcttccttgggtagcgaggccgcngggnnn
>contig00341  length=147   numreads=1
cggtgtattatggggagttcggtgtgactcacaagcagactccttcaactggacgggtcacttggtatcaggcgagacaggaggcgattgccaaggttggctgggctggcgcTGCGTgggATGACTGCGGGGACTTCAAgattttcg
>contig00342  length=211   numreads=3
TCTACGGCcATAATCTTGGAATCCAGACCGAGACAGGgAAACCTGCcGCTGCTCTGCTGTCAGCCAGaGCCGGAAACCGGGCGGgAAATCTCGCAATTAATTCGGATTCCGCAGGTCCGCGCGgCCCTGGtCCGTTGTCTGCTCGTGGACGTGGgCAGgTGCaCcGGGGCCATGCCCGGcTGGGCCCCTcGCAGCCATCtGCGGGGTTggg
>contig00343  length=342   numreads=46
TGTGAAATTGAAAGTTCCGAAGATTCCTcacACCTtGTtcGGACGTTTGATGGCGAAAGATGAGTATTTTCCCACCGCTCTTGGCACTTTTCAAGTGCCAGTGGAGAAAAAGATAATGGTGGACAAGCGAGTGCAAGCCACtCAGAAAGGGCAGGAGAAAGGCAGGGAAGCTGAGATCATGCGGCGGGAAGTTATCAGTGCATGGAAAATGCCTGTCGAGAGGCAGGATCCTCGCACGCAAGAATGGCTGGAGCGCGAAGAGTTGATCCGTATTGGTACACTCACTATTCGTGCCTTGGGGTA
>contig00344  length=143   numreads=4
cggggagggctgcgggcgcctggaccggggtttngnnnnnnnnnnnttttttncnnccnnnncnannnggnnntnggnnnntnnnnnttnnnnnnnantnnnnnnnnnnnntnnnnn
>contig00345  length=718   numreads=51
GGTaCGTGAaGGTGTGTGAGCGAaTCACGGgTCAGGaTTTtGTGTtCCcTGAGCCGAAGGTTTCACcGCAAGAGCgggttGTCGATAATCTGACCGCAGCTGGCATGTTGCAGGGgaTGTTGTGCTCTGATTTTCGCGGGGTCTGAcAGTGATGCCCGCACATTGAGAAGCTGAAGGGGGAATTGAAGAAGTACGGGATTCCCTCGAAGGCCCGGATCTGCTCGGCCCACAAGCAGCCCAGCACCTTGGAGAAGGTGTTGGCTCtGTACAATCAGTCTGCTGAGCCGTGTTTAATTGTGGCGTGTGCTGGAGGCACCGACGCTTTGTCGGGCACCGCGTCGTTCCACTCGGTGTGGCCGGTcGTATCCTGCCCACCCGATGGGTGGAATGAGTCGTGTTtGAAGAACCCGCCGTTGTCTTCCAACGCCTACATCTTGAAGCCGTCCAATTTGGCCCGGTTTGTCGCCCAGCATTTtACTTGCGTCGTGCCGTCCATCAAGAGCCGCTTGGCAGAGGAGGTCCAGGCGAAGGTGAGGAAGCTGGAAAAGGCCGACGCTGAGATGTGAGGTGGCCCGAGCCGTGTGCTGTCTGTCGTGCATTGTAGGAATTCGCGCGTGTGGGGGATCGTGGAGCTGGTGCCACGTCTCTGgCcACGgAGCAAGCGCCAGTTTGTAGTTTTGTGGATACCGCGTCGATGAATTGCTTGAAGGTCATGGgT
>contig00346  length=550   numreads=34
CGGGGAtGGACGCGGTGGTCGAAGCTAGCCGGACTGCGCCGCCCTTGGACAGGATGGTGTAGGCGTTTCCGGTGGCCAAGAGGAGCTCTCCACTCTTACCGGCGACGAGGGTCTCGACCGTCAACCTGCGGTTGGCCGGGCACACTGCAACGCGGTGGCCAGGACCTGTGGCCAGCTGTGTTACTAGGCACAGGCTTCAGTGTGAAGCTTTTACAAGCTGTCGACAGTCGGCGTAGGTATAGGCGTTGGTTTGTCACCCTTTTAGCTCTCCGGGGgCGGTGGCCCCcGGTGCTTGTATAGAGGGTGGCCAGTGACGGCATTGCTGaGAGCCGGCTGTCGGAGCGCAGGATAAGGTATCCCCCAaGGCTGAaTTAGTGGTGGTGTTCACCGGTGTTATTGAAGTTGCCAGGCCGACAGGTCTCGGCAGGTGTTGTGTTGCCTGGTAAGTGTGAATTTCTTGGCGTGCCGCCGTCGGTTGTGGTGCCGCAGTaGAAAaGTGATGATATAGAGATCCTGGCATGTGg
>contig00347  length=219   numreads=5
cgggaattggtcatgCAGGCgATCTgCCCGaTTTtGGTGGTAGCGATGGACAAGgCGGTCAGCTCGTTCTTGCGACAgTATGCCGCCTTGgACTATGCCTTGAAGgTGAaGtaCCcGTCGCAGcACACGATGCATGgCGGCTTTGTGAaTtGgCTCGAaGCCCGTgTGCCCAGCGA
>contig00348  length=115   numreads=1
ttcgggggttcgtaaactaagtcgtaccttgttattcgtggtcttgttgttggagaaggcggcaggagggagctcttgaccaaagagga
>contig00349  length=291   numreads=27
gTGGAaCGTTTCcTGAGTGTTGCAGATGCGGAGCCCGGtGCGTTGGCCGTGCATtGTAAGGCTGGCCTGGgACGCACCGCTACTCTAaTCGGTCTGTTCGCGATGAAGAACTATGATATCTcGCAGAGgAAttCGtCGGCtGGgCGCGGCTGGCGAGGCCCGGCTCCATCCTTGGGCCGCAGCACGAATTTCTACGGGAGATGGAGCCGACTATGAAACAGGCCcGCcGGCAGAaC
>contig00350  length=195   numreads=3
gCGGgTGATGAGcATGaTGGGGCGCTCTGACATGGCAGACGATGAAaGGTATGCCAaCAATGCCGGACGGGTGGAGCACCAGGAGTTGATTGACAAGACCATCGGTGATTGGTGTGGGTCGCTGGACCTGAAGGATGTGTtAGCGAAGCTGGGAGAGGCGGAGtGtCCAAACGGGCCCATCTACGATGCGGCAGa
>contig00351  length=299   numreads=12
TAGGGgCGGttGGCGCCTtGGCAGGGACTCAGACTGCTGCCGTGGgCAtGGCTGGAGGCATTGTTGgAGGGCTTACTGGCGCGGCTGCTGGGAAACTTGCATAGCAGGACGGGCACAAAGCGAACAAGGAATTCCTGAAGTCTCGGCCGCAAGGCTTCCAGACGTTTCtGGCGGACTGGACCACCGCGCCACGTGGCGTTCGGGAGTACATCATTTTGATGTGCTGGACCAGACTCcGCACAGTTaCGTTGCCGTGTTG
>contig00352  length=590   numreads=10
gTCGcGGGGtAATCcGCcAaCTCcACCCAAGCCGGACAACGCGCGAGTCCGGCCTTTCGTTCCGCCTGCGAGAGTtCTGACGCACGCGGAGTCTGGTGCGGCGCGGGAGAGTGTATGGgCGATCCGGGACAGTCACGCTGGCAAGCGTCCGGAAAAGCCGCAGAAACTCCCAGAACTTGTCCGTGGCGGCACCAAGGACGGAACGCCTTCTTGGGGCGAACGCGAACGTCGCGAGGCCGTCGCAGTAGTTCAGAAAAGACTCGCATCCATGGGCACTCCGCGTCGCcGGggTGtCGATTCGGTCACGGaTACAAGGAGATGGGGTGgTCCCGGAGgCGGCAaGCTGTCAaTGGCACAATTGTTGtCTTGACCAaCGAgggtttcaagtagtctacttctatgagccgaagcttcctgtgcccggtgggacaggagTCGGgCTCAGCGTGGTCAAAtATTTTCtCTCTTGCATCAGTTTTTttCgAGgAGTAGTTGCATGCAagcttttagccgggtttagtggtacgagttgctgccggtttttacttttgtagggcgagttgtgggttcggatttcttcccgcgtttcg
>contig00353  length=132   numreads=1
tactggaacaacccctgcaactactggaacaacccctgcaactactggaacaaaccctgcgactactggaacaacccctacaactactggaacaacccctacatctactggaacaacccctgcaactactgg
>contig00354  length=147   numreads=2
AAGgttCGtCcgcACtACggccatCGTTGCGTGgCGAcGATGCATGCTGCGTCGCCCGGAGACCCGAcAATTGAAGTAAATGTGTACTGCTTCGgCATAATTgaTaTtCtGAAGTACTTTCGAAAataTGcATcGGcGGAgTACATC
>contig00355  length=691   numreads=21
CCCCCACGCCTGAGCTTCCCGATCAGCTCCACCACCACTTGACACTGCTtCATCTACGATCAGATGCAGAAGAGCCGCGAATGATATCACAGCGTCAAACGAaTCTTCTGGCACCCAGCCAAGAACGCGGCCATCTGAGAAGCAAAACTTGCCAaCGGAATGCTGGTTGGCCCAATCAACACTGTCCAATACAaCATCGATGCCCAGACCATCCACCCCGTACAAAGCCGAGGCCCACGACAGCTTGTGACCGCATCCACACCCCCAATCGAGAACTTTGTGCCCGGGCTGAaGCCCTAaCTTTTCAAACGCCACGACGGCAATGCATTTGTGATGATACGCCAGGTCCTGGAGCCATTCGCCCGAAGGGCTTtCGCAACCtGAGCCGTCGAAGCGAGTCTGATACTTTGCCTGCCAGATCCTCATGTTCTCATCCAGGTGAAGCGAATCACCGTACGGTGTGGCTGGACACTCAACATCGCTGATCCAGTTGTGCGTTCCCAGAaCCGtGTCACCAGaTCCGACTGAAAaCTCcGcTtCCCCATCTGCAGCGATCAaCTCCTGGAGAGTGAGCAaTTCTTTCGCTGAaTCACGgCACAGCTTGACAaTCTGCcGgTcTGACCGgtGGgCAGCGCAaTgCgCCtCGGGtttCGtgtgcttcgcccg
>contig00356  length=216   numreads=5
CTTGGTGGGTCTGCTTCCTGCCGCAGCGGTTGGAAGTGCTGTACAATGCCCACGTAAGCGTCGCCGCACCGGCCCTGGCAAGCCGGGGCCCGTCCCGACCAGTCCGGGAGGGATTAGCCTCGTGTCTTAGCTACTAGTCC
>contig00357  length=280   numreads=19
GCACCCCGTGCGGCGAGGCTTCTGTAaGCCCACGCTTGGTGACACACGGCTGCTGTACtGCCGGTACAACCAAGCATCCCTCCCGGACTGGTCGGGACGGGCCCCTCTTGCCAGGGCCGGTGCGGCGACGCTTACGTGGGCATTGTACAGCACTTCCAACCGCTGCGGCAGGAAGCAGACCCAGTCG
>contig00358  length=472   numreads=25
CGTtAGCcAAGGgCAaCAGCGCTGGgCAAaGCACGCAATtCGTGATTTtCGACAGCATTCTGGGAGTGCACCATTTGCCGGACAGGCCAACCAAGCCCTTCCAGGCCGAGATGCTGGACTACATGCCTCGGCAGCACCGCTTGCTCGCGCAGGaCGTGCTGTCCAACTaCAGTCCTGGGgCTGGAGGgTCGTTGGCTCATTACGTTGAAGCTGGGAAGGGgACcAAGGTGgTGAaGGaCTTGCATAAGCGAtGTCTACAGAAGCTtGCCGCTGTGCGCCAGTCCCATTTTCGAGTGGCTACGACCTATCTCAAGGctGTGGCCAAAGGCACCGGCGCCAGTTCATTCAGAGACATGCTGCAGGATGCTATtGACGCTACCAAGGAAGCCGTgTCAGGGAAGCCTGCGTAGAAgAGCAAGAGCTGCTCGCGGCGCCCGGATCAATGTACCCAGTAGGCCGCCCCAGCTGTTAG
>contig00359  length=889   numreads=62
GAAGTGCCGCACCTGCGGCAGTGGCAGAAGAACTTggGTGATGGCGAATCCGATGGTTGCTGCAGGGAAGACCACGGAGGTTGTGTCGGTGGATCCGCctGAGATGGTGCTGAGGGACATTGTGGAAGTGGAGGGGAAGGAAGCGAAGGGTCGCGCtctGCGGCGTGCTGGtGncGCAGGTGAGATCTGCTGGGATCCGTCTGAAGTGCGTGCAGCGAtcGTGACGTGCGGTGGTTTGTCTCCTGGATTGAaCAATGTGGTgAAGGGtgtGGTGGGTGCTTTGTGGAGCTACGGTGTGAGGACTGTGTACGGTATTCCTTTCGGGTATCGTGGGTTTtATGCTGGGGACTACAAGCAGTTGACTCCGGAGAACGTGAGTCTgaTCCATCATGAGGGAGGGAGCGCGCTTGGATCATCTCGTGGAGgaTTTGATGAGAAGCGAATCATGGATTCGTTGGAGATGCGAGGGGTGAACCAGGTGTACATCGTGGGTGGCGATGGTACTCATCGtGGTGCCTACAAGCTGCACGAGGAAGCCATGCGTCGTGGGAAGAAGATCGCGAtcATCGGTGTCCcGAAGACCATCGACAATGaCATCGGAGTGATCGaTCGGTCTTTTGGATTtAAGACGTGTATTGAGGAGGCGTGCAAGGTGATCGAATGTGCGCGGATCGAAGCAGCTTCGGCACCGAATGGCGTGTGTGTGGTGAAGCTGATGGGACGTGACAGTGGATTCATCGCGACGCACACGACAATGGCAGCTCGGGATGTGGATTTGTGCTTGGTGCCGGAGGTGCCGCTtGTGACCGAAGGGGAGAAGAGCGTGTTTCGTCACTTGCGCAATGTGGTGAAGAGGAAGGGGTACGCAGTGGTGGTTGTGGCGGAGGGT
>contig00360  length=376   numreads=6
tGGGGAGGGGcAAgATCGCCTTTCATTGACCATCCTtGgTGGgAGAaCGCAGCgTTtACTtGgTtGTtCTTGAAaGACAaCATGGACAaGTtCTtGAATGAGgATCACATGGTGTTCCAGCAACATGAAAATGACATGCTGAAaGATGTGTACCCcAGCTACGTGAGGCTCGCGCCGCAGGTGGAATTCAACtCTtACCaTCCGaTAaCaTCAAGATTTCTtCATGACACATGGGAGCCAGGAAAGTTCATCATGTCATTCTCAGGAGTTCAATCATCCTCTTCCCCAACTGTGATAAAATTTGTCTACAGCAATTActACCGTGAGTTTTGCGAGC
>contig00361  length=109   numreads=8
GCACCTACTATAGTGTTtGGCTTTTGCATGATGAATtCCAAGTCGTCTGTGCTCGCTGCTTTGCTGACGCGAGGCCAGCGGGGCCGCCACAAGTGATGTTCGACTGTAA
>contig00362  length=552   numreads=42
GtAGATGTTAAAAaCGGGtGCGGTGAGATTCCCGTCCCACTtCAAAAAaCGAGCCGCAAAGGAGCATTGCGGGCTTCACCACTTCTTCATTGTCCACATCTTCCCTGCCTCAGCTCGCTGCAAAACATTCATCCCACCCAAAAGACCGTGGCTTCGCGCGGCTTCACGTGCGAACTCAACAATATCAGCTTTCTTGCGACCATGCTGCGCTGGAACCGTTGCGTGCCGCAAAGCTTCCACCTGGCGATTCGCAAACCCAGTTGAAGTTTCCAACATTGCATCAGGGCGtGTCGACGGGAAGGGCGCGTAGCTCGGAGAGAACGAAtGCACAGCTTtGCGCAAATCACTGTTCTGTTCTTCCAAATATCTGTTGCGGTCCGCCAGCTGCTGCATAACCCCTCTGAGGTCCGCCATCTGTTCGCTACCCTtCCGCACCTCCTCCAACACCTCCTCGATGGCAGCTGAAGAAGCGCTGCGGCCACATGACGaCAGCCTTGAGCTAGCCCGGGTTCTTCCTGTGGATa
>contig00363  length=216   numreads=2
cttacatgctgctacgaaacgccacggtgctccaattctgaccttcgtggaaactactcgtCCCGCGgtGCAGCGGaGAaTTTCTACCCGGTntACGgttntCCGCACGTGCGCAAACTCAGGCGGACGGCGTGAaCATGAGTAAATTACCGaCGACTGCCACGCCcAAAGCTCAAATGCGAGCAAATGGATCGGTGAAACTGTCAATTTTCATcg
>contig00364  length=501   numreads=182
TTCCGTGCCAAGCGCACCAGTGGACGGGTTCGTGATTCCAGCGGACAGCTGGCATCCGAGGTGGACTTGCCGGTGGGCGACTTGCCCGCAGTTTATCAGCGTGGCGGCAGGCGGATTTGGCTGACAGCTGTATGGCGGCGGCGTGTACAGTGGAAGTTGCGGATTTGACATGGACCACGCGGTGCAGTTGGCTGGATATGGCACTGACAATGGCAAAGACTCCTGGGGTTAGAAGGGATGCATTCGCATGGAGAGGTTTGGAGAGGAGCCTTGCGGAAGCGACAAGACCACCCAGGATGGCGATGCTTGCGAAGGAGACACCAAGCCCAGAACCTACTGCGGCTTGTGCGGTATTTTGTCCTCTTCAAGCTACCCGACTGGCGTGGGGGAGGCGTTTCGGTCTGTGGTAGTGTAGGGTACACCGGAAGTGAGCTTAGTGTGAGGCTGTTATCAGTTTTGCGGGACGAGACATCCCGACCAGGCAAGGACTTTTGTCCAAAG
>contig00365  length=577   numreads=27
gggAGCACGCCAGGGCTGCGATGGTTACCCCTGACATGCAGTCGGACTACAACTCCAGCCTGCTAGCCGCGTGTAAAAAGCGGAATGTGGGCTTGGCGAAGCTGATGCTGCGGAGGCACGCAGACCCCAACACCCGGGATAAGGCTTCATGGACCCCTcTACATTACGCGGTGGCCTGCAATTCCTTGGAGCTCACTCGGGAGCTACTCAAGTGTGGGGCTGACacGtCActGAcTACCGGGGGGCTTGGGCTGTCTGTGGACGGGCTAGTCAAACAGTACAAagCGAAGAACGCTGAGCACGGaCTGGTCCAGCGGCGACGgTGCaCCGCGGCCTTTGAGCGGTTGGCCtCCATGGCTCCAaCtCCGGAGCGGCTGGCTACTGCGTTTGCCATGGTTGACGATGgTGATGGCTTGTTGGGGGATTCGGAATTTGCGAATTTCATGACTGCCATCTCCAnaCGCCAAGCCAAACAGAATCCAGCTTGTAGGCCCCTGACGCAaGCTGaGaTCCGAGACCTCTGGGCCGAGTTCGGACGCGAGGACGTCCCGGAGGCTAGATTTGTGGTTTGGTTGGA
>contig00366  length=318   numreads=17
GTTGTTGCATATnTCGTTTGCcATGGGCCCGgcAAGCCTTACGAGTTCTTCTGGGATGCACAGCGCGCTTCTGGGGATCCCATCGCCAGAATGTGGGAGGCCCACAGCAGCGCCGAGACTCTTGCGCGCTCCGATGCTGGCAGTTACAGCACCCAGGACGTTCGGGTCGAGATTCATGCTGCAGTGGACTCGGCTTTGGTACTGGCAGTTTGCACTATCATACGCCAATCaat
>contig00367  length=172   numreads=26
GAAGATGACCAAGCAATTGAATGCGcGCTacAAAAaCAGCTGGTTCTAAaGACGTCTtCCCCcTCCATGTTTAGCTTTGTCACAGCCACCAGAGGATCGTCGGGGCATCTGTGGTAGTGGGGCTCTGGCTCCAGTCGgCGTGgCTGaaggg
>contig00368  length=1047   numreads=41
gcaggaaaaaacggggtcaccTCcGACTGCTTCGCcGAGTCAaGgTCCACGATtCTtCCACAGCCATCAGCAACACCCGAAGAGGGTGATTCCGGCTCGGATGTGTCGGTCGATGACAGCCCGCAGACTCTGAAAATTGTCAGCAATGGGTTACCTGCGCCCAGCTCCAAGTTAGCAGAAGACAAGCTCAACAAGAAGATGCAAGATTTCCAGAGACAGATCGCTTCTGAGAAGCAACAAACTGCTGCTCTtGCCGCAGAGGTGAAAACTTTGAGGAAGAAGCTCCAGTCGGAGAGCGCCGACAAGGCCGCATTGCAACGAGCACTCGAGGAGGGGTtGCTTCGGGAGGAGCGAATGGAGACAGAACTTGCGCTCATCAGACAGTCTCACGCGCACGAGGTGCCTGAACACATCTTGCAGGAAATGGCCGACAGCGCCGACCGTATCGCTGAATTGGAGCACCAACTGGCTGTGCACAGTGTCAACGCACCTGTACCAAGAGAAaGCACAAtCAGACAGGACACTGTTTTtCATGAGAGATTGTTGGCAgaCAATAAAGACAATCTTCAGCGATTGGTGGAAGTAGAGATGCAGTTGCAAGCATTGGGTGGAGGAGCACAGATTGtCCCCCAGCTCGAAGAATTGATTGATATTGAAGATtGGGAGTCTTGGGAAAAGGGGGTAAAGGCAGCTGCCCATACCCACCTCTTGCAGGAGAAGGCTCGCATGGAAGAGAAGAAGCGGGAGTtATtGGCATtCGTCAACGCGCAGTTGGGCGAAAAAGATGAGGAGCTTGACCGTGTGACGGCTCTGAATCGAAATCTCAAATCTGGTGTAATCACAAAGTTGGTCGGTACCAATCCGTCCGCCGaGATGCCGCACACAAAGTTGCTGGAGGTGGAGAGCACACTCCAAGATCTTCTATCTCATGTGAGAAGTCTGgCTGACCAATAGAGACATGTGCTGGGCaTTGaCAGCCcATTTTGCTTTtCAGAGGTCGACAAGAGCcGTGTTCGTATTtGAGTTATGgtGGgTTagtacttagtt
>contig00369  length=231   numreads=18
GCACAGCGATGATGTTGCAATGTGCGTTTTCCTTTGAGCTTGCTCTCTGTCACGTTCGGGATGGTCTGCTGGGGTTGGCCAGTCCCACATGTGTCAGCCAGCGGTCGGTGCTCGGCACTGCCGTGACCGCTAAGCcGGgTTGCTGGCGGcGtGGCGCGTGTGCGgCATTtCTTCATGgTCTTgCaCC
>contig00370  length=111   numreads=3
tCGttGCGGCGCTGTCCTGCATTCCAAAGCCACTGGCGGTTGCGAAaCCAGTGGGTTTTTAGCGCTGCGATTATGTCATTTCCGTGGTGCGTG
>contig00371  length=456   numreads=12
GTGGTCAAGTGCCCGAGGGGgCGCGCGAGGATCTGGCGACGAGTAGCGAGCAACCACGGTTCGCACCACCGAGTATTCGGAGAAAGAATCGGGAATCGATATGTAGGCCGAGCCCCAATCAAAACGTCGATTTAAAATCTCCTTTTtGACAGCcTGGTCAGGACGATCTTGTGCCGGAGCTCTTCCCCcAGGCCAAGCAAATCGTCCATTGCCTCCGGGTCAGCGTTAGCCACGACCAATGCCTTGCGCAGATtGTCCcACACTGAATCAAACAGATAATCATCCACCCCAATGTCCAGCCGAGCGTGGATCTCTTCCAACGCTGGCCCTTGGTACGCCATTGGACCGTCAAGAAACCCGATCAAATAATCGCTGATACGATTGGACA
>contig00372  length=442   numreads=29
ctAACCTCAACGGCGGTCGGCGACcGCTCGCGACCCAAGCTCCTGTGCTGTTCCGGCAAAGCCACCAGACAACACTTGGTGACTTTACCAAACAAAACGAAGCGGTGGACGCATCCTTCACCCAAGACCAGTCAAGCACAACCTGCATTAGGGCTCCTTCCTGCTCTGCCgCGAGCCCCGACACCCGTCGGAAAACCCTGGCCCAAGCGTCCAACGCCGAGGGACAAGGGACAAAGGGCACCGCACCGCCCGTAGCCcACGACAGGAACGTGCAGAAAAaCAaGAACTGGCCCtGGCGCGCCTGACATCGCGCTGTGGAATTCCGCGAGCACCACGGCAACCCACGGTTTACAGCGCCAGCCCTCACCAGCACACAAAATCGACTCTGATCACCTCAGGGCTGGACATtATGTTCACGGAAACCTCG
>contig00373  length=311   numreads=10
CcGGGGCAGCAGACGtGtAGCTCACCGGgGCCGCAGACGGTAGCTCACCGGAGCCGCAGACGcGTAGCTCACCGGAGCCGCAGACGcGTAGCTCACCGGAGCCGCAGACGTGTAGCTCACCGGAGCCGCAGACGTGTAGGTCACCGGCGCAGCAGACGTGTAGgTCGGGgTgCTGTAGGTGgCACCGCTGGTGTAGGTCGGTGTGCTGTAGGTGGCACCACTGGTGTAGGTCGGCGCCGCGTACGAAGTGGTCAACCCACCGTACCTGACTGGCGCCGCGGCGTACTGCGGAGCAGCCGCaTaTGTGGTTt
>contig00374  length=518   numreads=9
ttccgAagCcGGCGaTCACGTCGCGCGCTGGCAGAGACCTCcTTTTCCCGGGATCTCGTGGATCCCGGATTGAAACATGACAACCTGgTGGGATTCTAAAAaCGCGATAGATATTTGAACCGCAaGAAACTGCTTAcGGCAACGGCGCTGAGACCGCCGCTCGGCTGACCCGCTGCCGGAGACAGGACCCAACTAGAGATGCAACCTGCCTAGAAACAaCCTAAaTTtCGGCAGAGCCAaCCAAAaCCcGAAcGgCATGgTGCCCGACGAcacggttagcctaGCGCTGTCTCGAGgTtCCtATTCACGTGCGCcACCCGTCCGGCTCCGcGcTTCcGCGtGAACCTCCGCcaCTGTGATCACTGAGGCCGCTGCAATAGTGAAACAgCcGgACCCGGCCGCCCAGGCCACAGCCGCTTTCGCTCCCACCACCgTGCCCCACACCgCGGTTCCATAGACAGTGGCcGCCAGtgccAGtGCCACGCAGCCCCcGCAGATCTtGgAATGCTCTCGGCAAg
>contig00375  length=707   numreads=21
AATCCATCCCtGGGGGGACCCAGCGGAaGCcTtCACAaCcTCATAaTCCAAGAgCtCGCCGAAGTTGTACTCTtCcTCCGACAATAaGGCAGCaGCAAcAaTTTCGAAaGCCGTtGnGCCTCGCTCACTTTCCggaatttcagcaatcggcgtgtacttcaagtacaTGAGGgaGCTTCTGCAGAACTTGGtCAtATCAGAGGTCTTCTTGTAATACAGGCGATCCACCTCGTAGTACCGagaGTACGCCACCGAGTCCATGCCATAGGCGGTGTCAAGCTCTTtCTCGACGGAATCCAgCACGTCCCGCGATTCCTGAaGCTtGCCAGCCTCCAGCAGCAAAGCGGCACGCAGAGAtCGCAGCAAAATAGACGCTGGTGCATTGCTTTTGAGCTGCTCGGTGAATCcAGTGGCATACTCCAACGCAGgCTCGGCCCCcTGCATTTTTGCCATCTGCAaTGTGgCGCGGCTCAGCAAATGCACAAACTTGGTTGGgTTCATCATGTTCGCAAaCTTCTtAaCAAAaTTGTCAAAAAGTTTGTagatgtcatcctgtgatgctgatacacttggctggtttacgtactcgacgatgcagtctgtgagctgagcatacagcttggactcggcgagggtctccatcctgtcaatcaactctgagaggtcaccatgcttgccccg
>contig00376  length=239   numreads=3
ttcgggggttgttgtcagcgattaagccaatcactcgcatcacatccgggagacgcagagagaaagggtcAAGCAGCTCGCAGCCTGCTTTGTtCGAGCCGTGGTCTTCGGATTCCGAAGACgAAGGATCCACCACTGCACGCAGtATTTtCGAGTCATtCCGTTACcAACAAGAtGTTGCAGTACCAGTCCTGGGGGcTCCAGAGCCtttcc
>contig00377  length=171   numreads=3
TcgggaacggggtggttCtGCGGCACaCgAGGAcAGgCcAgTGCATGGCTCGCGTGGACGACCggCCAGAGACCGCCGATTGcAACCCCGGcGCCTcGAATCAGATCTGGCGTTTgatcacaattcgtgACgggctgtctctggt
>contig00378  length=261   numreads=5
ctaccgcaccaaccggcggcaacagatGgCctGCGCGCTGCCCAGGCGCAAaCAGCCAAGACcGCCCGAGGAACCcACCTCGGGCAaCAACACCTACTGTGCCCGGcAACCCCCCTGTCGTACGCACATCAGAGACCGTGCGCAATTCATGTTGCTGCTTGCCGAAACTGGCGgAATGAAATTGGGCtCCGtCtCCGtCGtGGCCGCGGtCGTtCGAGATTCACAATCAGTCACGCACTGGCGCTtccatcacctccaatt
>contig00379  length=574   numreads=10
ggtagcacacgatacaagaaaaaaagaaacttgcactctgccctatagtccaactaacgacgacttccacgcgcgatagaacgccagggccacttccgcacAAAGGgCTTTAtCCTTTTCAAACAACTCTCGGAGTGCTCTCGACAGTTCAACTTGCATTGCATGCGAATACCCgAGGCGAATCGCCTGCTGAGaGCCAGTCAATCGTCCAGAGGAGCTGGGCCAAGCCCCTGTGAGGACCGTCTCCCTGCAGCTGAaCATCTGAGGAGCAGCTGGCAGGGTGCGTATCCcGCCcaTGGGCAGCTTTAATTCAAATTCCAGAGCGTCTCTGAACACCTCAGCAGCGCCCTTGCCCACTtGGTCCATGGcACCAAGGCCGATGATCATGTGAGCGTCGTACTTCGGtGGGTTGCggAGCCGTGGACATCAATAAGCAGCGCGGGACCTTCAGGATTtCGGGCCTCCGCAAGAGCCCGATACcAAggCGaCTGCTCGagCtCaTCCTCcTtCaagaaaTTcggaTcccgattgt
>contig00380  length=255   numreads=3
CGGGTCACAggtcgagttttgcgttcccacagagcgcggtggtccagttgcggcgttcggaatcgacctgggtggattctcacttgcggattttgccacgacggcgaaaatgtgcagtgggcttGGTTTaCAGTGTGCCCCAGCTGGTATCGCTTTGCCGTCCGGTTCGCCAGTGGGCTCTCcGTGTTGGGGAGCCTCTCCGCCTGGTTTGGGCCGACGTGCCGGAttt
>contig00381  length=237   numreads=4
aaccgTaaCGGTATCCGCACAACGCGCTGTAGCGAGCAAAGCCTGCAGCGCGgAGCGGAGGGTCcGGGgAGCCTGCGGTAGCAGGACCCTAGCACTCCAAacTCACGaCAAGCCAGCAAATCGGgCTGGCTGCCcGGCCAGCGGCTCAAGCGCATCAAGgCCGCcAaGCCCTGCaGCTCAggaCTGGACGTCGAAGTCCGGTTTCATGaGCTCCTTACCCcG
>contig00382  length=180   numreads=2
GcTGTAGCTGGgCCTCGTCGCCAGGCAGCCAGACGgCCAGgCGgAGTTATtCCGcAaGTTGTGTCcTGCAAGCTGCTGCTTGTGaGACACATGCTGtCCCtcACTGTGTTGCCGCAAaCGCAGTGGGgCCACGACTGGCTTGCGGCCGAaGTTGTTgCGGGCTGGTCGATATtGCGCTTA
>contig00383  length=229   numreads=5
CCCACTGTTGTCCGCGTCGATACTGTCGAAGGCCACGCGGAGGTCCTCCCTGATCGaGTCCGCCTGCATCCGgTTCTTCTCCCCTTtGCGGTGGCGTCCACCACCTCCACCAGCACcGCcAGCAACaTGTTCATCGTAGTGAACGCcGAGAGCAGCACAAAAAACaTAAAGATaTAAAGCAGCATCGCAGACCGCGCCTGgAgCACCCAGCAGACGTCAGAGaTGTCAt
>contig00384  length=863   numreads=22
CGGGggcgagtgcttctgcgacgggcatttcagcggattcgacgggcccacctccaacgccctctgcgctggcgctaccatgctgcgagagctgtgtaataggctgcccgagtgccgcTCGTATGAGATGCATGCCACGCTGAACAGAGGCTTCCTGAATGAAGTTGGTTGCGAGGGCAACGATGAgctcttgaatgcgacgcacaCGGAGcACCcGtACAaCCTCTACAtCAagAaGGATGATTTCGTGGACCAaGGGCTGCAGGAGCaGGATCCTGGTGGCCCcGTGCACGTGATAGCACGCCGGCTCAACCGGTACACAGCAACCACCGGGGCCACCGCGAGGGGATGGCCATTTTCCTGGAGCCAGCTACTGAGGTGGCGTGGGGTCCAGTTCTTGaCCGGGGGCCGCTACAAGCTATGTTTTtGTGATTCGGAGCATCTCGGGGAGGACGGGGCCTGCCGTGAGAACAGCCACTATGATATCGAGATTGGGTCGGTGCACGTCAGTGGGGTCTCCTGCATGATTTCAAACCCCCGGTTTCACCGGGCGAATTGTGTAGCCCAGTACTACGGGGGATTGCGCTGCTACACAGACGGGCTGACTGCGCCTTTGCTCTCGCctCCAGTTCTGCAGCCGGTCACTCCGGAAGGCTCCGGCCCAGGCGGGGACATGGAGGTGGTGGAGCAATTGaCGGCTATTTTGGAGACCTACTGTGCTTTCGGGCCAAGCGAGATCACCGCCAGCGACTGGATGGCCAATGACCCCCGGTGCCAgctggtgagcgactaccAgtccacgtattccgggaagagcagaccgaaacggggacngggg
>contig00385  length=240   numreads=4
CGCgggtggCGCGgCATTCCGcGAGGcGTACCtgCAAGTGAAATCTGAGTtCTTCAAaCAGTAATTCTGgTcTgTGTCTTtAAGCTTCGAAAtGGGgTGATGAGTGATGAGGTGAGCAGGTTTTTGgCGGTGCCTGCGCAGCCCGTGTGCcGCTGAGCGGTTTgggCTtgAggAAGgtCtAgCtCTCTgaTTTGTTTGCCCGttGGaagcgtttnng
>contig00386  length=232   numreads=6
ACCACACGAGACAACTGTGgCGGCGTAGACGGtGTACACCACCTTCcAGAATCGCCGCCCGACTCTAAAaGCGACAACGGTAGCCAaGCGTCTACCGTCGCAGCTGtGTTtGGCACAGgCGGCCAcATCaCAaCGgcAACCCCATTGGCATTGCtCgCGGCATCGCGGAGAACTGCGCAaTAGCCTGGGGCTGGTGAATGAAAGagCTGACCGccatCagaaatAGCAGGAG
>contig00387  length=806   numreads=12
tcgggacattgtgatcgcgattggagctttgggtcgcttgatgcgttgcgaggggttcaagagctgggagcctgcggtgggactactagcatatttggccaggaccactttngntnnnnnntatCCCCCtgaGGGTGATAGATATGgTggAGTACAGCTGTTCATTTCAGCGCTGGAGAAATTCTTCGCtAAAGTTGTTGTCGTGgATGCtGACCACGGGgTCTTCATGTGCGGGtATGTACGACCCGAGACGGATGCCTGGAGTGATCTTGTGTTGGAGGACGCTGCAGTGCCGAACAACACCATCCTGTCAGGCCGaGTGaCTGTCGaTATATCAGCATCGGCTTTCCCTtGGAATGGCCGATACATGGTGAAGCGtGTTtCCTtGGAcACcAGCACcGGgATGGTCGTCAAGAGCACGTCTACGTATTTAGCTGCGCAGGAGGCGnTTCTtGTCGCATTTCGCGCCCGaGTTCGAATGTGTTCcTCGTTtGCAGTCGtgcatggccgctccgaaaggggaggccagctggagccaggtattcaTGgAGTATATTCcAGgTCCCAATCTCACAGCGAGGCTCgggtcagtgggttctgtcgcagagcttgcctctgtggtccagaacgtggtggttctgttgaagtgtctccgcagcagaggcgtccgtcacggtgatttgtggtcctcgaacgtgctgagcagagaggacGGTtCCTTTGtGGCTATTGATTTtACTAACGCGGAGTGTATCGGGGGCGgCGAGCAGCAGGCTGCgg
>contig00389  length=159   numreads=2
cGgCcATTTCAAGCACTCGATAaCTGTCGAACGCACAGCATAGCTTTTGCGTGAACCAAGCCTCTACCATGCcAGAAAAGGCAGCTCGCCAGTGCCATCATTaGTAGGTTtCCCGATGCACCGTATGGAAGACAAACACGAaTCTAACTCACGGTGTAg
>contig00390  length=231   numreads=3
aaTTTtCAGTGCACGGTACAAaTAgTCGGTTGgACtCtCTtCTGCAaTtCGATGCTGGgCACCcaacagcaacttggaggcaatcgagatatcgtcaacctgagccagacgctggatccatttgtttacctcgggctcagaatcaatgggcccaacattcgtgtgctgaaaatttctggttggaaccagttcgtaaatacgattgcttgccacagcaatcttgtcagccag
>contig00391  length=669   numreads=15
GCTAGCACCGAAAAGCCAGTGCCAGAATTAGCAACAAAGCCACGGTGCGGGACTCAGCCAGCACCGAGGGgCGGGGCTCACCCcGAAAAAGAAGAGCTTAAAATTGAACAACCACGTCGTGCCGCGGGACCCGCGGGAGCTGCACAGGGGACGCGGCCTCTtGGGACTGCTCCTGTGGCTGCTCTTCATGGCGCCCACGGGCATACACCGCCTtGTtGGTCACGGGGTCCTTCACTAAAGTGGCCGGCGTGGTGAGGTGCTGCGGGACGtAACGtACTGCAAGCTCTCCCCGCGGGACCAGCGGCGTCCCCGaCGCCAaCaTGCGGTTCCaCTCTTGCTGGTGGTTCTTCCGGTGCCAaGCCAGCAGCTCATTCTTTGACGGCGGTtCCAAGGACTCCGGcaGTCTCTCCCAAGTTCCAGACAGAGGGTTTTGAAAAGCTCTGACCTGGGTCTCaTCCGGGGTCCCGTCcGCCTTCTGGGGCTGTCTTCTTGGAAAATTCAGGGACGCcTCATTCTTTTtCTtCAGGGCCACcTCCTCCCTCTCctCCAGCcTAAAgctgaaatacagcatgagcaccaggatcgcaaacatcgcctgcctcctgtagttatcatcgtgcttcttcgctgcctacgacccgaa
>contig00392  length=587   numreads=18
GtacACACTGACTACAACTCGCACAGTGGCTGGGTCGAaCCAAGCCGCGTGCGAACGCATCCGACAACCAGCCCGCACaCAAAACGCATCGCACTCATTGGTGCAGCGCCAGCGTGCCGACACAGCCACGCACCGCACCCTGTGTTGCACAGTGCTCGCATGCTGCCTGGACCGTAGCAGCAATCAATCACATCAATTCGGCGCTTCAGCTGCAACCCACAACCCCTCTGGTTTTCCCATACGACCAATCATCCAACGCTAATCGGTGGCAACAGGCTCTCCACACAAaGGGCACTTGCTCTTtCCAGTTTGTAACCAGGTAGAAACGCAACTGGTGTGGAACACGTGCTCGCAACATAACTTCGACGCTGGTGTCGGCTCCTCTTCGAaTGTGAACTGGCAAATGCCACAGGCTTCGCTTTTCACCGACTCCGGGGAAaCAGCACGGAGCACGTCACATACACTGCCCTCAcTAATGGTCTGCTTTGAGACAGAATtGTCAAGAGCCAGCAGAaCGTCGAAGTCCTCTGGGGTTAACTCCcGACt
>contig00393  length=400   numreads=14
GTCGATGCATGGgACCCTTCTGAATCAGGGATGGCGGGGCACGCCAGgCCGAACCCGGTCACCTTGACAGCGCAGGACGtGTtCAACAAAATGTTTCTtGGCTTCAAATCTCTGTGCACGATGCCACATCGATGCAGATATCCCAcGGCTCGGAGCATCTGAAAAAGAaTGAACTGAATGTGTTCCGAGCTCAAACTGGAGCtCtGCAGCACAGTGGTCAGATCACTTTCCATCAGCTGACTGATAACATAAATGTTGCGGTAACTTTCCTTtGGCCGGTCAaCAAAAACTGCGGAAATACTCAGAATGTTAGGATGCGAGACATGCCGCAaCAATCTGAGCTCTCGCACTGTGCGAGCTGCGAAAATCAAAGaTCCAAAAAGtcGGGaGaCCTTCTTaa
>contig00394  length=407   numreads=5
GTGGTGTAGAGTGAGGGgTCAGCAGGGGgtaTgATgTGGTGTAGAGTGAGGGGTCAGCAGGGGctcaagtgtttcagtagattgcactcgtcagcaagatctctttcgcctctttttctcagcatggcggatcaactgaccgaggagcagatcgctgagttcaaggaGGCCTTcTCCTTGTtCgACAaGGATGGTGATGGCACGATCACcACCAAGGAGcTGGGGactgtgatgaggtccctgggacagaacccgactgaagccgagttgcaggAtATGAttAATGAGGTCGATGCGGATGGAAACGGTaCCATCGATTTccccGAGTTCTtGTCCTTGATGGCTCGTAAGATGAAGGACACGGACACcGAGGAGGAGCTGATTGAGGCCTTcAAAGTCTtCGATCg
>contig00395  length=1058   numreads=34
AGAGGTTGGAGAAGACCATGGCGGAGTACAAGACTGTGTGCCAGGATTTCCcGCGtGctGGTGTGGGAATCGATCCTCATTGtcACGAtGTGGGCTTGGAgCATCCGGgAACAACGGGTGTGTGCAAGAAGAAGGaGGAaGgCGCCGCGGAGGCTGCTGCCcAGgaGgctgCCGCgCCCaGCGGTGCGgCCCTGTCGTACAATGagTGGATCGAGCAGTGCCAGCAGCAGCGAGCAtcATCGCACACGGAgCGCCtGGggggTGGGgAAGGGGgCGCAGCCAAGCCCCCGGtATTCGATGAgAaTACTctGTTTTACCCCGTCGTGGAGGCGTACGCGCTTtCGCAAACGACCCcGgggAGCAAGGATGTGGATGCAGTGGTGGAAAGCACCGACAAGGAGGGGCTGTTTGCTCCTTGCATGGTCGGGCAGTTGGAAGGTCAGTTTTTGAAGATGTTCGCCAAGAGCACCAAGGCCTCACGTGTGCTGGATGTGGGGACGTTCACTGGATATTCCGCGCTGTCGTTCGCGGAGGGTATCGCTGCAGGGGGCAAGGTGGTGACCCTGGAGAGCGATGCTAAGATTGCTGGTGTGGCCAAGTCACTGTTTGACGGGAGCGTGCAGAAGGAGAAAGTCGAGCTTGTCGTAGGTGATGCGAAGGGTGCAATGCGCAAGCTGCTGGAGGACAAAGAGCAGTTTGACATTGTGTTTTTGGACGCCGACAAGGAGAACTACGTGACGTACTACGATTTGACGATGGAGGGTCTGTTGGCCCCGGGTGGCGTCATCCTGGCTGACAATTCTCTTTGCTCTCTGGTGTACACTGAGGGTGATGAGCGCAGGCAGAAGCTGCACGACTTCAACGAGCATGTTCGCAAGGACGCGCGTGTGGAGCAGGTGGTCTTGACGGTacGCGAAGGTATCACCCTAATTCAGCCGCTGGCGTGAGCGGTTTGCAACGTGTTGTCGCTTTTGTGCATTGTACCGTGTGCTCAGAGAGCCGGTAGGGTGCTCGTAGCTAGAATCACAACCACGAGTGGAAGTGACtaaaaaaaaaaa
>contig00396  length=344   numreads=24
ACGGGGACAGGGGATTtATAgAAGAGTTTATCTCCGTGACCGGcgTGCGTTTTTCAAGAGCACACAAGCCTCCGCACCGATTCCGCGgTAAGGGGGAGTCGTGCACGTTGACCCTCAAGTTCCCGACACGGGTGGAtGCCTTCCAGTTTGGgAACTGTGTGCGGCTCATGGCTGTGACCTTCGGGCCCAAAGAGTTGCCACCGCTGTGAAGGGTCTCCTCGTGGTGGTCTGTATTTAGTGGTCCTGGTGGCGTATCTATACTGCGTAGATGGTAGCCGTTTTTGCCAGGCGTGTTCCGTTACCTGCGCGTAGGTGGACAACGAACCACGCTGGCTTGCaaTcGg
>contig00397  length=385   numreads=7
ccgtgggatgggcccggcgatctgtgccagtcagttcgcacggttttacaaagccttgacacggaagcagcgcgcttgctccgtctgctgaagaaGAACGGTAATTTGATCCTCATCACAAATGGGGTTGAGGGATGGATCGAGCGCACTGCCCCCcATTTCTTGCCAGAGACGTGGGTGGAGATTCAGAAAGTTCAGCACTATTCCGCTCGTCACAAGCACAGTGGGGAATCCGACTGCCCCTTCTACTGGAAAGAGAAAGCGTACTTCGATGAGATCCGGACGCATAGTTATGGTCGACACACGTACATGAATATTGTATCGATTGGGGACTCTCCTGTTGAACGCGAaGCGCTG
>contig00398  length=227   numreads=5
cgggggtcctcagcgatctttttccagaaCGtCGtCgCtGCCGGTGTtGCGGCAGGGgTCtGCAAaTcAGTtGTtGCTCCAATGGAACGTGTGAaGaTTCTTaTGCAGACAcAGCAcGCGAATCGGCATGTGTtGCTGaGAaCGGAGgTgCCGTAcACGGGCATTCGGgAcTGCCTCGCtCGtGttGTCAaCGAGCAGGgc
>contig00399  length=129   numreads=2
tATTCAACTGCTTGACtACCGtGtcACgACCTttAgCAAGGGTTTTtAGCAACATCTCCTGGCGCCAaTCCTCcTCATGCACCTTGCCTTGCTTCTCTtCTTGACGgCGCTCGTATGCGACCTCGaaaa
>contig00400  length=194   numreads=3
aaaCATtATTGGGTTGCAAATCACCATgCtGCtGGCTTTGGTAAGCCcTGTGCAaTTTTTtCAATGAGGAGCCGATGAGCCACAGCgccttCCAGAGGACTGTGCTTGAGCTCGGGtCGGCTCGGGACAGCAaTtGTGgAaTGAGATCAACGAGGGCTTGACCCTCTGCTGCCTCCATCACCAGCAAGTCATAc
>contig00401  length=179   numreads=9
CGGGGGcaTTTtCCAaGtCTCTGGTGTCCGaGtGGTTCGGgCACCTACTTCTTATgCGCAGCCCAGGAGCCGTGTCTCTTGAATGGTCCGCCAGTGCCCCCCCCCcCcAAGAgAGGGGGgAggAGGGGggangggggggnnggnncgnnngn
>contig00402  length=226   numreads=28
CGGGGCGCAgtacaaGtatGttGTGaagcgaGCGGGCGgCGTGGACTGGGAGCAGGGTATGAATCGCGAACTCTTCTCTAATCTGCTTCGGGATGGTGAGGCGACGTTGCATGATGATTGGCGGTGGTGAGCGAGTCAGAATTGGTGGTGGTGTTGTGCACATCGTGGCGAAGATGTTGATTTGGTAGAATCGTCGGTGA
>contig00403  length=691   numreads=21
tcggggccaaatttgggtcacgtgcgacgaagtgatatcacttgcagagggcagatctaagccagtgtgggttggtgatcatccgtatctacgcggttctgagcctctggaTtGGTTCCAATTCtGTTGTCATGGTGGCGgAGCcGCTGAAATTGCCATTCTtGAGTCTATtCGTCATGGGCAGCCAGCTGATTCGCATGCCGTGGATCCGCCGAGAGCATTTTATCGGACTGAAAAAGTTGTGCATGGATGGCAAGTGTTTTTtCTGCGATCCGCGAATGAATGGCGGAGCACGGCACAGGCTTCTCGTCATTGCGTTCAaGAAAAAGGCTGTCTGGCCAGCGTCGTGCAGCAGTTGTGCTCGATCGAAGTCACATCGGGAATTGCATTCATTGAGAGCATTttGGATATTCGGGGGCCCAAGAACTCCCAtcACATTGCTCTAGATGTCCACGTtGtGCAATTtGTCGCGTCTTCCGCTGATGAAGGAGTCCCCTTGCTTCCTCGCATGGCTAGCAaCCTGCGCGAaGGAGTCGTTGCACCAaTCtCTTtGCTGGGCTTTGAGGgTCAGCGGTACGACCCAGCGAAGCAGAGGCAGGAaCGTATtATTCTtGCTGCTGCGTTGCGAGCCCAgcgcgacgacc
>contig00404  length=123   numreads=2
aCGTCaGCGAAGAAAGCGCTGGaCAaGAAGCAGGAGCAGCAGAAAGCGCTGAAGGCGGAGATCAAGGAGTTGCAGAAGGCACAATCCAACCTAGTGCCGATCGAAGaGGAGAACGaGGAGGAg
>contig00405  length=1015   numreads=29
TCAGCGCTGCCGGTTGGCGCTTTTCCCTCCGTGATGCTTGCCCAGCTTCCTCTCCGTGTGCAGATCAGTGCTTGAGAGGCAaTGCgCGGGTGTCTGCACAtAGTTTTCGGAGTCCTTGCGGTGTGGAGGACTCGCTATGcACTGGCTGATAAGCCAAGTGCGTTTCAGTTGCGCATGCAGATGCGCATTTCGCGAGGGTAAAaGGcTCTtCTGTGATAAAGATTGGTAtGAGCGGTGGTTTCTCGGAGCGGCGCGTACAGGCGGTTGTACGTTTtGCCCCGGTGCTGTTGCTGTGCCCAaTTCATGTGTGTTCCGCGTGGACATCAGGGAGACGTGGCGTCGTTTTTTTGCAGCATGCGCAAGCGAGCAGGCTGAAAAACGTGCCCGATCCAGACGGTCTGCAGGCCCGTTGCAGCGGTCGCCTTCGTGTGgTTTTGGGGTAAgTCAGGCAGCATATAAGGGGTTCTGGTACGTTCGAAGGGTGTTTGTTCGCAGCAGCGcAGTTGAGTTGACATAGGTGCATGGCAaCGAGgCGCTGCGATCGGCATCCCGTCcATTTGCGAAGCATTGACCATGCTGCGCTTtGCCAGTGCCCCCGGcAGGGAAg
>contig00406  length=631   numreads=32
CGGGCGgaGGGgCaGgCTTtGGCCCAGgAGGGCGAGGTGGATGACGACGCGGGgCCAAAGCCGCTTGGggAGGAGCGGGTTGGTGTGAACTGGGACATGCTGAAAACCTTCGaaGGCAAaGCCCAAGCGAGAGTCTTGGaTGCTTGAGGCCCCcGACGACATGaCAGCAGCTTTCGGAGACATGCCAGCGAaGCaGGACGTTTTTGCGGTGCGGAGATCTCcAGcggaggagaagaaggcccaggagcAAATTGAAGCGTACAACAAGAAAAaCGACCGTGGACAGTCGCTTCTGGAGCAGACACAGGCCGGCAAGTACCAGAACACCTCTGGAGTTCAGGAGTCGGCTCGGAAGAAGTTCAAgAgCATGAACGACATGTGGGGCATGTCGGAGGGGCAGCAAACCGCCGCTGCAGCACaGAaGGCCGAAGAAGCCTCACGGCCGTTGGGAGCCAGACGCCCGTTCGACCCAGAGCGGGATTTGCGCAGTTCACGAGGCACGTCCAAGGAAGATTTTGCCAAATTTGTGGAGCAGTCCAAGGGCATCTCAGATCGCTTCCATTCGTCTGGTAAGCAGACTTCTTTTTTGtAGGCGATATTCTGATTCAG
>contig00407  length=822   numreads=59
CGGGACCCAACGACTTCaaTGGGTaCGGCTTcTTTTACGTCCGCCTGtACtGGACAGGCTTTGGGATTGTGGAGGCAAACATTATCGAGGAGTATGtGGCATTGTGTGCTCTGCTGCACGCATTGGTTGGGCTCAAGCGGACTTGGGACATCAACATGACGCAGACACTTACGTCAGGCAAGTTGAACTTGGCTGTTTCGGGCGTGACTTTGCTTGCGTTCATGATTTTGCACCTGCAGCAGTTCCGTCTGGCCGAGACCTCCTACTACTGTGTGCGTCCGCCACCTCACTACGTGAATCTGGATTTGAACGACTTGTTGCACCTGCGTCTGTTCTGGACCTCCAACCCCAACGTGGAGCCAGTCGCAGTGCGCGACATCTACaCATTGGAGTACGAGCTATTCCAGGACCCTTGGTGGTGCGTGATGTACGTCTCTGCAGTCCTGCTGTTTGCTtCGCACATGATTCTTGGATGGAAGAAGATGATTCCTGCCCCAGCGCTGGCCATTCCTCGTGCTCACCACCGCAACATTATCAAGATGGGCACTTGGATTGCTGTTGTGGTTGCGTCCTGCTATGCCAGCTTTCCCATCTACACTCACTTCACTGAGCCGTCGGCGCTCGTTAAGGAGTTCACAGCAAAGAAGCTGCACAATGGCATGTGGGAGTGTGTCGGTGCAAGCTAATCTTTCTTTGGCGTGAaCTGTCGGATGTTCGCAATAGGGCGTCAGCTGGCGGGCGGGggAAGTTAGCCGCTGCTGGTGCACCGAaGTCCGTTTtGtACTGCGTGCTGGgt
>contig00408  length=489   numreads=6
tcggggttgcagggtgagcaggacGGGAGAGCTGCgTGCTGAGCCCCAGTGgCCcGACGACCCGGaGgATGACGCGGAAGGCGgCGGTGGGGTGAaGGTCAAAAAGAaGAAAAaGAaGAaGAAaGAGGCCGAGGACAGTGAGGTGCTCAGCGACGCTGGGTCTGACCTGGGGgAaGGgAAGCGCAAAAagAAAAAAaGGCcGCCGGGGCGGAGCAGGAGGTGGCTGGTGAGGAGGATCTGGGCTGTGACGCGGAAGCGACACAGGAGCCCCGCCAATCCGGCGAGGCTGACGTTGGCACCGAGCCCCTTCCAGCGGTCGAGCAGACAGAGgCCAaGCcGAaGaaaaaGAaGAAGAAGAAAGACAAGGACGCCGGCGACGaGCACGCCGGCGGCCTGGACACCGAGCAGGAGGACGCGGTCAGATCCAAAAAGTCCAAAaGaCcGTCCGGAGACGAGCcGGACg
>contig00409  length=217   numreads=10
CggCCATttCtCGCGGAGCGTCCTCTGTTGCAGTTGCAGCATTTGACCCGAGGCTTCGGGCACGAATTGATTGCCATGCAATGGTCGCAGTCACACCCAGGAGACGaGGAaGGGCAGTCCGTGACAGTCTCCGACGTGCTCcTCGTCCGGAGAGCACTGTGCCGTGATCAGCTGATtCGATTCGTCAtcag
>contig00410  length=588   numreads=51
cgggttatgttgaaatccaaagactgctcaaatcctgtgaccaatatttggattccgctgcaaagcgctgcggagacgTTCCATTTGTCGGGTCCGATCCTCTCGAAGTTGCCACCGCGGCCTTTtATTTGCCTGGAaGTCCACGgTGAATTCAGCAAGTCGGCTCCCGCTTCCTGGGAGCGCTTTGAGAAGGAGGTTAAACCCCATTTGCCAATGGAGAAAGCCACAGGCAGGTGGGCTGGCAATCTGCTGGATGAGAGCAAGAATGGCGATGAGAAGTACACTTACCAGCCAGGGTTTTCATTTGATAAGGCACCAGAACTtGTtGAGCAGGCACGAGCGACTGGTGCCATGATAAAACAAGTCGGTGGGCTGGATGATTACGCGCAGTATCGTATGGAAGGTGGCTTCGAGAACCTCGcAATTGCGtGGGGCGCAGCTTTTAGCAAGCTGGGTCCGGCCGGCCTCCGGCCGCGGTGTGGAaTGGCATTCGAAGAATACGTTGACATGACGGCAACAACGCCTGTAACAGAGATCTGGATTCCCGTGGAGAAGTGCCGGG
>contig00411  length=208   numreads=5
CTCGTACTGCAGCAGAaCTTGTGTcAtGtCCCCAGGaCTGAGCATGtGCACCAGCCGATCCGAGTGCCCCAGCGCTTGGTCcAAaGACGTCAGGCCAGGAGgCAAATGATGCTTGCTAACTGCCATGTCGAgCGAAGCGCCaGCCTTTCcATCGCATCCACAAaGCAAGATTTCAAaCACATCAtACAGCCCCGAGgTGGGGgcTCca
>contig00412  length=147   numreads=2
cccGAaCTAATTTCTCGCGACCAGAGCATCGACAaGCCCGCTGGgAaGCCTCGCATCACTGTAaCGAAGTTTtCTtGGGTTGATGACGGCGACAAGGTGAaGaTTTATGTTGAGGAGCCAGACTTTTtGTCTGCGGCAGAGGGGGAt
>contig00413  length=793   numreads=23
CGGGGAGCCcgcccggttgccggtgctcgcaccttctccacccaggcgttcaagatctaccgatatgaccccgaggttggagggaagcctcgtttgcagcagtacGACGTCGATCTTACGACTTGCGGCCCCATGGtGCTGgACGGgTtGGTCAAGATCAAGGACGAGATGGATTCCACTTTGGCTTTCCGACGAAGTTGCCGTGAGGGCATCTGTGGTTCGTGTGCCATGAACATCAACGGCAAGAATGGGCTTGCATGCTTGCTGTACATTGAACCGTCGGCCAAAGCCATCGAGATCCAGCCCCTGCCCCATACCTATGTCGTCAAGGATCTGATCCCTGACCTTACCAACTTCTACAACCACTACAAGGCCATTGAGCCGTGGTTGAAGCGCAAGGAGCCCAAGGCCAAGGGTGAGAGGGAgTTTTtGCAGACCAAGGATGACCGCGCAAAaTTGGATGGCATGTACGAGTGCATCCTGTGTGCGTGCTGCATGACATCGTGCCCGTCGTACTGGTGGAACCCGGAGTACTACCTGGGTCCtGCCGTGCTCATGCAGGCGtACCGGTGGGTGGCGGATTCCCGTGACCAGTTCACCGAGGAGCGCTTGGCCTGGGTTAACGACACCATGAAGTTGTACCGGTGCCACGGCATCATGAACTGCACCAACTGCTGCCCCAAGGGTCTGGACCCTGCTGAaGCcATTGCAGTCCTCAAggaggaatgcaaccagtcctacaatgacagctggaagagtgtgattgc
>contig00414  length=388   numreads=12
CGTATCCAAGTGgATGGgTGTGgTTTCGCCcAaaCaGCGGGGgaCTGGCATTGCGTTCATGCCAGAGTTGAAGCATCTGCAGGTTGTGCCTCCTATGGCCTACTTGGCCAGGTGTGCCACTTCCCAGCCGATCGTTGGGTCCGACAGGCCGTCGCACTATCGAGGCGTGAGTTACGCCAGCTTGCACCGAGCATGCATGTCAGGGGACCTGGAACACAGGCTTCCCGAACCTCGCCCACTGAAATCCCTTGCCCTTCACGAATCGGACCAGCGCCACACTCGTCCGGTGGTCATTTCACAAGTTGaTTCTCCCCCTGATGaGGaTTGCTTCGATTTGAGCgATGAACTGGAGATGCTGaGAAGcAcaGAcgAGGgTATtg
>contig00415  length=184   numreads=2
cGCtAGCACAGGACCcATCTTTGCACCGTtCtgATTTCAAggTGATCGCTgTGCTTGCCGCAGCCCTGCAGCCCGTACCCCcATCTCCAGCCCCCTtGTTTGgAAGCACCAGTGGCTCGCCATCACCGTTTtGCGgAATT
>contig00416  length=950   numreads=35
cgggagcagcccGTGGGCAGCAGCGgCGCAGgAGAAGATGtGCGAGCCCcTtGCAGATACCAAgTTGCAGTGGGAGACCTCGAACGAGTTCCACCtCCTGTCCGATGAGGATGGTATTCCGCcGTACTACAGGgCCAagCATCGCCCGAATGTCACGATGCAGGGTGGAAAGGTTGCTGGCTCCACTGTGACCCAGTTGCGTtACACCACATTGaCTGTGaCTCAAGTagCcGCGGGTGAGAACGGGTATGAGctGATCAAGGAagAGAAagCGGGgATCCTCGGAACCAACGCgaTCACCGATGATGGtCTGACTACTTTCCGCCATTGAGATCGCCACCAAGCTCTCcAGCCGGCAGCTGTGCTACAACCGGACTAATGCGCCCGAGGATCCTGAGAGTCTCGACGACGGCGACCACTGCGCAGCTATCAACAAGGCTGCGTACGACATGGCCATGTCCACCGCATCCAGTGCTGCCCGAGCGAGGTTCCAAAaGTCTGGTCGACCTATGAAGATGGTttCAGACCGCAAGCcgACCCccCCGCCGGGCCGTGGTGGATTtGGAACTActGCAGTACAATGACAAGGGAAcTGATGGGATagAGATCTCGTCGTGGTATGCTTTCTATTCCTTGAGCGCTCCTGCCTACGGTGCTGGCAACCACTATtGCAAGCTGCTGTCCCCGGCGCGTGCCCtGGAGtGGAtCtACACTGACGGACTGCGGGCAGCTTCTCAGGGGAACGCTGCGATTGCCGATGTGCTGGTCTAAGCGACCACACATCTTTGGGAAGGGCTGACTGTGGGCTTGAGCTCGCAAGGCGTTGGGCTGTGCAAGACGCGACATGGGGTGGAGCcAaTTCGTGTTTtAAGGCTCTCACCCGCGTGTTGAGCAGATGGCGGTGCTCACCATGAATCGGTTgcg
>contig00417  length=223   numreads=4
aGACcGTCTGGGTGCACACGgTGgCCGCAGAATtGTCCGTtGTCTGTGTCCAAGCCGgCGTCCcATCAGGCACcGTCTGGgTGGGgATGCTTAGAGTGTCtGCGTCAGCCTGgACCCCTATTGCagaagtgtcgcctgtgg
>contig00418  length=238   numreads=3
cGGCCACAGCCAGTAGAGCCtGCTGGgAGTCGGTCTGgTGCACCATGTTcTTCCCGAAaGCCTGAaTATAGgCGgTGgTTaGAAAATtGCTCTtcACCACTtcGGCCCCTTTACCATCCACTGCTGGGCGGCcTGTGGGCCGCTCCGGCGCGAGCTGgCGGCTCTTGTCCTTGgCCTCCTGGgTCATCCTGGGCTTCTtGaCTTCCTTGATGgTCCcG
>contig00419  length=228   numreads=4
cTTtCCGCCcTTTTGtCCGgaGgCTtCCCGaGTTTGAGTTCttngtACngtCGttccAtGAGGgCGGTgTTGATTGCGCTGCTCCTCAGCATGTTCCGGgCCctGGACATGCAAaTATTCTGgCCAATCCTGGTCTTGTACTTTTtCGTtCTTTTCTTtGCGACAATGAAAGaGCAGGtCACGCACATGCTGCAGTACGGTTATGTGCCATGGTCAACAGgACGGAaG
>contig00420  length=915   numreads=62
TATACCctGATGCAAAGCTACCGATGCGAATCTATTCAGAGGAAATGGTTGGCAAGGAAGGCGCGATTCCTGAGCACTTGTTGGGGGAGCCGACAGAAATTCTCCTGCAGCCTGGTGATGTGATGTACTTGCCGCGGGGCATGGCGCACAaGGCCGCTGTTCCGGAGGACGCTACAGTCCCGTCTTTGCATTTTACGATCACAGTGCCGTCGTCCGATTTTGGGTTCGGTGTGTTGATGGCCTATCAGCTGCAAAGCATGTTGACATCAACTACCCTCACTGCGGCTACGGaCAAGTTTTGCCGCACAGCTTGCACTCGGAAGGCATTCGAGGGCGACACGAGCAAGCTTCAGGAAGAGCTGGAGGCGGCTACTGCTGAGCTGGCGAAGGGTGTCAGCTTGACAAGTATCCAGACGAATTTTGAAGGACGGATGGCACGACAGAATGAGAGCAGAGATAAAGAAGTGGAGTTCTTGATGGATAAGGATTTGCCTCCATTTCCGCGAGAATTGTCCAAAGTCCGATTGGTACCCGGTGTGACTATCCGTTCGGTTTCAGGGGTAAACGTGATATTTGCAAGGGATGATCAAACGTTGGACACGCACGTGGCCCCAACAGCCACTGATCTTGTCGGCCAGCTGTCCTCAGTCCCAAAGATGGCGAAGTCATtCACTTGCTTGGATCCATTTGAGCGAATGTGTGTTTTCTTTATTTTCAATCGCATGAAAGTAGTGCAGATATTGCCACCAGGGgACGA
>contig00421  length=227   numreads=2
acgggagcagcccttGtCGCgggtagggcgaaggtgggtacttcgtgtcgaccgagcaccgcgctggccgccctccaaatccgccgatgcggaggatagcgagaagagctgcgcccgagcgcgactcggcatcgcgcgccgggggcgccggggagcgcgtttgcgagcgttgaccttcgtgtgaggcaacacagtaaaccgcctgcatgcataagcaattcgtgact
>contig00422  length=606   numreads=9
CCCATCTCTTCcGTCTGTCTTGGTaGCATGCCCCAGGAAATCCCTGGGTCGGCTGGGGTCGCCCCAGAGCAGTTCAGAAAACTGTCGAAATGTGGTCGTGCTGGGGTCAAAAACCAaCCCATtGTCTTtGCAGAACTTCTCACAATCGTCCAAGAAATCACTGACCAAGTATTCCAcTGAAACTCCcAGGACTTCTtCGCCAtcTTGgCcGCCTTGCGGATCGGTCGCATCGGTCAACGCGGGCTGTGGCGGATCTtGAACTGCCCCATCATCATCCTCGCTTTCTTCATCaGAAgTGTCAGCACCGAGCGTTCCGCcgg
>contig00423  length=261   numreads=4
aCAGGcAACAAATTCTTCgTTGgTTCCTGCGTGTCGGCAGCTGTACGAaGCTGAgTCGATGtGGGCTTTTACGAGaGCGTTTCaCTTGTCGtGCTTACGATTTCcAATTGGCGTCGGATCCTTCTTTGCAGTCAATGAGGTCGAAGGTACcATGGAGCGGTGGACTGCGCCCGGAcGCTGCTACGAGAACaCGGACCAAGAGtGTTTGTAACTGGGTATtCCCTTGCCATCTTCCGCGCGGTGCCGGTCAgTGCAATTTTg
>contig00424  length=236   numreads=5
cgcgggttgggtcacgtgtccttcaacagcgtttcgatgcggtatagggacggccccctggttctgaagaatgtttcatttgaagtggaggccggacagagattgggagtgtgcggaagaaccggggctggaaagtcAaGTcTCTTGAGCGCACTTTttCGCATtGTaGCGCCTGAATCTGGCgTGAtCTcGATTG
>contig00425  length=221   numreads=7
cTATCCGACATGcACCngCGctGCaGAGCaTCAGtCTtACGTTTGAAAgCATCagTGaCGAAGCCGcgAAGgCCCTCGGggAAGCTATCCGACATGcCCGGCgCTGCAGAGCATcAGTCTtaCGtttgaaagcatcggtgacgaagccgtgaagacgctcggggaagctatccgatatgcaccggtgctgacagagcatcactcttgtgttttggaaaacg
>contig00426  length=117   numreads=2
gtgtttcaaTcTtGgAAGtCTTCAGTCgACGCTGCAaGGgaGCaGCATGgAGCTGCAtAATTTTtggCAGACTGAATGTtCacAAGTCTtCCGAAGATCATCGGACTTGAaTggAcg
>contig00427  length=993   numreads=23
AACTTGCGGTCTGTTGCAGGCaTCTCGCTGCTCAGCACGAGACTTTGAACACCGTCCTGTAAaGCTTCAACAAGCGCAGCATCTTTGTCAGGCACGAACTGCTGCGCAGAAAACAGACTGGAACCCCGGGCTCGGAACAAATTCAATGCTTGCGAAAAATGCCCATTGCCCAGGGAGCAGTAGAAGGACCTCGGGTCCACAAAATTGGGAAGATCAGTTTCCTtGACTGTCGCCGaCCACTTGGCAAGCGCCCGCaCCCCATCTCCGAGCCGCGACACTCcattaccAGAACtGGTACATCATGAGCACCGTCAGAAGTACACAGCCCTCGCCGCCGGCTCTTGAAaCCGTGCTCCGCAATTTGCGAAGCGATGTAGTGGACATGGTGAATACTGAGTCCAGTCTGTGCGCGATtCGTTGCGTCAGGCACAATATCGCACGACCGGATGTACTCGAGACCGACCCGCCAACGATCCAACAAAGCATTCATGCGGGTTACCGCAACCTTCTCCGAATCAGGGTCAGACAAATCAGTCAACaTGTCgTAATGTCCCTCACTTTCTTTGATACCTCTCCTTnggC
>contig00428  length=550   numreads=23
cgggggagggctttgcaaggacagttccgagaggtaacggctttgcccttcctcatgcagtcttctgcggaaacacagcggaaaatgcgcggaatgccattaccagacggggattgacgccTGCGGTGGgTTACAAGCcAGGGTTTTcgacccagcgcgcagagttcttctcttttgcggaggttgcgtcatccAAAAGGGAGTTCAACAATGTCAaGCGCACtgACGAAGATGCGTTTGTTGGTTTGTTTGCTCGCTCTTCCGAGCGAATATCGGATTCGCAGCGCGCGGAACTGTTGGCAGAGGccccGgAGCTGATGCTGGAaTGgACGTTCGgACGGTGACTCACAAAGAGGTTGTAGAGTTGCAATTGGGCACGGATTATGCGTAGATTGAaGAAACTCAGCTTTCT
>contig00429  length=433   numreads=6
ATCGTtGgCACCACgAAGAAAGACAGCGTtGTCAGCACGTGCCACACCGGGGAGAaCAAGgCcAACACCAACCACCGCAGTGGGgAGGGgTgTtCGATCGGGAACTGGTGCAGCAGGTGCCGCCACagAAaGATTTCCtGtGCCCAAAAGATGATCCACTGGAACACCATAGTAGCCAGGTAGATGAAGACATAGgCcTGGATGTTCGAATGCaaCGTatCCCaGTaCaGCGCCGCGTaCaCCCcAGCcGACGGAAAGACGATGAaCGACGCAAaGATCTGCGCACAGCTGAaGAACGaCCcTGCGCGGCGgTTCtCGGCGCCGAAcactgcccaccaggaggagaaactcaagttcatgtgcttggccagggcgaagtgccatgccatctctgtgataccccactggtggcgctt
>contig00430  length=305   numreads=7
ggAGATGTGGagaaggcTTGGGCGTTGTCAATCTTTGCTGGTTTCTCTGAGGACGACAAaGTGGTtAGAAtGGGGCACCTTTCGGTCATCGGATCCAACAAGGTAAACGGTGTTGCTGCAATCCACACCGAGATCGTGAAGAAAACTATTTTCAAGGGTTTTTtCGACTGGTTCAATGAAAACGGACAGAAGGATAAGTTTGTCAACATGACAAACGGGGTGACGCCAAGAAGGTGGATTCaTTGCGCCAACCGCCCTTTGTCCAAGCTGATATCAGACa
>contig00431  length=424   numreads=21
ggCAaGAAAACACGCCAGGTGGTCGGCGCCGAAACTAATGCGAATACAAAGAATATTCCGAaGCAaTATTTAGAGCTTGGCCCTTcGTGAGCCGGCCCTCTGGTGCTTCATCCCCTCTGTCAAAAaCTCGATGTCAAGAATGGGCCGCAAATGTTCCCAGCCGAGCATCTTGGGgCGCTCGTTCAGCGGAGACTTCTTTGCTTCTGCGTAAATTGCTTCGTACACGTTGCCATCATAGcGCCCCAGAGTGGATTTCAATTCACTGTCCGACCAGCCAAATGCGTCGACAAGCCCAACACAGTCTGGGCGAATTTCACCCAGAAGCTCATTGATGCGGTCATTGGCAGAGTC
>contig00432  length=410   numreads=10
cAaTGTTCAaTGCACTGGCGCAnCAGGCTTATGTAGCTGCTGGGACCTTGCCCATCATTGCTCGCACcATCTCCGGTGtGAAAACCACAGCGTCCACTTTAGCGCCATCATCCTCATCATCATGGAAAGCCGAATTCTTCTTCACCTTTTTGTtGTCGCCTCCcTtGCCcTTGCCCTTACCcTtGCCcTTGCcTTtcGCTGATTTCTtCaCcTTCTTGaCTGGATCACCCACAGCCTTGACTTCCGCTGATTTCTTCACCTTCTTGACtGGATCACCCACAGCCTTGACTTCCGCTGATTTCTTCACCTTCTTGACTGGATCACCCACAGcTTtGACTtCCGCTGATTtCTTCACCTTCTTGATTTTGCGCAGTTTCTTC
>contig00433  length=497   numreads=13
cATACTCTCGAAaGCATAGCAGATtntAAAAttCGCATCAaTGCAgCCCAAAACCACTCGCTTCACAAAATCGAACACAACATACGAGATGGCCCCAATGAAAGCAGCCGCCAAGAACGAGACAACCGCGCCGATGACCTTCCACTCGTCCGATCCTCGCTCGCATCCGTCGCACTTGATCccaTTCCCAAGCAAGCAACACAAGATGATGGTGAAGAGTGGATTGGCCACAAAGACGTACATCAGCAGGCAGAGGACCAAGATTGAAATACCAcctGCAGATTGCagCACCTCcACCTCCATGATCTCGTCGATCCACAACCATGAaCCGATTCCAACTGCGATCGAAAACaCTTtCAACGCCAATtCCAgAGCGAATTGCGCGAAAAaaTTGCcAACCAACCCATCACCCAACACAcTCAgAAGCATagCGTGGCCCTTCTtGGCACCATCAAAGAaTCCtccaa
>contig00434  length=640   numreads=10
CCATGTGGCAGCTGGAGGAAGGGATGTTCTGCATTTTTGGtGGAGCGGCTCACAAcACCACCGACTCCGCTTTGtATGgCGACAGGGTTCTTGACAtGGAtGACATGCATGTCCTTGATATGCATGCGTGCACTTGGATTCCTTGTTTgTCTAAAAAnCTAAGCAACggggTGGCGTGAATGCGGTCGCAAcggttggcAAAGaGGtgTATGTAATTGgAGGgATGCATtCGGATGCAGGGgCAGATATgCCcAcATTtgTAGgTGATATTAGtctggtgcacacgccgccagcggcttggcgcggtctttagtgcggtctccgcaccccggctgttctcgcaagcgtttgtctttgtgtgctgtacgcttgtaccagcatgttgttggcgcccgggaac
>contig00435  length=117   numreads=2
tGGgCaTCgTCGAGTtCTCcAAGGAGgCCCAcATcATTCAGggAatgACCCACAGCAaGGCGgATTtGGAGgATGCCATCgcAGgCAAGcTgCAGTTCcGCCGcGGCCncaCcGACa
>contig00436  length=315   numreads=8
gcGATCACTGCCTCGGTGGTGGTCATCAGGGAGGCCACAGAGGAGGCATCCATCAGGGCAGTGCGGACGACCTTGGTCGGGTCAATGATTCCCTTCTCGAGCATGTTCACATACTCACCGTTCTGCGCATCATACCCCACATTCTCATCCGcTGCTGCAGCAGCTTGTGCACCACCATGGAcccctCCCCCCcGGCGTTGCGCACAaTGGTCGCCAGGGGCTTCTGCAGCGCCCGCcGGACAATGTCCACAcccacctgctggtccgagttggccatcttgaggccatccaggcgcttggtggcgtaaagcaggg
>contig00437  length=208   numreads=4
CGCGGGAGATATGGTGGATAAGCAGCGCTTGCGGTtCAATCACTACGAGAGCAAGCGGCGAGaGCGCATGCACAACATCATGTCAGAGCGTGCCAAAaTCATTGCCAAGAATGCAAATGGTGGCGGCAGCTCGAAGAGTTTTGGGtCATtGGCCGTcATGGAGCAGCtCcTGACAaGgaggnnnn
>contig00438  length=222   numreads=5
aGGaCGAAaCAGaCaCcACcTGGgCCAGAAtCTTCACGgAGTGCACCACACGACCACAGACCTGGAACGGCTCCCcGGGCGGGgTCTGCTGCAGTGCATCCTCAACCATCTTGATGGTGACTGGGACcACcGCATTGTGCCGAATATtCACCCCTTGATTTCTCTGCTGtgccACAaCAGCTCCTCCcATACCCTTGCCACCACCATCAGCAACGCCCCCCa
>contig00439  length=232   numreads=2
aagatacgCGGAATAGGACAGGCGAGCCAACGGGAcccacagtggagcgccaagcacacggctcacggtcgaggcttgggctgtacagctgcgatacgcccaccaagccactgcgaagccgaacaagccttgggaggtcaccatcagtagcgaatttacccacctcggggcgagcagggccacggggcgcgagagattcatcccattgcccgcaaaagcaatccccacaatc
>contig00440  length=237   numreads=3
cgggTGCCGAtccgaacgcaaagcgggagctcgtcgggcccctgtgggtggcctcctgcaaatgtccTCTGgAGCAGGACACAGTGGCAGTGACcGCcGCTATGgAGgTGGgAGTGGtACAAGTACCgAGGATGgAaGTtATACGATtCAAGGCTgAGAaGGCcAAGCCTGCGAGCCGaGAAGGaTTtAT
>contig00441  length=189   numreads=2
ttGTTGTGCTGCGCTTGGTATTTCTCATCGAGGTTCAGCGGAAAACCGGTGGACACAGTTGGTGTCTACCACAaGATTTAAGGCTGGTTGCATCCAGTGTTCGGCAGTCCTGTTGTCCTGCGCGCGGCGCTGTGCCCAGGTGTCCGGGGCcGgATGGTCTGGCCCcGTnagCTCGCGCGCTGGGCACCa
>contig00442  length=164   numreads=1
gtacgggcTTCTAGAGGTCTGCAAAATGTACAagaggtcccgcggacagtgcagaacaatgactttcgtgcacgaaagcggctggtggacgagttcgaccgtcgtttattgcatgggcggtcttgcgttggacagctatgccctgcaggctgattgca
>contig00443  length=713   numreads=52
cgggcgggtgtgctGGCTGCTGGCATGgATATCCTGGGGATGGCCATTTTCTGGGGGTGGTATTGCGCGGTTGTCGGCATGCTCcGGAGTTCTACTCTCGGCTGTTGTTCGTGTTGGTGTCTCATTGGACTACAGGGATTTTGCATGTACAGTTGCTTTTGAGCCACTTGGCGACCTCGTGCTTCACGCCTGAGGAGGAGAgAgCAGAACAGTTTTTTtCCTTCCAGCTGAAGACTTCCCGTAACGTCGACAGCGATTGGACTGATCACTGGTTCCACGGGGGCCTCGAATACCAGATTGAGCACCATCTGTTCCCCCAGCTCCCGCGGCACAGTCTGGAAGCTGTCAAGCCGTTTGTAGTGGAGATCTGCGAGAAGCACGGAGTCCCCTACCGGTCTGTCGGGTTCTTCCACGCGTTGTGGGAGATTATGAGTGACCTCCGGCGGCTTTCAGGTGCTCTtCtGGAGCTGGAGATGGGCTAGACCAACTTGGGATCAGAAAGAGTCAGTGtGCAGCCACACGCCCAGGTGAAACGCAGGGCTGCGTGGTGGACCACCGTGAATCTCGGCGCCCAGGCGTAGAGGATGGCGGTGCGCTCCAAAGAGTGGCTCAGTAGGCACCCCGCGAGCGCGGGGCGCGGTTCTGTAGGCACCTAGACTTCTCCACGGTACTAGTCGTGGgTATTGT
>contig00444  length=173   numreads=2
cggggtcaaggtcgacttgctgacgcgacgactttaggtagtaacatccagcattggacgttcctccccctttgcgtcctggtgggtcggttcaatttttacctgatttccacggggtgggccatcaagcggctcttcaccgcgccg
>contig00445  length=241   numreads=4
tcggggttcctatttgttttgccttttattgtGGAGAGCCAATTTtCGATTTTGTCGCTTGCATCATCGCTCGAAAAAaGTATTTTAATTATAAGGGCGGTGGTCAGTGCCAAAATTGGAAATTCGGCTATGCAAATTGCCAGGGGCATGTTGCCGAAGAATCGGAAAGAGAGGGTACGTTGAGCTCACCTTTCTACAAGGTTTtGAAGGCTGCG
>contig00446  length=401   numreads=4
cccTTGGgCGCAGaGCACCGTCCACCACGGTTGCcAAACCCCGCTCCcGAGTCTCAGcTGGGGGGCGGAACCCGgtCgAAAAAAATGACATtCGTGgACCGcAAaGAACGCTAAAAAaGGCGACggccaccgagactgaggccactcgagtccgcgaggctaaaccctccgcgcgcGCCACCCCaCACCGGCGCCCTGGgCAGCTGGGTtgCTGCGCTCACAGCGACGCCAGCaGCGCAGGTGGCGACTGCGCTCGGagcctgtctccgccgagcagcgccacaccacaagcctcggcaaacgacaccggacgtgccaacgagagagtcaCCAcAATCTCACGCaCGAGCtAATTtCAGTCCGTGTACTGCGTCTCcTgCGGgaCAAaCTGGACAGcACCg
>contig00447  length=349   numreads=6
CACCGAtCCTCCAGGTCTTGCGCAGTGCTCCCAAGAAAGGGTTCTCTTTGGTGTACGCCAATCGAATCCCAGAGGaGaTCTGGTTTCGCGACGAGCTGGAGGGGATGGCCACGGAGGGATTGGGCCTGACCTTCACAGTGGATGAGGCTCCCAACAATtGGTCGGGATCCACTGGATTTGTGGACGAAAACATGTTGCAGAAAGCGATGCCAAAaTCGTGTTCTCTTCTGTTGGCTTGCGGACCGGAACCGCTCGTGAaGAGTGTGATgCGgaTAGGGgCAGGACTGGgCCacAaGgTAGCTgCTTTTTGAgCTTTa
>contig00448  length=1195   numreads=14
gtctgttcttgaatcacgattggagtcaaaattgttgatttcgtcctccagcttgcgaatctccttcgcagcatccttgcgttcggtctgaatgcgcttgacagcttccatGAATTCAGGgATAGCCTtCTTtAGCCTCTCCACCTCATCCGCTGCTGCCCCATGAGACGTCGACCGCAACGTCTGCgctgacaactgcacttcatggtctttcaaagccctctgtcgttccaatcgatcgtactcttctgcaggcttcgcaagtcctttgatggagcttctcaattgcTcAaCCCGACTCCGGCGCTGTCCTTcGTCCCCCTGCATGTcgccgagtctcgcaacagcaccgagaaggtcaccagagctgggcgcggatccaccagtgacagttccagaagggtcgtagacgtctccttccttggtcaccgtcttggtaaatactcccttcgcgtaagtgaccttcttggcagcctccggaccgtcgcagagcagaagaGntaCCCGAaaaGCAAaTCGAACAGCTGCTtCGACTTCCTTggggtactccaacagctcaaggggagAGTGCAGCtCGCAaCcACcAGCTACcTCCTtGGCCcTCGCcACGACGTGAGgTTTCAcAGATTGGTCTgTgATCTTGTTCAACGGAaTGAAAGTCACCCGTCTCTCCAGTTTACCGTGCTTCAaCAAcagCTTACCGGTCtCcTCGGTGtCtACtACTACCATGTACAAGCGACCCCCCGcGCAGGTCTCcAAGgCGGTTGaCCAATCCCTATaCTCACTGCGGATCTTGACCAGATGCGCGACGGTGCCATACACcTTCCTTCTGTCGAAGTTCGGGCATGGgTCCTGGTACCTGAAATTGAGTCGTCCCAACTTGGCCCGTTGaCCCTCAATCTGCTCCCACAGTGTGTGCAACTGACTCTCCTCCTTTCGCAGCTCGCTCTGCATCCGTGCGTAGTTCTCAGGCTCAAACTTGAGAGCCTTCATGGTTGCCTCCACAGACCGCAACGCcTTTTCCCCGGCCTCATGCTGCTTTCGCATGGTTGCGTAGGCGGCGCTGCCTTTGTCCAaGTCTTTGCTGGCAACCTGGAGgTTCTTTTCagcctcctggagaTGCGTAGCTTCTCGCTTCTCCGCAGATtgaagctc
>contig00449  length=1813   numreads=94
gcggggtgtggattaagtatgcaatatgggaaagctaacgcagcAGGagTTtCGgAGGGCTCGGAGTGtCTTTGAGCGAGCTCTGCAGATTGAGTACCGCAATGTGTCTTTGTGGctGAAGTACTTAGAGGTGGAAATGAAGAACAAATTTATCAATCATGCAAGAAATCTGTTTGACAGAGTAGTCTTGCTCCTTCCTCGTGTAGATCAGTTCTGGTACAAGTACGCGTACATGGAGGAGTTGTTGGGGAATTTTGCCGGGGCTCGCACGGTGTACGACCGTTGGATGGAGTGGGAACCCGAAGATCAAGCATGGCTGCAGTACATCAAGTTTGAAGAGCGGTGCGGTGAAGTGGATCGAGCACGGGCGGTGTTCCACAAGTACGTTGAATGCAGGCCGTCCTCGGCTtCGTTTTGGCGCCTGTGCAAGTTTGAGCAGCGGCAAGGACGTGTTGATAGCGCTCGTGCCAGCTtCGAAAAGGCGATTGAGGTGCTGGATGACGAGGAGATAGACGAAAAGTTCTACGTACGATTCGCACAATTTGAAGAAAAGCAGCGCGAGATCGACCGAGCGCGAGCCATTTACAAGGCAGCATTGGACAAATTGCCTAAGGGGCAAGCCGAGGAGCTCTATCGATTGTATGTCGCTTTCGAGAAGCAGCGAGGAGAACGTGACATGATTGAAGATGTTGTGATGAACAAGAGGAGGTTCCAGTATGAGGAGGCTCTCAAGGAAAACGTGCGGAGTTATGATGTGTGGTTTGATTACATTCGCCTTGAAGAAGCCTGCGGAAATGTTGAAAGAACACGAGAAGTGTACGAACGTGCTGTGGCGGCCACTCCACCGGTGGCCGAGAAGCGGTACTGGAGGCGATACATCTaCCTATGGATCAATTACGGTTTTTTtGAGGAGCTTACAgtGGgTGATGTTGACCGCGCTCGCGCAGTCTACGAGGCCGCCACAAAGCTGGTTCCGAaCAaGAAaTTTaGCTTCGGCAAGCTGTGGCAGATGTATGCGGAGTTCGAGGtGCGCCAGATGAGGCTGGACACCGCCCGCAGAATAATGGGTAAAGCcaTTGCTTTGTGCGGGAAAGAGAAGATATTCTCCTTCTATGCCGATCTGGAGATGCGTTTGGGCAaCGTTGaCCGCTGCCGCAAGATCTACGCGAAGCACGTGGAAGTGCATCCTGGAAATCCGAAATCATGGTTGGCCTTCATCGAACTCGAGGAGTCCTTGGGtGAGATCGAGCGTGCTCGAAGACTTTGCGAGCTTGCAATTGAGGAGGaGATGGAGACGCCAGAGTTGATCTGGAaGAGGTACATCGATTTGGAAATCGCGAACGACGAAGtGGAtCGtGCACGAGCGTtGTGGGAACGTCTGCTGGAGCGTACACAGCACGTGCGTGTATTTTCTGCTTTCGCTGATTTCGAAGCCAAGGATGCCAAGAATATTGAGAATGCCCGGGCGGTGTTGCGCAAAGGAGTCGCCGTCATGAAGCAGGAACAGAAGAATGAGGAACGATCAATGCTGTTGGAGCATTGGTTGACTTTGGAGCGAGAAGTGGGTAACAACGAACACGTGGCCGAGCTGGAGAGCAAACAAGCCAAGAAGGTTAAGAAGCGAAGGAAGGACGAAGATGGTATTTGGGAAGAGTATGTGGACTTTGTTTTCCCTGATGACGGGCCACAGAAGAACTTGAAAATCTTGGAGATGGCGCAGGCCTGGAAGCGGCGAAAGCTTGCGCAAACCTaGTCCcAGGCt
>contig00450  length=256   numreads=3
cTTTTGCCTCaGAAAGCCACCCGTGCTTCtATTTCGAAAAACGATACCTCGCGCAACACCGAaGCCCCGCAGCAGGACGTgCCCCGGGGAGTCTTGTCCAAAAaCGCACAAGCTGACGGtGACAAGCCATCACTCGGCAGAAAGAGGCGGCGTGCCATTCGTTCCAGTGCCACCCACTTCCACACCGTCGACATGCCAGCGCcAATAGCCcACCGCGGACGGGAAATtGTGGGGCGATGTCGGCTtGCcATACCCg
>contig00451  length=110   numreads=2
gCAGTGGCgTTGGCttCCTTGGTCTCcTCcACcTTGAtCGtCTGGAtGTTGCACGGTGTCGGTGACACTGCGCGGGCCGCCcATGTCGTCCATGCGGACGACCAGgACAg
>contig00452  length=1099   numreads=45
cgggggaggaganttnnnngnncnnnnnnnnnannnnnnntnnngnnnnttttggacttccggtggcGgATGTtGCGGCCGGCTtCCGtGGAATTGTGTCAGCGCTGAGATTCTGCcACCaGAGACAAGTTGTGCACcGCGATGTCAAGTGTGAAAaTGTGGTtCTtACAGCaCCTGGCAGGTTAAGCgAGGGCAATTGCTGCAAGCTCTGTGATTTCGGTCTTGCAGCTGTGGTTCCAGTaGGCGGGTTATGCGGAGAACTCGAGCAAGTGGGATCGCCTGAGTTTGTGGCGCCTGAGATTATTTGCGGGGACGCGTACGGTGTTGCTGtAGACGCTTGGTCAGCGGGTGTCGTACTGTATGTCATGTTGTGCGGGTCTCCTGCGTTCGTGTCATCCACGCACCACGGCCTGaTGCGCAaGATCCAGGCCGGGCATTTCTCAAGAAGACCTCTATTGTGTTGCGGAGCTCCAGCATCAGCGGTGGAGCTGGTTGACACACTATTGCAGCTCGAGCCGATGCAGAGGGCCACCATGaCCaTGGCTCGTGAATCAAGTTTCcTTCGTATACAGCAGtAGGTCCTCGGACTGCTTGCGTGTACATGTGGAAGATGTGTTCAGGCTGTAGTGCATGTGGACCGCGGCTGTCACGTCGTCCCTTGTAACAAGTTGCTCCGGCCTGTTGTTCGTATTGTTTGCTTTCTTGTGCAGGGCACAAtGtGGAGTGTGTCATTTtGTtGTtCTGGGGAGTCAGTTCTGCGCTGCAGCGGGACGACACACCGCCTGGACGCAGGTGTCAGtGCGCGTTGATCTGTGATTGGGCGTGCGCGGTGCCCCGCAGCAGCGACAAGAGTGCATGGCAGTCGTTTTGACCGTTTCCGTTGTCTCGTTTTGTTGTCAATTTGCATCGAGCTCGCGCGCTGCAGCTGCGGGGACTTCAGTGTTTTGCGCGGTGCAATTTTAGCGAGTCTCGAGGGATGGTTCGCGGGTTTCTCCTCTGTGAGGTCCGTGAAATGCTGTTGAGAGTACCAGCGATTGCTTGGTCACGCTTCATTCTCCGTGTGATTGCACGTAg
>contig00453  length=346   numreads=6
AACAGCAATtGTCAAgAgACGCaGGgATATTTTGAAaCAGTTGAGCGACAAGACTGCGGTTGAAATCGTGTtCCCTGTCGCAGCGGAAGCGATGACGGCcACAGGGGAGGAGGGCGATTTGAGTTTGTtGCCTGGAGTGCAGGGAGGCGAGGGGGCTCGACAGCTGGTgggTGTGCTGCTTGTCCTTtCATGAAGATGAATGATCTCGACGCTTTGATGGATTtGGCTGAGGCGTTTCCAGAgTCTGGCAGCCCAGTGACGCCACAGTTGGAAGCTCAGCTGGCTACAATTCGGCAGACGGATGGGTTAGATTtGGCTGGATCCGGGGGGATGCCAATCAAGTaCa
>contig00454  length=438   numreads=11
AAAATGGAGCTTCTGCAAtGTGCACACGGATATTCGTGATTGGgCGgCTGCCTCGATTCAaCCAAGCGATCTGCAGTCTGCCATGAGCTCCGCGATACTCTTGGCGCACTGCCAATGACAAAGCAGGCGACTCAAAAAACGAGCCCTCGTCTCGAATGCACAGCGTCTTCCACAACGACCGTGCTGACGGAGctGCGTTGGCGTCATCACTACTTTCAGAATCAGAGTCAGAACCACTCCCGCTGGACGAGCCGGAGGAACT
>contig00455  length=537   numreads=7
cgggttgaagggcgccgtatcattggctgttgttgctgcgggtgatagtggttgtccgatattgcagggtccagcnttnnnngnnntnnnngnnnnnnntnnngnngnnnnnnnnnnnnnngccatcggcagccgtgttgcttcaggggccaggatgggcaaggacatgggcttgattttgttgggggtgtggctggctgtggcatggaatgctgcgtttccactgcacttgcaaggtgacccttgcttgggatttgctttgcagaccattgcagacgcggccATTtCTTTCCCGCTGGCTGGCTTGAtCTtGGACGGGgCTtGGAAGCTTCGGAGGGCCTTGGCCCAGGTGACAGCAGTTCTCTTTGCATGGATATTGGCGAAGACTGCTTCGACAGTGTTGCTTGTGCTGGTGCCTGCTTGTATtCTTCAGTTTTGCCAAGgTCcAGGGGCCTCCGCGCCAGTTGTCGTCGCTGCTGTCCTCcTGCCTCTGGGGCTGTtGCTGCGCAGG
>contig00456  length=232   numreads=5
aCTCGATCAGCTTGCTtGCTGATTTtGTTCATCTTCGTGCACGCTGTCGGAAATTTGCATGTGTTCGgCGgACCTGACCATTTCAACGCCTACGGGTATTTCTACGTTCGCATGTACTTGTTTAATATGCCGCTGAATTTCATTGAGCTGTACATCTTGATGGGGGCTGCGCTGCACGTCGCtGTtGCACTGCGCCGTACATGGCAGTtCAAGGCATTGAAGTtGTTCAAGa
>contig00457  length=225   numreads=2
cgcGtCCCCCTGCGGgCAATGGACCgAAGGGAACAnggaCTGGGAACTTTtCTGGTCGCCAGAtggCAGtaGCCAGCAGGGTGATCTGGTCGTACCCGACGGATAGGGTGGCTCGCGGGAGGTGgCCGGCGCTgCGGGGgTTgATCTCGAGGAGCCGTGGGCCTTCcTTGGTTACCACCACCTCCACgTGGgAGCACCCCCACTCCACGCCGCAcGCCTCCAGCa
>contig00458  length=224   numreads=2
CgggAACCAcggctagtctgggcccggagctggagcgactgcggcaattactcttctccagcttcccatgggttgccaaagcttcggacgaaagatcggttcgagtgaagctcgaaggtgacaacctcaatctgaagatggtgcggatgggcgcaactctgttggcagtcctttctcgcagtaagaagaccagcaagTTGGtg
>contig00459  length=241   numreads=2
cgggggcGTttgcgcgggcgttgagctgggtcatgtccagggctttccagggggagctcaatttccagtgtgacgggagctgcgtgccgcacctggggacggacgccgacgtgaagaaggggggccctttcatgattccggtgtttgacatgtttaatcacagctccgtggaggccaagcggaatacaaAgctccgtcacgacggggattttttg
>contig00460  length=967   numreads=34
tcgggcgactgctcgagatttggcaaagactgacggattgaaggctcTGGGTGCTGCAGAAGTTGTGGCTTTCGATTTGAAGGACAaGAaTACTTGGGAaGgTGCTGTCACCGGGGTCTCGGCAGTGTTCTCTGCATCGCTGGATCCATTGATCAGTGAGCACATGGAGTTTGCTGCATTTCTTGGGTCCAaGAAGGAGCAGATCAAGCACGTCGTCCGTATCTCATGCTTCGGGGCTGAtACGAACACGAACAGCTACGACAAGGATACACATGTCACTTGTGAGGGGGCGCAGATCCCTTTGATGTTGCAGCATTATTGGTGGAGTGAGGAGTGTCTTGTCAAAGCAGGTTTGCCGACCACCTCGGTCCGAGGAAACTTTTTCATGAACCACCTGTTGAAGAACGAATTGGAGAACATCAAGGAGCACGGCTTCTTTCAATCTCCTCTGGGGAACTGTCGTAACAGCTTCGTGTGCACCAACGATA
>contig00461  length=136   numreads=5
CCGCGACGTTCTCCGCTTGCTGAGTTTtTCTTTtCGTGTTGGCAGTCTTCTCTGGGTACAGCGGCCCAGAAGCCCAGGGATTggcttccagctgatTCGTggcagacctacctgctcgtGACTcggtcagtaggtg
>contig00462  length=236   numreads=11
tAtGCtGGCGCGAGCAGAATTGGGCAGGATGAACCATCAAGGTATGGCTGTCGGTTCTGCAACTGGGCACGTTCCAaTGCACGGAAATGTCCAGTAGATTCCATCCAAAGCACAGGGAAAGTGAAAGATCGGGGTGAAGACAaCGGGACTGGCGAAGCGCGCGGAAGGGTCCTGGGTGCCTGGAaCAGGTgCTGCTAGgTGGGTgg
>contig00463  length=156   numreads=2
AAaGTaCGaGGaattggCGgatGaGaCCCAGAAAGAGCAATTCAAGCGTAACTTCATTGCATCCcTTGCAGCAGCAGGCAAGATCGACCCGTcGCGTATCCGAaTTCGCAATGTAGCCCCTGGGAAgTCGGAGAACGGATGATGTtGGgcGCGGgt
>contig00464  length=249   numreads=16
CnggAAaGTTTTtCGGgTtAAnCnAttGGGttCttcAAggATtCggAgCACCACGGCACGTTCTGCGGGGCTAAAGACTGCCATTCGAACTGCCATGCCCCGTGCATTATGGAGAAGACGATGGAGAACGAGAAGTTCAAGAAGTGCAGTGCTTTTCGATACGtGTCAacGAAAGCCACACTGGCGTGTCCCGGcGATCGAGACGAaCTTcttgagcattttg
>contig00465  length=237   numreads=3
cctcgtgttttgctggccttCTCGGAgggcctCggttcagagcagcaacagcatccaacacagactCTGAGGTCACCGGgCCACTTTCCGCCCcGGTGgAGCTCGCCACGGAGTGTCCGAACAATCGAGAAAGATTGCGGTGCGTGgCCTGCACTCGTGTATCCACcGCACCCACCATTGTGATcACCCCcGAcACCGACTGGgCgCTGCGCTGCAAgTCGTCCGcGTCCTGCAGTg
>contig00466  length=495   numreads=9
CAAACACTGCAATGCCTATGACATCCCATCGGgTCCAGTGCCAGCGCCGGCCGGAGCTTCGTCCACCCAACAGACTCTTACACCCTCCCGCCATTCACCTGTTTTCTGGTCCCCGTTCGCGGTGCGGAACATTCCAACACCGTGcTGCTtGCCAtCCTtCcACtGACCTGTGAATTTtCTTCcGTCCgCCcaCaTAAATgTGCCTtCCCCTTCTTTtaaGTCATTCacatactggccttcatatgctcgttggtcgggCcATTCGTAGCGGCCCTCACCATGCATtCTGTTATCCACCcAaTTACCTTTGTACTGACGTCCGTCAaTCCATGTGAAAGTTCCAAATCCTTCCACATTATTGTTCCTGAAATCTCCTTCGTATACACTTCCATCGGGCCACTCGAACCTtCCCTTTCCATGCTTCTGGCCGTTAAAATATTGCCCGGTGTACTTGCTGGTGTCGTCCCACTCTTCAACGGCATGGCCGTGCTTgAG
>contig00467  length=189   numreads=3
cgggCAGTacggcaaagtcatcgggtacatcgagcccatccccgaggaggacgacaagtacatgaccaacgagttcgtgaacgatctcacaggcaacgatgtgccgccgaatttccacgcctcgattcagaaggggttcctggaggtcagcgtgaacgggcag
>contig00468  length=239   numreads=18
cGGgAGGGCCGGtAaCGATTtCACaTCTtGAGCGgtGTTttgAAGtCCGGtGGAAtCGAGAGGTtCAGTCGcAGCGACAATCGgAGCAGGAGTTCATGCAAGaGTTTTtGtCTcAATGGATGATCGAcAATGCCGAAGGgaTCGTTTCCTGGGACGATTTTCTGAACTACTACGTAGATGTATCTTTGACAGTCGATGATGATatcgtttttg
>contig00469  length=242   numreads=4
ATCCGGGTCTACAGCGTCCGCTGTGGTGAACAGATAGGAAAAAaGACGGTCCATGTGCTGCTCAGGAATCCCGCCACCCCGGTCAGAAAGCCGGATAGCAAGCGAATTCTCATCCCCCGAGATCGTCACGGTCACCGGGGCGGGgTCATCTTTTCCCCACTCTGTCTTGCGCCCCTGGCGCTGTGTCTGGTCGTACACAgccctcagggaattcttcaaaatttcgaacattatgtagtgca
>contig00470  length=148   numreads=10
tcgggggcgtttgaacaccatgtaggcagcagtcaaggttgcgatgcaccttagatcggtttttgatgtggtgctttaacgaagtagccatgctcagnnnttttn
>contig00471  length=681   numreads=18
CGGGGCaGGGgAGcTGTTAAGCGCGGGGgACTCGCAGGGACCCCcAACATccccAGAGTcACGCgaggCAGGGGCGCTCTTGGAGTTCCATGCACAGGCGCTGCAGCGAGAGTGCTTGGCgaTAGAAAGGGCTCAGGAGGCCCTTGCCAAGCACGGCAACACCACGGATGAGGAGGTCGTGCGGACTCTGCTACTGGCCCTGTCGAACCACCTGGCAAAGACGCTGGCCACGCGCACTGCGTTCCTGGATTTGCTGGAaGCAAAGGAGAAGACCAAGGAGGTTGTGCTTCGGATGGATGCATTGgCCGGAGAGaTGCGGGACGTGCTGGACGCTCTGCCAGCACTGGGCTGTCGGCGGCGCAGTGGCTtGGTGCCcGGcTCTGGCCACGCaGCTGACTAGAGCACGGCGCTTTCGTtGCTGCTGTCGTGCAGAGGAGCCCGCGGGAGGCTCTGAGGGCTACGGGGTTGtcGtGTGGCTCTGGGCGCTTgtGgCGCAGCTGCCTAGCGCaCGACGCATGTGGCCGCGCTCGTGGTGTtgCcAAaCGGGGCCAacTGGGCCGCCGAGgAATtaGGTTtGTtCTTAGCTTGATGCATAtAGTtGCATtGCCGCgcgaac
>contig00472  length=755   numreads=26
cgggcaagtactcgcaagttgctgaagcggtgacacagaatgctaacgccatcagcatgttgcggggattcagtgttgagacaggtcaacgaattgacgtccgccgtgaaccagcATGgACTtGCCATtCAGCAGCtGcaGAATGCGCTGTCcGCGCAGGTGTCGGCGTTGTCGGGtGGTTTTTCTCAGTCGTCTGGGTCGCCGCCGTCTGGTCAGATGCCACATGATTCTAGATTCGATGAGCATGCCATGCCGACCACGGTGAATTCAGCGCCCCGAGCGCCGGAGATGCGCAGGACTCACACCGACTCTGGCACTTGGAGAGCAGGAGATTCTGGACACAGCGCATCTAGCTATGAAGCTCGTGAGGCGTTTGTTGATGGAAGGAGGGTGGAAATGAGAAGAGTGGACGTTCCcTCTTATTtGCGGGAGCAGCCGAGCCACTATGTCCCGCCTGTTCCCGTTCCGGAGTTCGATTTTCGCGATGATGAGACCAAGGGCGtCCCCGAATtCCGGAGACCGAGCCAGTATGTTtCTCGAGAGAATCACcGCGATAACTATTTTTACCGAGATGCGGGAGCGTCTGCTGTGCCCGGGCAGGAGGGTAAGCCGCTACATCCGCGAGACAACCTGCCCGAGTTTAGTCGGCaTTCACCCGTGTACTCAAGAATGCACGACCCCTTGTGAAACAGCCTGCGGCGTTTTGCCACTCCGCCGAGGAGCCGCCTC
>contig00473  length=230   numreads=4
GCAGCGAAaCTTCCCTGGCTCTCCTTTTCCTCGTCCAGCTCGCGGAaGaTaTtGCCGTGGAAAGCGGTCCCTTCCTCTCGGCTCACGGTGCGCTTCGCCAAAGAAGGCTTGTAGAACGATACCGGtGCCACTGTTGTGGTCTCCTCCACAACTTCCTTGgAATTGTTCATCGCTGGTGCAGCATCAAAGGaGTCATGTACAAACACATTGGCGTGTtCATCGCcGTTTGt
>contig00474  length=638   numreads=12
GgCTGGTCACTGGCTGTACCACaTCCGGCCTTGGCTGCACaGgACCcGCCGCCGGAATCGGCGCCGGCGGGGCTGGCGCACGtCTTCCcTGGCTCCGCCGCGCTTGGTCAGCCTGACTCCAGTTGCGGCGGATGCGTGCTACCTCcTCCGGCGGCCCGGTGAGGGCGTCTAGCTCAGGCTCGTCTTCTATATCATCccACCGCCGCTGAGGACAGCTGGTACCCACCTCGCTGGGTCGCGGGACCACGGGTGGCGCAAGGCGCAAGTtGtCTGCTTGGATGGACTTGGGTCCtttctccccgtctaaTaCCACGCCCcACCGgCCGTTCAACGGGCCTGAgCGgATcTtGCCGCGgCAaCcGTTCaGAaaTCTGCCTCGCTCACTGCGCAAGCTGTGGACAAAAaCGTCCGCACCTACATGCAATGCGTCGGGGTCTTCTGTCGCGGGCGGCTGGTTGGTCCCGCTGGGGGTCGCAGCTGTCGGTGCGCGCGACGCCGGGGGGTCAGGAGCGCCTGCTGCGTCGgaCCCACAAGGCATTCCTTCATCTGCGGCGTCGCTGGTGGCTGCTTGCTCCGTCACGCATGCTGGCGAGGCCTCGCCAGCGTCCACCTCCGGGCCgTCCGTTTTGCCCCCGTct
>contig00475  length=162   numreads=4
tcggggtacgatccctatgctggcgagggcgagcaggagcaggaataccaaaactacacacgggacggtgagatcaaccagcaggccaaggggttgtttgaattggcgcgcctcaccgggaactcttcttctgtgct
>contig00476  length=323   numreads=11
tACCGGATGTACGGAGGGGTTGGCTtGGATGACGACTTGCTGGAGAGGGCcAGGgATGAACAaGCGGCTGAGTACCGGATGTACGGAGAGGCCGGCTTCGATGATGACTTGCTGGAGAGGGCCATGGATGAACAAGCGGCTGAGTACCGGATGTACGGAGAGGCCGGCTTCGATGATGACTTGCTGGAGAGGGCCATGGATGAACAAGCGGCTGAGTatgcaatg
>contig00477  length=860   numreads=16
CATCTACCCCAGCAGCagTGtCAAGGacagaTcATtCGATTtCTGCGGAGAAACGCGACGAGTGCCGTCAAGCAGCTCaGGCCGTAaGAAaCCTGCTTGCCAAAAaCCTTCGCCCcTTGGATATTGTTtCCAAAAaGTCCTTCGAAAATGCCATCGTTGTTGTCAATGCTCTGGGTGGCTCCACCAATGCTGTGCTCCATTTGCTGGCAATGGCGGCCACCGCCGAGATTGAGCTGACtCTTGaacGaTTTtCAAAGACTGGGCGAAATGACTCCGCTTATCGCGGATCTGAAACCTTCTGGCACCTATCGCATGgAAGATGTCCaCAaCattgggggCaCCCCaGCAGTgATGAAaTATTtGCTGGGCAaGGgATTGTTGCAtGGTGATTGCATGACCGTtACAGGCCGCACAATCGCGGAAAATCTGAGTGAGGTACCTGCTCTTGATTTtATCGCACAGACCGTGATTCGGCCTCTCGaGaCTCCGATT
>contig00478  length=563   numreads=16
CGACCAGcATCCACCCGGAGTCGTATGGGGTCgCTAAGAAGCTTCAGCAGCAGTTCGGGCCGCGgcTTGACCagCTCAAGGAGGTATTGGACGaGCAGGAGCTTGGGGTCGGGCGGgCtACGTTGCAAGACATCGTCGCGCAGCTTCGtGGTGCTGCGGATGACGAGCGCGCAGCCAGACCGGCCCCCACCCTCAAGTCGGTGAGTGGAAAGCACACCACCAGCACTGGGGCAATTGACGcagCGCTGGCCGGTGTTACAGTGGATGGGCTGAAGCAGGGGATGCTGGTTGTGGGTACGGTGCGGAACGTGGTGCCTTTCGGGGCTTTTGTGGACCtGGGCGTGCAGTCtGATGGGCTGTTGCACAGGAGCCAGTACCCCCGGTcAGCACCGAGAGACGGGAGCTGGCCGgtGATTAACGAGGTGATTGAGGTGAAGATTGTGAGTGTGAGCCGAGATCAGAGGAAGACCAAGATCTCCGTTTCtATGCTGTGAGGAGGTgccgtcggcggccagcagagccttgagggcggaggctaggtcattcatgcctttgtaaaatag
>contig00479  length=629   numreads=21
CCTTGGCAACTtCTTGGCCAGCCACCGCAATGCTGTTGGTGGAGTCCACAGGCGGTGCCGCACTGACAAGTACGTTGTCCCCAGCAACCACGGCAACGACGGCTTGAGTCCCAAGaCTGGTGGCTGACGCGACACCTTCCGCACCCTCACCAGAAACAGGAGGTGGGGCTTCTTGGAAAaCAGCGAAaTCCAAaTCAGGCGCTTTGGGAACATCATCAAATTGAGCCcAATCGtcctgagcaggctgaacgaactcttccaatGGCATCACAGGCTCGGCTGaTGTtaCCTCCaCaGCTGCCAGCCCATCAAGCCCAGCACcAACTGCCTGCCCCCaTCTAAGCATGGCCGgCTGCGTCAAACCCGTAGAGATGCACGCCGTAATCTCTTGCATCGATTTCTCACCATCntAGGCATCCATCTCCcTAAGATCAcGCCCcAAATTCGCAACATctGACTCTCTGgTTAGCATGATAcccaTCCGAACTCtGTTTtCAaccatgagccgccccacagtgcccatcgcacactgccacgatattcggaccacaactgcggtgatcaatgccgaagcagcagcctcgactttttcacatgctgcccgca
>contig00480  length=220   numreads=3
gCGGgtGCTTtGGGGCGACTTGCCGGCGTGAGgACCCTTCAGCtCACaGTtGCTGGGAgCAAAGGGgTGAGTAACCCCGGGGTCAAGGAGCTGGGGGCCGCCCTCGCCAAGCTCACCACAGTGGAGGAGCTGCGgTGCAGCTTTTACAATCTGGCAGGGCTGACGGACGGTGGCGCTGAGgCGGTGACcTTGGCTTtGGGTGAACTTACCCAgCTGCACa
>contig00481  length=214   numreads=4
tGATCAAGATGGTGgACAaCATGACtGaggCCCtCAaGaaGGAGCAGTCTGATGATGACACCAAGAACGACTACTGCAaGGAaGAGCTGCACAaGGCAGAGCAGGCGAAGAAGGAGTTGCAGCAtAAGCTGATGACCCTGTCCAaCGAAATGCAGGACCACAACgACAaTTTGGACcGCCTGCGCAATCAGGTtGCGGAGcTCGAGCAGGGAat
>contig00482  length=257   numreads=5
ggtcctcgcgcgctccacaggtccgagtggtagggtttctggggcggctcggaccaccccacagtGTctttcctgcgCCagttATcatgtacactccagAGgcctcacgcgcccttgacctc
>contig00483  length=388   numreads=21
GACAGAACCGGACCCTGACGCAATCGGaGTaTaCTtaCGCTCGGaCtCCCCAAGCTtCAACAGGACGTGATTtCCGACAGGAAGCCCGAAATCACCATCGCCAtAAtCAAAAACAAAGTGCCAAGAAGTTGGCGATATTCTGCTCTTTTCTCGCAAGACCATTGTCTTGTATGCCGACGGAGACAAAAATCCAGCGGAGGCTGTCGACTCAGACGCTTCGCTGGGGTCCCCGATTTCCCCCACTACAAGACCATCACGAATCTTCACTGCTTTGCCGCTGTGCCCCTcATCGTGGAAAGCAGCAGTAGCGtccttgccgcacatgtccaacagtggggtccctttgtagctccCctcacccg
>contig00484  length=231   numreads=3
cGTCGCGgATGGACCGCGTCCTGGGGgCACATGGTTGGGCtGCCGGCAaGCTCCcGCTGCGCGAGGCTTGGACAGGCAGATCATCGCAGCAGCCGACGAGCGGTGGAAAcTCAGATGaCCTTcGgAaGtCGgTGTCGTCgATGATTGGCAATTCtCTCAAGGCCAtcGTCAGTCcAGTCGTctCCcGAAaGcGAGTAaGtGCCTcGCcATtGaTgggggATtGaCGTAGTg
>contig00485  length=827   numreads=28
cGCACAGGGCAGCCCTTGGAaTAGACGGtGCTACCGCCAcATtGGAGGCTCCGGGCACAAGTGAAGGGCGGGTCAAACTCTTCTGTGACGGAGTCACCCCGCaTTTGTTGCGTGGCATGATCAAGTTTTCTGACATTGTTGCGGTTTCCTTTGTTTGGATTTGCGAGGATCAGCtGGAtGCAGGCGGtGTCGAACGGCTGGCTATTCTCACCAACAGTTCTGTTGTCGTGTTTGTTTACGATTTGGCGAAGTGGGGCATAATTCGCGGTCAGAACAGTGGATTGTCGGAGCTGGAGGGATCTGCTGGCGCGCAGTCTtGgTtGTCATATCTTGATGGTGTTGGATCCTTGCTTCCCACAACGCGTGCTGTGATGCCGCGGTTGGACTTGCGTGATCAGGAGGAAGCGACCGGCGTTGATGAGCTCGAGCATGGCGAACACCCTGACCATGATAATTTCGCCCATTTTTtGACCGAAGCACCCATCTTGGATGCGGAACGCCGGAGACGAGAGCTTGCTAGAGTTCGGACGgAGGCAGCAACGGTCGCAAAATaCAACGAAGGTTTTCTCGCCGTCAATGTTTCGCAtGACCTTGCAGATCTTGCCGCTGTGCGATTCTTGAAGACGCGGAGACCGCAGCTCCAATTGCAGTTCgAgACGGGTAAGCTCACTCTTCGGTTCGTAGACGACACAGCTCGGGAAGAGTGGCGTCGTGGGCTCTCTCTGCTGTTGCGTCAGCAGCAGCATGCGCAGGCCGCCCGCGAAGCGGGGGCTTGGGTGGCGGCTGCTCCCGCGATGCGTGATTGGCGGCGACGCGCCcAGGCGTaa
>contig00486  length=1474   numreads=45
CGGGGAGCGCAATGtCcTGATCTACGACATGGGAGGCGGCACTTTCGATGTGTCCCTGCTTACCATCGAGGATGGGATCTTCGAGGTGAAGGCCACCGCcGGTGACACTCATTTGGGCGGTGAGGATTTCGACAACAGGATTGTGGATTTCTGCATGCAGGATTTCAAGAGGAAGAACCGtGGCAAGGATTTGACTGGAAACCAGCGAGCCTTGCGGCGTCTGCGAACTCAGTGTGAGCGCGCGAAGAGGACTTTGTCGTCGTCGACGAACGCCACGATCGAGATCGACAGTCTGTTCGACGGTATCGACTACACATGCAGCTTGTCTCGTGCTCGGTTCGAGGAGCTGTGCATGGACTATTTCCGCAATTCGATGGGTCCCGTGGAGAAGTGCTTGAAGGATTCTGGCATCGACAAGCGCAGCGTGCACGAGGTGGTGATGGTTGGTGGGTCCACTCGTATCCCGAAGGTGCAGTCGATGATTCAGGAGTTCTTCAACGGGAAGCCGCCGAACAACTCGATCAACCCGGATGAGGCGGTGGCGTACGGCGCCGCTGTGCAGGCTGCGATCCTGACCGGTGAGGGGAGCTCGCAGGTtCAGGACTTGCTGCTGTtGGACGTGACTCCATTGTCGCTGGGATTGGAGACCGCTGGCGGAGTGATGACCAAGCTGATTGAGCGCAATACCACCATTCCtACtAAGAAGAACCAGACTTTCACCACGTACGCGGACAACCAGCCGGGCGTGCTGATCCAGGTGTTCGAGGGTGAGCGTGCGATGACGAAGGACAACAATTTGCTTGGGAAGTTCCATTTGGATGGGATCCCCCCGGCACCCCGAGGTGTTCCTCAGATCGAGGTGACTTTCGACATCGATGCCAATGGCATCTTGAATGTGTCAGCCCAGGACAAGTCCACCGGCAAGACCAACCAGATCACGATCACCAACGAGAAGGGTCGGTTGTCCCAGGCGGAGATTGACCGCATGGTGAATGAGGCAGAGAAGTTCAAGGCCGAAGATGAAGCGAACAAAGATAAGATCGAGGCGAAGAACGGGTTGGAGAACTATTGCTACACCATGAGGAACACTCTGGAAGAGGAGAAGCTGAAGGACAAGTTCGAGGCCGGTGACAAGGAGAAGATCGAGGCGGCTGTCCAGGAGGCATTGGATTGGTTGGACAAGAACCAGATGGCCGAGAAGGAGGAGTTCGCAGCCCAGCAGAAGGAGCTGGAGGGTGTCGTGAACCCGATCATGATGAAGGTGTACCAGGCAGCGGGCGGGTCTGGAGGCATGCCGGACATGGGCGGCGCTGGTGCTGCTCCCGCTGGTGGGCCGACCGTGGAGGAAGTGGACTAAAAGCCACACAAATTCTGCGAGTAGTCCGTGCAGGGCCTTTGTTCAGTGTAGTTGGCCCCAAGTTGTCTGGATCCTGTGCGTGGGACACATGCACACAAACTTGTATCTGCTgTCACT
>contig00487  length=186   numreads=2
ccTcATCCGGAGtGGTGAGCATCACAGCCAGCcACTCAGTGAGATCGATAGATCCGcTCCCATCAGTGTCGGCCtCTaGAAGAGCcTCCGGaCGAATGGCACTGCCTAGATCGGCCGcGGtCAGgACGCCAtCcTTcGTCTTGGCATCAAACaGAAGAAaTGCTCGGCACATCTCGTCAACcTCGG
>contig00488  length=172   numreads=2
cGTGAAGCACaGCTGCGAGTCGCCtGACAAACCtCATTtGCGgtACCGCTTTGACGAATCGTCCAAGCTGgTGTGCGAATGCGTGAAAGGTTTCnagccaGGCCGTGATGAGTTCtAGAttggTCTTCAGCGTCACGGCATTtGAgACTGTTgggtgTGgTCCCcAcAGCtt
>contig00489  length=528   numreads=15
AGTACnCngggATGCAGCCTGCTGAGCgAgTCgTAaCcGtttGgttGgCGCTCTGTAGTGTGACGGCTAGAGCAGgATGTGTtCAGTtCATtCCAGGTTCtCACAAgTCGGGgCAGTTGCAGCATAAGGAGATTGCGGACGCAGACAACATGTTGGCTTTCGGTCAGACGTGCCCCGCAGCTGGagaTCCcGTTTCGGCAGTTCTGCAGGCTGGTGAGGCTTCCATACATTCTTTCTtCACGGTACACGGATCGGGTGGGAACGAGGAGGACTGGGA
>contig00490  length=200   numreads=2
ttCGGgCAGCgCGGGAGcACGTGCAACGtGGAGCGAGCCATTGCACAAGGAGTGGACAACGTGCAGTtCAGGTACAATTAcACTGCGCGCAGCAGAGGCACCATCGTGGTACCTTACGaCTTGCGGCCATtCAACAAaGGCTACGCGGAGCCCATCCTCGGCGcTCGGACAGCAaCAaCGTTCTTGaTGCGGTCGCAgCa
>contig00491  length=241   numreads=3
caaggaccCACCCgccacgagcagcggggggactgtcctgttcctcggtcgtggcagctgcccgagcatgggccaatgccttgcggcacagccaatacggggcattgtggcgattgcgagcccctgtgtcacggtcgaggcgaccgtagacatccgaaaatcttgggggacaagcggaacccgcgccaaaacgaaacacgacgtcgaagtcatcagcgctgcaaccaaacgcaatactccg
>contig00492  length=580   numreads=17
cTGGCTGGGAGGGCAGACAGTCTCGTCATTACATTTTGACAATGTCGAAAATTTGTTCTGCCAGGTCGTGGGTAGCAAGCGTTTTGTGCTGTACCCTCCCGGTGACAGTAAGAACTTGGTGGACGGCCGCTTGCGGAAAGTGTATTACACCTGGACCGGGGACGATTTCGAACGTTGTCCAGCTGGAGTGTCTAATGAGGCCGTGCTTAACTACGCCGCGTATGACaTCCACGATCCGCCTGAGGAATACAAAGATCGAGCTTGCGCGCTGCGACCACTGGAGGTCGAGGTTGGTCCAGGTGAAGTATTGTACCTTCCGTTTGGTTGGTGGCACGAAGTCTATGCTGTTCCTTACGAAGGATTATGCGCTTCAGTGTCATTCATGTATGAGCCGTTGTTCGTGCGGCTCCAGCCGAAGCACCGGCCcGTCTTGGGTCCACTCATGTTCAACCCTAAATACCGCCCGACATTTGAAGAGCTTGGCCTCATGGAGgactctgaggaagatgtgccgccgcagactactgctgcgaactctgcagtatcagctggttgagtatgaaacc
>contig00493  length=313   numreads=4
ggctgtcaacaaaGCggtgatgggagacaaggttgctgaggccagcaccatgatccttggcaaggtcgcgaacgaccccgatgctggtaagtttattttgaagttgaaggatgagttccaggctgcgtcgTTGCaGTaCTTGcGATCCACAGGcAaCTTCCCGgAGgCGGgcAACGAtGACAGTGATGATGACATGgTGTTCGGGGATGACTTCGACTGCGACGCcTTGGAgTGAAGCGGTCTTTtCTTtCGgCGCATGGGGCTATtCTGGACTTCCCAGGTGTATCAGACCCCGtGGCCCACTACGTGCGaa
>contig00494  length=916   numreads=56
tttgcGgTTGCGGTTGATCTCCAGGGCAGGCAGCGGGGAACTCGTCAAATTGGGAACAGACCAAACAAAACTtAGTTCTGCAAACGAACAAGCAATGTCTCTAGCTTTTGTATGTTTCTCAAAAATGTCTCGGCATACTTGCGGCCAGACTGTCGCTGCGTGGTGACGTGCACAACATCATTTTCGATCTGAAATTCGACATCACCGCAGGACTTGAAGGCACCAGACAACGGTGAGGGTTCAGAACCTCGCTCCATCTGCCAGGTTTTGTGCTTCCCACACaTTAGCATTTCCTGCAGCGTCCGTTCATCGACCTCCTGAAACGACGCAAGCTTTTTCAGaGGAaTTGCGGTGTACAGCCGAAGGTAGGACCGTAGCTGAGGGAGCAAGCTTTGCTCTTGCAGCTCGCGCCGAAACAGATTCTTCTGTCGATTTGCAGGCTCAGACCGTCTGGAGTCCACGTCACTGATGTCAAAATCAGGCGCAGCGGGATTGAAGAACTTGGGTGCCGAGACAGTAAACGCAACCTCACTGTCCTCGGGGGGGGgCTTTTCTCTGACTAGAGCTtGCAACGAATCGTCAACTGGCGTCGGACACAACTTCGTGCACAGGTGCAGCAAGTAAGCAATCTGCTCTTGTTTTTTTtCGGAGAACTGGGCAGTACCGTGCTGTCCGAATGATCTCGTCGTGTTGCGATACTGCAACAAACTCGAGAAGGCTCTGATAGCATCCTGATATCTTCGCATCATCATGTAAGAGAATCCTGTCTGGTAGAAGAGACTGATGTGACACCCAAGCACCTTGTAAAATAGCGCCTTTGGTGATCTGGTCTCCAAAACCTCGACCGTCTTCAAGGCAAGCCAATAAtCCCCGAGCATCGTGTGTACCCG
>contig00495  length=452   numreads=20
CGGGACTTGTACCCAGACATGCTGAAAAGACTGGATGATTCCAATGATGAAATTCGAGTGACCATTTGCACAGCTTTTGAAGTTTTCTTCCGTTGCTTGCCGCCGAACTGGAGCAAATCGCTCTACGAGTACATCCTGAAGACCCTTTTCATtCACTTGGACGATCCCAGCGAGCGTATGCAGGCTGCTGTGGGGGCTGTGCTGGAAGTGGCGCTCCaCCACGACACGGCCACATTtCTAGTGGAAGCAAGAACTGCGCAGCAGAAGTCAATGCACCcTCGCAAAGTGGAGGAGCTGATTGCTCTGGCAaGCAATCTCGGCGCTGTGGACGTTATCATGgAGTAGGGGCACCCCAGCGCTGTGCAGCAGAGTTTTTTtCCtCAGCAATCATGTGTTGGGTGgTGCCATCGGGTGGCATTGCATCAG
>contig00496  length=747   numreads=65
CGGCCCCCCCGTGGCATCGGCGAGAGAGCAGGCGACACTTCTTGCAACGGAGCACGGCAGACAGTCTCAaGCGTCTGCATTTTTTCCAGATCTTTCAAGCGATCCTTCACCTGCTCAACCTCTtGCTTCAGATTGTCAGCATGCTTGGTGGCTTTCTGGACTGCCATCCGAACTGTGCCATTCACATGCGCCAGTAAATCTTGCTGCTGCCTGTCAATACCTTGCAGCTGCATCTGGCAGCTGCTGACTGCAGCCAAATCTCTGTCAGCAATCCTGGATTCCAATGCTTGCACACTGCTAGCTGTCTCTCGTGCCACTGTATCCGCGGAGgTCTtGGCTAGCTcGCAAGCTTTGTCAATGGTgCtCtGcTGAGAAAGcGAcaTatgctccatgaattttgtccacagctcttccgcgatggtgttcatcttgcttgtggaaatccgtcgggcgtcgtccagatccccg
>contig00497  length=622   numreads=12
ccATCCCTCACTTCAGCAAATCCCGAATTGAAGTACCCACTAGTGTTGCcATCCACTTCGTCGAACTtCTCCCACACCACCGGCGACGgaTAATCAAAAGCGATGTCTGTGGCCAGTAGAAACAGGTCACCATCCTTCTTAAACAACGCGTTGAAATGATTGTTTCGAAAAAAAaCGCACAGTTGACGCTCCCTCATAACCGCCTGAACTTGTACTAGCCCATCGTAGCTCAACTGGCTGGCCGTGCGATCCAGCCATTCCTTCACCAACATGCCCTGGCGAATCTTTGCCTGCTCCTCAGtttcgttctcagcgccTGCATcTGgCAAAATCAGCTCCCcgCttAgAACcTtGGActgcgccTCTTCGAaGTCAATCAAAAGcTCCATGAGTTGATTGTAGcTCAAaTGtCCTATGagCGGGTAGACGTCACGATCCTGGGGGTCGACAACCCAGCCATGGAGTAaTGGGACATCAAACAAaTCAAACACCGCGAGCTCCTtGGTGTATtCAAAAGCGTCTGGCCCACcAAATTTCACATTGACGTCCAAGCCTtCATTGAGCTTTGGCAAAATGTCCAGCACCTCATGGAtATTTTGCCGCAGCGCCGCGACAaTCTCCg
>contig00498  length=368   numreads=6
cggggaGtGcggAtgtggttgagacccatcgtgctgctacgaagggtcggggcgcggggcgcgcggagagacacgtggttgaggcgcagtgtgtggaggattcggagacggaggaggatgtagtagagacaggcgcccgcaaTCCTGGGGCTGGGGTTGCGCCGGTGTCCTTGTCAGCCAGTGAGGATAATGAGGATAGTGAGGATGAGAAAGATGCTAGTTTGCGGCCACAGCGcGGCTGaGCTGCAGGAAGTCAaGCCCGCCCCGATCACAATGCTTTTGGGGCCCTTTTCGTGGCCCGCGTGATGCATGGTGCCTTCGaTTTCGAc
>contig00499  length=142   numreads=1
gcaCGTcgtCgacgcagatggtcacactcaacgacgccacgagctgaccattgagaaactttccattgctggacgcctctgcaggagctggtactccacttgctgcaccaacatattgactgctgctgc
>contig00500  length=1075   numreads=29
GgCCGGCGTGGGTCAGTGTCACCTCTTCGCCAGGAtCCATTCCAGTGAAATACAAGGCAGTCGGCAAGTCCGTCACCTCACCAAAGTCTCTGATAAAGTGTAGGTACTCGTCAAAGACCTTCGGGTACATTACGCTGCTGACCAGATTTTGTTCTGACATCTTCCTCTTGTGCTTGGCCTCTAGCGAGGTACGGAGGGCGTCCCAATCGATGGGACTCAGCTCCGCTCCGGGCCTGCCCTGAATCTGAGGCTTACCTTTGAGTACGGCTTCCTGCAGCTTCTGGGGAAAGCCAAACGGCGGGTGCCCAATCTGGCCCTGAAAATACTCAATCACGGATGTGGGTGGATTCAAGGTTTCGAGTTTGTCGTAGATGTTGTCCTTGTTGACACcGTTCTGAACCATAAACtGCGCAAAATCGCCAACGACCTTTGATGATGGGGTAACCTTAATGATATCACCCAACAGCTGATTGGCCTCAGCGTAGGAATGTTTGATCTCGGGCCaTTGCGCAGCCATTCCCAAAGCCCAGGCCTGCATGTGGAGATTGGTGTACTGACCTCCAGGAATTTCATGGTTGAACACATCGGATGATCCGGACTTCAGAGttGCAGTGCAGTCGAACGGGGCATAAAAGCCACGAACTTGCTCCCAGTAATCGGAGAGCTGAGACACGGAGCTCAAAGGGATGCCTGTGTCCAACGGGGTGTTTtGCAAGGACGCGACGATTGCACCCATGCTGGGCTGTGAGGTGATTCCGCTCATGGAATCAACAGCACAATCCACGATATCTGCTCCCGCATGCGCACAAGCCAACATGGCGGCAACCCCGGCCCcAGAGGTGTCGTGGGTATGAACaTGCAaGGGCACGTCTGGAAACTCTTTCTtGAGGGCGgAAACAaGCAtCgtggctgcgggcggagtcagtagacccgccatgtccttgatgcaaagaatatgtatgtcctccttcacaagctggtgagccaactcaaggtaatagtccaaggtgtacggcttgcgagttaagattcggcgattattttccccg
>contig00501  length=124   numreads=7
tcgggaggtgtcagggacggagctggaaacccgtgtggccaagttggggttgacggaaggagaggatctgtggnnnttnnnnnnnggnannnnnnnnn
>contig00502  length=221   numreads=2
AGACAGGTTGAtGAGACTTTCTTCCACTTTCgACAAGGTGTCCAAGTATCTTACTAGAAAAGGTGCACCCCTGGGGCAGCGAGgCGCcGAGCTCCCCGCCACGTCCATGGGTGaTGTCGAAGACATTGTGAAGGTCGTCGCGCAGGCGCTTCAGGCTGAGGCAGAATGAaGAAaGCGGGATGCATGGGG
>contig00503  length=567   numreads=99
GAgCGCTtGCCCGGTGGTGCGCTCGAGGTGCAGGTGTACGCTgggCGGATGGCAGCTTCGAGTTTGTGGAGGATGATGGTGAGACCACGGCGTATGAGCAGGGCAAGATTCGCACTACCACTTTCAAGTGGAGCGACGCGTCTAGCACGCTGTCGTGGTCCGTGGAGTCGGGTGCCTCGTCTCTCCCCAATGCATTCACCGAGGtGtATGTGACCAAGTTtGCCGACTCGACCGTCAAGAGcGCCACGAAGGCCCTGGGATCgTCGGGCTCGATTGTGGTGTCTGACTTGGTTGTAGTGTAGTTCGTTGGgTgAAGTTGGAaTGGATTCTGCAGGCGCACAGGCGCGTGCCTACGCGCTGGTGCCGCCGCGGGTTCGTTGTCAAGTTGAAGCAGCTTCTGCGCTGAGTCATCGAGTCGCGTTCCTGATTTTGA
>contig00504  length=176   numreads=6
ttcggggtatttttcctgtcggtgacccggcgtgtgcgtttgggggtggactacgtgcTGGACCCGGGGATGGACTCTGCTGggTCCCTCGAGGTGTCCTACGCcAACACCCCGACCcTCACcGCCGACGgCcTCgCGGGgATCTCCCGA
>contig00505  length=639   numreads=31
CGCngggaCAGtGGGAaTACCAGGTGGGTCCCTGCGTGGGAATCGACtCTGGTGATCACATGTGGATGtcTCGGTACATCATGTTGAGGATATGCGAGGCCCACGGGGTGACCGTGTCGTGGGACCCGAAGCCGATTCCCGGTGATTGGAACGGCGCTGGGTGCCACACCAATTACTCAACGAAGGCCATGCGTGAGCAGGACAACtCTTTTGAGACTATTATGAAACCGATGCTGgCGAATATGGAAAAGAAGCATATGGAACATATCGCGGTGTACGGTGAAGGGAATGACAAGCGGTTGACGGGCGCGCATGAGACCGCCCCGATCGACAAGTTCTCGTATGGGGTGgCCAACCGTGGTGCTTCGGTGCGCATTCCGAATGACACAGCAAAGAACGGCAAGGGATACTTCGAGGATCGAAGGCCTGCAAGCAACATCGATCCTTATTTGGTCACAGGCAAGATTTTCCAGACCACTGTGCTGGACTTGGCGTAGACCAATTTTGGGATTGATTTTCTGATCTGAATTCTCTGTAGGATGTGAGGTTGGCAGTGTTGTGGGCTGCTTGAGCaCAGAGCCACTTCTGCGCTGGtGATGTAGTTCGTGGTCCATGATGGTTCagcaCACAAaaGTGcGa
>contig00506  length=222   numreads=3
cgggctggctcgcaactattggggtgagggctagatgtgctacctatgcgcattggactgaatgctcaccaagtgagacagtggatccgaaagatctggcaagaagcggtattttattcttgcgaacggcaaatgtaaacctggggacagaagtacagctccgtgatcaggagcaccagcgaattgtccctgtgct
>contig00507  length=836   numreads=25
cgggaaggaagttggaacatacatgcagaaaaggcatggctagcggaacaacgatgaggcttgggcggaatcatcagttgtccttctngnangnngnttnnnanncngnnnnnnnngggnnnnnnnnnnnnnnnnnantnnnnnnnnnannnnnnngnannnnnngcgccctgattttCACGCTTGTGAaCAAAAGTTCCAATGgAATTGACATTGGGTCTAGCAAGCTGGAATCCAAGGGACAGACCAAGTCATTGGCGCCGGACGAATGGTTGGTGCTGAACACTGCCACTGAGTATGAAGTCCATCTGCGTTTCACTGTCGGTCCTCATCCTGATGCtGGTTCGGCTGTGCGATCGCGGCCTCCTGTGCCCGAGAAACGTGCGGCCTCGCCAAGATTGGGAAATGCCGGCCGAGAAGTCGTTCAGCGGCAAGGGGgTGCCcGGgCGGAAaCCCcGGgACGgCCcGgACCACCAGGGCGAgCATtGtCAACCCCGAGGCtGAAAGCttcACCGtCGCGAGGAGCCTCACCGGGCCGAGTCAACAGCAGACCCAGCAGTCGCCAGGCCTCCCCGGCTGGGGgCCGTAGAGGAGCTGCGGGGATGCCGTcAACTCCGAAGCGCGGGCAGAGCCCTGGTGGATGGCGATAGAAGGTGGGGTAGgATTGATGTTGAGCCtGTTTCtCCGGCGAAGCCGATGGCATCTAGAGGCGCTAAGgCGGGCAATGaGTCTTTGCTTTAGtcTGCgCTGGgTGCcAGGTACGGCATcGGaTtAGTTtCAGTGAGTCtCCCtGcaan
>contig00508  length=638   numreads=27
CtggagcgggaGtgcgtcgccgaaagggcGGtggctgagtctcgcgagCTCCAaGTTAGAGAGTtGCGACAAGAGTtGCAGCAGGCGGCGgAGGCcAGCGCGACGGTGGATCAGCGAttGCTTTCTGAAAAaGcTGAGgAgCAAGCCcTGAGGCGCAGTTtGCAGCAGGCGAaGGACGTGGCAAGGGACGAAGCAGTTTCAGCCCGAAAaGCCGAGCAGGCGCGCGACGCTGCGGTGGAGCAAAGGCATGCGCTGCTCAGTGAGATGCAGCTCGAGCAGGATGACATCGaCAGGAGAGTTGGCATGTTGAGGAGGGAATTGGACGAAGAGCGTGCAGAACGCGACGAGCTGTCTGACAGGATGCAGCAGACGGAGGTTAAAGCtGCTGAGAGTGGCTTGAAATACAGACGCAAATCAGAGGAGTATCGTTCCACAATTGACAAGTTGAAAAAGCGGGCTCGGGCATCTGTGGTGGGCACACAGCGTCCCTCGGGCCTGAGTTCGGCTCCTGCTGGTGGGgCATTTCCGCTACCGGAGgTCCCCTCCCcTGTGTCGAGCGACACCGGAAGCGAGGTTTCAATGGTtGGATCCGGTGACCaGtt
>contig00509  length=349   numreads=9
cTGGGCCTCTGATCAGTCAGAAGTTTGCCAACTACGTGATGCAGCATGTCCTTGAGCATGGCCAACCGCAGCACAAGGCCAGGATTGTCAATGCCTTGGTCGATGCCATTGATGTATTCGCACTGgaCAAATGTGCTTCGAATGTCGTGGAGCGTGCTCTGTCGTGGTTGCCAGAGCACCGTGAGGTTTTGCTTGCCGCCATTACTCCCCCGGATTTGCTGGCCAAGATCGGCGCCGACCGCTACGGTGCTTTtGTCGTGCAGGCTGCTCTtGaGGTTGCCACAGGCAAGGCAAGAGAGCAGCTGCAAGAGAATGTGGATGCAAATCAGAGTCTGTGTGTCgaGGGGGa
>contig00510  length=154   numreads=2
cgcttcgggatttAgcggAGGtcattggacaagcgaagcagatgcagagcatcagtctgtgtctggaaggcgaagatgacaacacagtgaaggacgtcgtagcggctcttcgccaggcgtcgacgctggagagtctcgccatcccgggcacgat
>contig00511  length=432   numreads=8
CGCgggAGGggTTGCCACtGCGTGAaCGCGTGTCCGATGGGaaGCAATCCTAAGTACCaGGaCACACCAATTCCCtGCAGCGGCACTGGTGTGtGCATCcGGAACgAAACTGGGgATCATTTCtcGACGGgaCAcTGCCAGTGTCTACCCGGTTACTCCGGGGaTtCATGCCAGGTTCACTGCTCcTCAGTTTCAaCGGGgTGTTGTGAAGACGATGATGATTGCGTAGCAGGgCGGgTGTGCAACAAGG
>contig00512  length=156   numreads=3
tAGAGAAAGAGCGGGAGgCCCGgAAAGCCATGCTGAAAGCCAAGCCGCCTAGGGATCGTCAGGCGCGAATTTTGCAATTCGTCCAACGTCAAGAGGCCGCTTTCCAGGGCAAGCGCCAGCGGCTCAAGGATGCGGAGGCTGAGGCCAAGAAGAtGG
>contig00513  length=806   numreads=33
tCggggtATtcgttgtaccgtggatttcggctggtgtacgtgccgacaactttgttggctatgcatgatgtgaccacatcgttgaagacgtcgatctgccactggggccggaagaacAaCATTGGGATCTATTAtGCACcAACACTgATTCTGATGGACCTtGCGTTCTGCCGAACTTtGCCCCAGgacGAGCTgctgagcggtcttggcgagctgtgcaagaatgcagcgctgtttggaggagatcatgcgaggggtttcgtggaggctattttcgaaggACGtCTtGCATGAATGCACCGGGGgAGagCCGGAATCCTTGACTCTGGATGACCAGgATTTGGTAAAGCTGACCCGATTGGGTGTGCGAGCGAAAATGGACATTCTTTGTGTGGATGCTACCGAGAACCTGCAGGGCATGGTCTTTGAGTATGGACACACATTCTCGCATGCCATGGAGAAGGCGTACGGAGATGGGACGATCCCGCATGGAATCGGTGTATGCTACGGGATGCTGTGTAGCTCGTTTGTAGCAGAGAaGCtGGGAATCATGTCTCCCGAGGCTCGCGCTGAGCACGATTGCATGGTGCGACTCCTGACTGACCGGTGGGCTCTGCCTGAACCGAAGCCTTCCATCAACCGGATCATGGGCTACGCGATGAATGATTCGAAACGAGGCATTCTGGCTGAGGAGCCtCATGAAAtcActGATCTGGTGGTATCGAAGATtGGGCGTATTGTGTCTGATCACCCGTCGAACTTGGCCAAGTTCGACAAGAC
>contig00514  length=308   numreads=7
ttttggtgattggggggtcttttattcattttgccagggggttgcACaGGCTgCtGGGGgTGGGGgTgTCGCTGCTCTcACTGATTATGTTTGTGAGGTGCGcAACTATGGACCCcGGCATCTtGTcACCCTCATcGTCTGAGAGATCGGCGCGCAGGTtCAAGCAGCGCTTtGGGGTgctgcggggctctgtttgcacggcctgtgatctggttcagcccgctggtgcttggcaactgtgagttctgcgattgct
>contig00515  length=552   numreads=16
CGGGtCcTTGTGGaTGTCCTGTCGGTGACATAACGCGCGCCTGGtctGGCCGCGGTTGACGTTTCCAGCAAGATTCGCAGTGCTGGGCCGCAGCCTCGGTTGCTCGAGATGGTGCACGGTTGAGTATCGTGCGCACGGCGTCGACTTCAGGTCTGACGGTTCTTTCTGTCGCGATTTGCCCGTGGGGGGgTgCGCTGTTGCGGCGCAGTCTTTtGTtGTGCGGGCgCaagagagggcctgctgtgatcctgagaactggcagggcacagggaccgtggcagtgcagcGTGTGATGGgTCTGTcgCcGGGCGAGCAACTGCGGTGGgAGGGCcACAGGTGATGTCGCGAAtGTTGCTGGAAGCGAGGCATTGCAGgTgccctgtgcgataactatgagctgcgcagccctgtggtgttgtcttaaagccgtggaaggccagtgaaaatgtcatcaaacgtgtattcggcgttgtcggtcgggac
>contig00516  length=231   numreads=3
CGGgCGTtAAGAagCGAGCTCGAAGAACAAACAAGCGCCAGGTCTCGAGATACGCAGTCGGAGCGCAgCCGAaGCGAGACCcGgATTCATGGGCTCGAGCGTGAGcGCGACGCTGCcAaTcGcAACTtGTCGgAGGCGGAGGACCGGAcGCGAAGTCTGGAGCAGCGACTCAGGGAgAAGACACGTGAAGTTGAAaGTCTGCAGG
>contig00517  length=869   numreads=41
cgggggtcgtgcgcttgttgctgaaagcgcaggccagtcctaatttggcgaaggagggggcATATGTgCcGCtgTTCGCAGcTGcACTAcGCAAAAaTGTGACGTTGgTGAGCATGCTAATCgAGGGGGGAGCGGACGTTtCCCACAGTGTTTCTAAGCACACTCCGCTCTCGATGGCGGTGAGGAAGGGAtcACAAGTGGTGATTGCTCAGCTGCTCGAGGCTGGGGCGCCGGTAACGTGGTCCTGCCTCAACGCTGCTGTTGAAACCTCAAACGCGTCCCTGCTGCAGACGTTGGTGGCTGCaTCTGGAAAGCTGGAtGGtCAGGATGACGGTGAGACGTTGCTCACCTCTAGATTGAGCAAGTCCATCTCGAAGGCAACGgCGGCCAaGGTTGAGATGCTGCTGGCTGCCAaGGCCAGTGTCACCGCGCCAGGAGtGACtGGACACCCGCTGCACACGTTGTGTACTGTTGGATTGTGGAGTGGAAAGTCTCGTGATATGGCGACGCGCTTGCTGAGCCGATTGCTTGAGGCGGACGCGgAGCCGAATGCGGGGGgTGgTCGATCGCTGGCCACCCCGCTAATTTGCCTGATCACGGCTGCTCCGCAGCCCCTTTCAGAGGAGAATTGCAGCACTTTGTGTGACATCGCACGGACGTTGGTCGAGGCTAGGGCGGATCCTTCACTTCAAGACAGCAGGGGAAaCACTGCGTTGCTGCTGGCCGAGCGCTCTGCGGTTGAaCTGCGCcGgCCCcTtcTtCGCGCGcTTGCTGCaGaCTCGGACGCaTTTagaccggtaactaagtaagaaattaaactaaaacttaaaccgtaaaacttta
>contig00518  length=857   numreads=13
CGGgCAGTggAAgcgcatttcgcgcgctatcgggtgcagcagcaactggtttcgaatccaggattggccacaaccatccaggaagcgtttacaaagtaccaggacggctcGCaCCAGCTCAaCGAGCGATCCTTGCGGAAcGCCCTCCTGGACTTGTTCATCAAGGATGGgTTGgCCATCTGCTTGCCCAACCGCCAGACCTGCAAGCAGCTAATGCGGTACCACGACGACGAGCGCTTCCCGACGCTCAATCCGCTTTTGGTGGGGTCCCTGCCGGGCGCGGAGGAGATCAAGGACAGGCAGATCCGGTATTTGACTGCCCAGCAGTTTGCGGaGTTGGTTGTGGATGTCGTTAtGCCtGCAGCTCAGGCATGgAGGAAGACGGACGTCAATGGGGATCAGCAGCTCGAaCTTGGTGAGATTCGCCAGTTGcTCCATTCGATGAATGTGGTACCCCAgactgatgtgaccaccgtggaacgcatcatgacTTGCTACGACTTGGATGaTTCGGGGTaCATtcGATTTtGaTGAaTTTaTTCTCATGGTTATGGACATCAAGTTGTTGAGGAGTTATTTCGACCACATCTACAGCCAGTCTCCGGTGAGCTCCACTCCCCAGGCTATTGCCATGACTTTCCACCAGCTGATGCAGGTGGCCTACAGCATTCGGCGCAGGGACCAGAGGTAGTATTTTGGAAGTGTTGGTCGGGCCGACGCGGGCTTCGGGTGCAAACAaGAGGATTGCAAGGGGATAGCCAGACGAAGGCGCGCCATGATTCACGTTCTGTTTTtGTtCTTTGATTtGGTTTGAcTGTTTTCGTtCGAAgC
>contig00519  length=229   numreads=2
CCGGGGTttgggttctaggcggcgctggcgcagtgggatgcgacgcgtcacaattgttgtgcacttgctttgtcgtccacaattctgcgccactcttctgtgcagcttccagtttggcgcagggtttcagtgccgtgcgagcccgagtttggcttgccggtgcttttgtcgctgtaatggtgCTCCtacggagatgttcccatgg
>contig00520  length=103   numreads=2
aaGaTTTTCATGAAAAaaTTCATGATCTCATCGTtGAGCCACTGGCCGTTGCGAAGTGTCCACAAATCACTCCGCATGATCTtCAAAGTCTTGAACGCGCTAg
>contig00521  length=1082   numreads=29
gttgcagaaaattaacggcaactgcagcccgactggctgtgattgcttgccgtggaagatcatcacactacttcctgcaacgccaaggtgcgagaGGgTCCATCaGgAAAATCtGGCGCAGCTCTCAGCTGCTGTCCAGGAaGAAAAACCCGTTTCagCTCATACTACACCTTCAGATCTGCACACGAGCTGGGGgCTACAAACTCGTCATATTGACCCCcGTTCAGGCAACAGTCcACCAACGCCTCCGCCAAAACTTGCGCCATCTGAGCGAACTTCGTGCAGTTCCTCGTCTGGCTCTCCTGGCTCCTCTTCCGGTCCCGCCGCGGAAAAACCATGGTCACGGTGAGCaTTTGGGTCACTTTGGCATTCATTTAaCTGATTCAgTTTGGCCACCACCTtCTGATGCTCCGCAGACAGgAGCTCGTtCATgCCCTCCAATTcTTTGACAtcgCGGCACCAGGAattGTaGAACAAgTTGCGATCTTCcTCCGATTTGGCAAGCGCAtCTtGAAGCTGCTTGCCATTCGCTTTCTCCTGCTGTAGCAAATTGTgCAGACTCTCCAACTCGGCAATGGCCTCCGCAATTTCGTGGTTCGGGTTGACCGAGGTCTCAGCACGCAGCCTCACAACTTCGAGTCGAAGCGACTCCAGCTCCTCCTCCAACTGGGACTTCTGCTTCGTCAAGATTTCCAACGCATCCTCAAGCTGCGTGATAGTTGAtCtgTACTGTGaCTCGATGGATTGTCGCTCGACAGCGATCtccTGCTGCAaTTTGGTTACAaGCTCcTCGttCnnAGttCCtGaGCTGATgAAGCTCACGAAGCATCACGTCGTGGTTGGCGCTCGGAaCCGCcGGCGCtGTTGACGACAAATCCCTGGCCCCGGATTCcAAaGCCTGTAaTCTTTTCTtCAAAGCAGCATTGT
>contig00522  length=200   numreads=4
cgggccatgaacacttgcctccgagtggttttgggcgaaatcgtgtggtacgaagtgaagggaaggaaagcgggaaccaaatcgttgcggctctttggttgtggactttttgctttgtcaactctttggttgtgttgaacatgctgttggccatcattatggatgcgtatacag
>contig00523  length=213   numreads=2
CgggATtCAttGGtgCAGCGGGCAGAATGCCAGGGgTGGgATGGACCGaggCACCGGTGCTGGCTATCATGCGGGGCATTTTGTGGcTAAGAaGAAGgTGgaCGAGTTTtCGCGgCGGgCAGTGgCGGaGCcACcGCAAGCTGGCTCGATtCAGCTTGCTCCTGAaTCCTTGTTTCCGGACATATTTAgtttt
>contig00524  length=979   numreads=31
GAGAAGCCAAAGTCTTCAACTcGCAATCAAGCTCGCCAATaCTtGCTTCACAAAGcAAAaTTCGTTTCGACAACTCGTCCGCTGACTCTtcTCCcAGTGCCACTCGATCTaCTAaTTCCATCAAACTCGTTGCCAACACTCGGACATCTTCGATGGCAACAATTAATTCATCTGGAACTGGCGAGGACTCTTCACGTTTCTCTCGCAGCTGCCCCGTTCGCGaCTGTCCATCCAAaCCAAATGAAGTAGGCTTGTATCCCCTGTCAAGAGGCGAAAGCAACGATTTCTGGAGGCACTTTGTAGaTTCGTTCAAaCGCTCCTCCACACCACCATCGGTTACTACTCCAACAATCTCCTCGCAACCCTtGATTCtGACATCCAACCGCTGCTGCTCGATCTTGGCTTTCCAAGCACCGAGGGCGTCCACTTGGTGGGCCAGCTTTTGATGCGTTGCGCGGATAGTCTCGACTGCATGAGTGTtCTtcGCGTCGTGGTCTGCTATGAGATCACTGAACTCCTTCAATCGACaGcACAACTGATCGACATCTTCCACTGTCTCCCTTCGAGCCGTCTGCAAGGCGAGGTGCAGCTCTTCCTGCGAACATTtCAGCGtCACGGATCGCTCCAAaGgCTCcATCGAaGCCGAGACAAAaGAaCGGAGCTGTGCCTCAACACTCGCTAGGTCATCTTGCGTGCTTCGGtGCTGCTCCTCcGTCGCCTTCTCGATGGACTCTCTCACTAAaCTTCtg
>contig00525  length=575   numreads=17
CGGGAGGAGCcGAGCTCCGTGAGATGTCTGaGGAGGAGCCGGAGGAAGATGACGAAACCAGCGTGCGAAACAGAGAGATTTtACtCTGGGTGCGCAAGATGTTGAAGGCCTGGGAGGCCGAGCTGCTGAGCAAAACGGaCCAGGAGGACGCGGCGCTCAAGCAGGACCGGGCGCTTTATCGGCAATCACGTACTTTTATGAAGCCATTGCGGAGGAGACTCnagaaaaaGCGACGGgaTcGAaTCGGCCATCCTCGATCGATTGCACGCCATAGTAACCCTCTGCTCCGACCGCAAGTACAGGgAGGCCAGCACGGAGTACATGCGGCTGGCcATCggtaacatggcaTGGCCCatGGGGGTgaCCAAGGtGaCTTTtcaCGACAGgAaGAACAGgTCGCTGAtctCTGAGGACGCCATGCAGGCTCACGTGCTGAATGATGAGACCACGCGGCGgTATGTGCAAACTTTCAaGCGTCTGATGACCACCTGTGAGCAACGTTTTCCGGCCTGGgCCTGATGATATGGTAGCCATTGGCAaTGCCcTtGt
>contig00526  length=145   numreads=2
accctgctccgtggcgctccacacccgCacAAATcacgCCCCCctgcaacagactgatgaacatccataacgacaaccccttggtcagtggcagtcacaacagcagaaggtctgagtccgaaatcgtatgacccatgcacaagta
>contig00527  length=205   numreads=6
cgggccttggatgaggcggggcaggtggcggagcttcgacggcagctggaggtgcaacgcctgagccacgagcaggcggcagcagagctttcagagcaaattgagtccacagagcaggctgctgaagcggacatcg
>contig00528  length=632   numreads=27
cgggatctCcgcagtgttggaggCCAAGttGGAGCACGtGGAGtGtGGCAAGGTGGTGgAGTATTCCACGCAGGCGGATGAGGGgTTGgTTGAGGGGTTGGAGGCGATGGCTCAGAAGCTTGGGGTGGCGGCGGAGAAAGGAGCCACAATGTGTGCTGACGATTTTTTtGAGGGGCAGGGCAGACTGGACGGGGCTTGCGCCACTTGGTACACGGAgCAGGACAAAATGgAgTTTCTCCAGAaGgCTTACAAGCTTGGGGTCCGCAACATTGAGATGGAGTCAACGTTTTTCTtGTCCTTCGCCAGACgagCGGGGcACAAGGCGGCGGTGGTCTGtGCCACCTTGCTTAACCGGCTCAATGGTGACCAGGTGaCAaGCACCCCCCAaCAGTTGGCGGAGTTCACCGACAACGCCTTGTCAATTGTGGTGACCTACGTTGCAGAGCACATCTGAAGTGTGAGCACCACTAACAACTATGGAAGCTAGTCAGAGCAGGTGCGTGCgCCCTTGCcAGACGCGGGTGGTGCGCGCACAGTGTGCCTGGGTCTGTAGCGCCGCCAACAAGACCCGCTTTTGCAGAGCAGGGGGCACCTGGTGTGGTGTCG
>contig00529  length=232   numreads=9
cgggtGTcgactacaaggatattttgcgcggcctcccctcAGGcTACTCACTCAATTTcACGGAGTTCAgCgAGGTTGTGCTGGGgAaTCTCGCAGATTCCA
>contig00530  length=198   numreads=1
tggcagtgatcagttggcatggcggtagcaaagtcggtagtgcgaacgggctgaagtgattgtgagcttgcggtcatcgtggcgccgcaatgcttcgtcaatgcccatgttgtcttggtgggtcgttgttggagttctcgactccttcctgcctgctggattgcttgtacgtcaag
>contig00531  length=178   numreads=2
cgggtagctccgcaccagtagttttcaccagctcctctgagacgtctacatgcagaggggatcaggaaaatgggtcgtgaagggtaccgaggtggccgccccaaaggccaagccagaagagtctgctaagccaaggaaagcaaggtgaaggc
>contig00532  length=749   numreads=49
GCTTCAGTGTGTGCCCGGAAGAACAAGAGCGCATGGTGGGTGATCTGACCGGAGTAAAGTTGGTTGTGAGGCGCACGCGCAACGGCACGTCGCCACATTTCCTATTTCGCGGGCAGGACATCGCGTCGAGGACTTTCGGGTCGTCGCAAGTTCCCCAGTTTCCCCTTGTAGTCCCTGACGCGGTGGTAGAGCCATGTTACCGTGTACATTTTGTGGAAGCTGAGGAGGTGGAAGAaGAGAAGCGTGATTAGCATGTCGACGAtGATCAAAAAATGATGGCGATCCACGATTTGTGAGAAAAATCTGGCGTGGCCTGCACGCCTTCTTTGCATGATGGTAGATGGCTGTCAGTCACGGGGAATTGATGTTTTAtGTGGTgTTGCTGgTaaa
>contig00533  length=182   numreads=3
AccACctcACggCtGCtGTGGTgTCcAACGATGTGGAGTTCAGAAGGAAGGTACTCGCCAACACTGTGAACGGTACCAGTTACGCCGGAATtCGGGCGCGCACCACGGGTGCACCGCAGAACCACTGGTTCGGACCGGCGGGTGACCCCcGCGGAGCTGGGATCGGGACTGCAGAGgCGAtt
>contig00534  length=672   numreads=11
gtcgCctCcGACAAATCTCAATCCcACAATTTGATCAAACCATCCCACCCGCAAGTGACTACACGGGAGGgTtGGTgCGGATGCCACAGCGAGGAAATGCACACGCCATCATGTGCCTTGAATGTTCTGTGATTTTTACATTTCGCCCAGTCCCAGAACCAGAGACGTCCACCAGCGTCACCGGAACAAACCCaGCGACCATCAGGGGAgAAGCCAACCTtGATtGCATATCCAGAGTTTAaGTGGCCTCGAAaCTTCTTCCTCGgCTGAAaCTTGAaaTTtGCcTCCGgCTtCGTAAACCACGATGGAATTATCCaTACTCTGgCcAGCAAAATACTTCTCGGACGGATGGaCAGTAATCGACGGAATGgAGTTCAtGTGGGGCtCGGCAAtGtACTtcAcAACGatgggaatcccgtagtcccagacgaaaatcttcttgtcgtctgaaGTAGTTACAATTCGCTTGGCaTCTTCnnAnAATGTCACAGTgttcaccgccgccaagtgctcgtcgtactcctgcacaatctctccagtgcgcgcgtcccactgcacggccttcttgttttgacaaccagcgataaaaatgtgctcctcggaagcatgtggatgaggggtgacacagaaagggatcttacgattggaaaacgtcgagataatctgccctgt
>contig00535  length=1074   numreads=65
tGgAGAGCGGTGGAACCGAGTCCCATCAGAGCAGTTGACCAAGCCAATGCGAGATACCTTGCAAGGCTACATGCAACGCTTGGAGGCAGCAAAAGCCACCAACGCTGCgATCGTTTCGAAGTACAATTCAAAGAAGGACGTTGTGGCCTTGCTCTCCTTATCAaGaGAaGAATTGGAAGCAAAGTTGCCGGCTGGCGGCCACGAGGACAACCCTGCTCTCATTGCAGCGAAGCAGTCTGTGAGGCAAGAGTTGGAAAGATTAAACCAGGTCGAGCTGGACGTCATGGGGgAgCTGGACAAATTGTGCGGGAGCATGCTCCAGGACAACATTGATCCCCTGCTCTtGGAGGCCCATACCTCTGGAAAGCCTCCAGAGAGCGTCaTCCCCCAGCAAGTGGAGAAATTCAATGCAGCGCGTGCTGCCCTCCGCAGCAAAGCCAACGCGATACCTGAGACTGTGGCGTCTGTGAAAGCGTTGTTTAGTAAATGCGCTGGGCTTGCCCAGGGTGACTGCGCAAGATCGATATTTTTGGCtGATGTAGGtGAGGGGCTCACtGTGGTATTGAACGGTACCAAGGAtcTTCAGgAGGgTCTCCGCTTTTTTGAGCGACTGCTGGAatACCTGCGCACCATCTCGCAGCAGTCCAGCGATTTTGTGGCCGCGAGGCAGATCCAAAAGACCGGgCTTGCCGGCCAGATTGCCaaCGGCTCCCTGAGCTGAGGTTTCCCAGGGTTTGCCTCGTGTTCTCCGCGCGGGTGGCTCCAGTGTTTTGCCCGTGGCTTCAaGGATCAAGCGTTTGGCTTCCGGGCAGCGGAACGGCGCAGCATGTCCCGTGTGCAGCATtATTtCcTtGgCCCGAGCtGCGGGGGTgCCaGTCGTGTTTGTGgTACcTTtCG
>contig00536  length=147   numreads=2
ggCCTCCGgTGAGGGGGgCCCCcAGGCCGTGTTCGACTGGTtGCAGCGCAGCTTCGACCGCATCTACGACCGACTGGGCACCACGTCCATGATTTtATTtAACcATGTTGTACGGTGTTCGGGCATGGGCCATGCCaGTgAGGaCAt
>contig00537  length=183   numreads=2
cGCTCTGACAAACCggaTGGAACtACGCCGCATgAGGgTCAGTGgCGgTGgtaTAATCCAGcTCCGCCTCTGACTCCTCACTCTCGGCCTCGAGATCggCATCTTGGAACCACCTTTCCAGGTGTACCTTGGTCTGCGgCAGCCATCTCAGC
>contig00538  length=930   numreads=13
cggggataatcaggtttgctgagcagaccggcttcgaccagttggattgtccgccgacacgcgaaacagcagcccgatctcatggaCGACTGAGCATTGAGTCTCCAGCTTTTGCGGCTAAATTATGGGAGCGGGTTCAGGCAGTTTCTGTCGTACCTCCAGAGATTTCTGGCAGGAATCCGGTTGgTCTGGCGTCGAATATTCGCTTTTACAGGTATCGACCAGGGGAATATTTTGGTGCACATTATGACATGTCGAACCAGCAGGAGGACGGCAGCTGGTCAATGCACACAGCTTTGTTTTACCTTAGTGGTAAGCCTGaTTtGGTTGGAGGAGAGACCGTGTTTTACAAAGGAACATCAGcAAAcAagATtGCTACAGAAGTGCCTCCGGCTGtGGGTTtGGCATtGTTtCATGGACATGGTaCTTCGCattgCttGCTGCATGAAGCCAGACCAGTGGTGAAAGGCGTGAaGTAtGTtCTGCGTACGGACATCCTCTACGCTTAGCAACAcAGCCAGATGCGAGTCGACAGCTCTtCCACAGCCAGatgcGAGTCGACAGCTCTTCCACAGCCAGATGCGAGTCGACAGCTCTTCCATCGGCAAGGCttctgcgtatgctcgaatggcgttctcagggtgaatgaacccagaccagtgtcagagacgtgcagtacgccctgcgtatggacattttctacgctttgcctggCCAGTTGCGCCCTtCcACTTCGGTCGGATAAAaCGTCAGCCaTTCGACAATTTctCGgAtAGgCTCcAgcgtgaatcgtgccctgtctgcctaaggccgcggcccgaggattgcatccccgctgattgggcttgctgccgacacacaaagcgtagccgtttgatgcatgcctagn
>contig00539  length=573   numreads=28
CGGGGACCGTCcGGCACAaTCCAGCAAGGTGACGGCGTCGACGACAAAGATACATGGCCCGGCGATGCTtCTACAGCGTCGCCGTTCATCGTCGAGATAGCCtCACCCCAGGCCACCCCGGCTCCGACGAGCCCGGgTAGCTTGGCcGCGTcACGAgCCTTGCcGCTGCCCtCTAAGgCATCATTGGGAAaCTTGTCGCCTGCTCCACGGGGATGCTGCGGCGTCaCGCTAGCTGAAAGGTCGGCGGGAGCTGCGTTGCtCTtGCGCCTGCTGTGCGACTTCCCAGCACGCCTCGAGGGCGAGGAACCCTTTCTTGATTTCTTCTTCTTCACGGGTACCACAGGGTCTGGCAGCGGAACTACCCAGCATTCAAAGGCGTCCTGCTCGTCGAGCAGATTCTGCGGCAATCGAACTCCACCCCAACAGCGCAGCGTCTTGTCAGAAGAGCCTGTGATTAAGCTGTCTCCACACAGGACCATACAACCAACGCCATTTTCATGAGCCAAGTGGGAGACCAGAATCTCACTCGACACACAATTCCATaCCCGAAaCCaCCCCGTGTCCgaCCCCGCG
>contig00540  length=1502   numreads=48
gtaaattttgttgagtaggcaccctgccttcatAAaTtCtGGCTGTCTGGTgCCcAcACCcAaTCGGGCGAGATAGTCACAATCGCTGCAAAAGCACAAAACAACAGCCAGCGCAaGAaCGCCGGGCAGCCCaCGCCTACCGCTaCTAGCGGCGCTAAAGCCGGATACCAAGCACATTGGTGCTCCGACAGCGCACACCTGCTCTGTTCTGTTCATCTACCCTCACCTCGAGGCCACGGCGGCCGCCACCGCAaGATGTTCAGCGTATGTCAGTGACACTTGAACACCAGTGACACCGACGCGGCCAGCTTCCTGAGCTGCGTAGCCAGTCAGCTCCACCTTGACGGACCCGTCTTCCGAACGCACCAGCtCAATTTCGTCCAATGCaGCCCCCGCTCCACGCAGCCGGGCTCCAGCATTACcAAGCaCTTTCACGACGGCCTCCTtGCCTGCCCAGGTACcAGCGAAAGCTCGGGCAGGATTGCCAGACGAtGtGCCGGTGCACTGCTCACGCTCCCGGGCAGTGTAGTTGCGCTGGATGAAGTCGGGCTTCGCGAAACACGCGTTGGTGGTGGACTCAACATCAACTCCCACACCAGATCGGAAGTCGCCCTTGGGAGCCGCAGCAAcAaGCGAGTCCTGCAATTTTGTGAGGACAGCCTGGTCGACCGCTGAaGGCaCAGGACGGCGAGTCGGGGCCACAAATTCAAACGactcTGCCCCAGACGGCGCCTGCGCAGAAATGGTTGAGACCCCTCCACCCACCCTCTTGTCGGAGTtCAACATCCATGCCTTGACCTCCTCAGCAGGGTACGGTGCGGAATCCTTGATTGGCACGTAAGACCGACGGCCGGCCGTCACATCCTCGTGGTACTTGTGTGCCGCACGGCATCTGTCACCGCGCTTCGTGATGTACGCTCGGTAGGCCTCCGGGGTCAACGTGGACAGGAAGAAATCGGGGTGCACAACCAACACCTCCCCTCCAGCTTGGCCGAAACCGAAGGATGTAACAACGGCAGCATTAATCTGTCCCACGTCGAGCGTCTTGTCGGTGTACAGCAAATGCTTGAAATTGCGCATCTCAGCGTCGACATTGTCAaGGTTGCGGTTGCCAGGCACCCTGCCAGCCaGCaTCGCCTGAACCACTCCACCAAGCTGCCAAGCAGCAGCAGGCCCCTTGGGATGaCCaGTCAGCCACTTCtGTGTCACAaCGAaCAaGGGGTTgCCAGCACGACGACCCAGGGTCTCCATCTGCGTGTtCAAGATGTCGCTTTCGTtCTTGTCGTTGAGTTTGGTGCTGGTGCCGTGGCACGAGCAGATACCGATGTCATCAATGGTCAGACCCCAAGTGGCCAGAGCACCACGAAGCGGCGAAATAGATGCGTGCCCCTTCCACCActcAGTGCCCCAGCGCTGCTGTGCACTGCCAACCAGGgccG
>contig00541  length=220   numreads=13
cgcgggtcatctgctgttgtgctacgtattgtggccctcccgccttgatgctctgttgtacgccagaatgcagtctcctttgatggacacggaagaTCGTgAGGGAGCACTGGAGATGGAGCGAGCGGCGCAGTcGCCCGCGATGCACAACGAaGAAGAATTtcaaaggctgactgatcctatgtttcacacaaagg
>contig00542  length=195   numreads=3
tcGGGGGtggAGtCggAgAtgggCAtGGGGGAtGGACAGCCTGCCGTCGGGACGAaCTTGGATGcGGCCACGATTGAGTTCTTGAATGAGACCGCTGCTACGAGgTCCTTGCGAATCCCACcGGGAgAAGACCAGCCCAGTGTGAatGATTTTGTGGAGTACCTCGGTg
>contig00543  length=392   numreads=7
cgggggtttcttctgtgtttcctaattcagtcgtgtcatatgcctggggggggctgggcaggctttccgcctggctcgaataatcccaacgtcgctgttattattgcctgctcgggtccacgtacagccTGGTtAATGGTgCTcGCCAATTGCGCAGgTGCtGgTAGTCGagTaGGGcgCCCcAGTGtGTtATtGGAGtGCcGTGTGAGTCCGCTCgCGgCACgtGgTTTtCCcGgTCgaGGTtGCGCAgCAGGCCAGCAGCtCACCgCACTACCtGCGATGAGtGCCTGACAATCATCGgAGcTTGGgTCGTGgCTAgacaaaaaaaan
>contig00544  length=320   numreads=4
cgcgggaggtagctgctgcggcatttgctaagcagaggcagctggatgcgatggttcacgccgagatggaaaccttGTCAGTgAaTGGGgCACAAaCTctgACGCAGCTGCAGCGaGCTGCTCGTAAATCTAAGCTGGgATACGCCGACgaaagcagctggagccacgtgcgcacagcttgcatcagcgctctgcaggttgcagatatCGATTtGTtGCGGTAAACnaGGCAAGCATGtACTtGCTTGTGTGTTGgAgAaCTTCCCcGGGCccTGTGGAGTaGTAGGCCTTTTCCgg
>contig00545  length=166   numreads=2
tCTCTCGCGCCCcGTAGTTCACcTTCTCGGGgTCTGtGTTCAaCCGCTTCTGGCTACGCTGTACCAGCACCGTCTTGGCGTCAGCAGAAGCTGCGCTGGTTGAGAACACTGAGCTCGGGCCCGAATACACAGAGGAGCTGCCGCtGGGACCGTTGCCCCACTTCGG
>contig00546  length=631   numreads=12
cTtGTAaTtCTtGACGTGGGGAAAaTTTtCCCTTtCATCGgTCGCcAGCAGCaTTtCcTtCGGTCGTGGCCttctgaggagatccggtccaggtgctgccgagcacaatggaacaagcagcgattcacTGGGGAAgAGGGCGTGGTAGTGCACGTAACAACTCATCACACTGGTGGCGCGCCAGTTATTTtCCtGGACTGCGACGGGGATGTggtcgtctgcgatgctgcaggtgttggacctgtggctgcagatcccaagagaggtcggtgtagcattgcagtttcccctcgaccggcggtttttctcaagtctccgaaggccagCAGCACGCAGTtCAATGGAGTGAATTCTCCCGGTGTCGGGAGT
>contig00547  length=225   numreads=5
tCngaCnaGGaGtGagCaGGCCtaCTCGGAaCTGgCTGCTCTtCTCGGTGTTTGCAGTGATGTCTGTTGCACCTTTGGGACTTACATCGAGACCAGGATCAGTGAGCGACCGGTGGAGCGGCAGGTGGCAAGGGAGCTCCGCAAGCGCGAAGCAGCTGGTGTCCCAAGGGTTGTGGCTGCTGCTCCCAGACTCAATTATCGGCTACACATCGAGAAGTACGCTAG
>contig00548  length=232   numreads=2
gaaattttggcGaTGTCCAGAGCctCtgttcggtttgacccgagacgaaatgggagggggcgtggtgagtatccagggtgcggcggagtccgcgcatgttgctcaccttcttgtgctccgaagagttgaggaggcaggaatgatgtgatgaaggggtcgtgagagctcgtctaccaagagttcaatctgccggcctggctcgtccagatcggtggtcgcgTGAGCGtaagca
>contig00549  length=1389   numreads=27
CCCGACCCGCCACAGCCTCTTCCAAaaGCTGCaCTGCCCGAAGCATCCTGCTTTCCAGAAAAACACCCCCagcggcagacttGTACAGTGAcTgAGCcAAATGTACTTCGCCcgAAGgACATTGACAtgtgcttgcggcagcagggcaaGGCGCTCTTGGaGAACTTGTTCCAGGATGGGAATAGCTTCGTCGTGnGCTCGTCAAGGCCAAGAaTGACGCCCaGACTAtCtCGACcAGCTGtCATCTGAGgaTGacatgcccctagacgCtCTtCCATCTCcAGAAGAATCTCGGCAGCCTCAGTCGCTGCCTGCTTGGCACGTCCGGATCGAGCCAGTGCGAACGTGGTATGGAGCTTGtACGtCAGGAGATtGGCAGGATCGTGGTCCACACTGGAAAATACAGCCTTGCGGTACAACTCCAATGAGCGGTCgAaCTTGCCTTGAAGCAAGTTGGCAAAGGCTGCCTTGTCCAAGGCACGGATCGTATCCGGATGGTAAGATCCCAGGGTACGCTCGCGACCGACGAGCAGACGCTCGGCCATACCCATCGCATCCTTGAATCGGCCAAGCTCGCCGGTAACAAAAGCCAGATTTtCGAGAGCATCAAAtGCACCTCGAGACTCAGACCTCCCCTGGCATTCGTACTCCGCAATCAGCTCTCCTCCTAGTTGGTGAGCACGGTGATAaTCCCCGGTAGCAGCGACCACCACtGCGAGGTtGCTCACGGTTGACAAAGTATCAGGGTGTGCACGTCCAAGAATCCGCCGTCGAGTGTCGAACAGCGACTCAAAAATCTGCACACACTCTGTCAGCTCTCCAGtCCGATGCAACATTGCCGCGTAGTTGTTCTCCAGGGCTAACACCACcGGATGTCCGCGCTCcATtCCCAcAGCCGCAAGACgCgcttctcgcaacgacatgagtgcttctgactcatgtcccgttgcgaccaatgctgaagccaaagtgcttgcgacgttgagagcatctaaatacccccga
>contig00550  length=224   numreads=3
CgggaaAcGggttaattccgcttcatCGCACGTGCGATTCCAGCTtCATGAGCTCGAgAGGGAGGTGatCATCCnCTGTGCCTAGCCTGATTtCTTGCTGCCATTTTCTGGTGAGTTCCAGTCGGGTAGTTnTCAaGCGGTGCAACAGCAGCTGCCGGACGTGCTCTCGCACAGTTTTTtcATGAGCTGCTGGGgCCg
>contig00551  length=190   numreads=5
ccATCATCTCCTTGGTGaCCGTGAAaaTaGtCtCCCtCCAaCACATGAaTCGgCTGGTGCCCaTAaGATGATGTCAGCAGGCCGCTCCATAGGCGAGGCGTGTCGGCGTAGTACCCCAAGCCACtGGGACCGGTCTTGAAAGCATACCCTGGCCGTtGCCCTTCAAATGAGgTCGCAGGCTGAAAATCTG
>contig00552  length=593   numreads=7
ttACACGCCGGGCAAGGGCGCCTCACATGTGCACCTGCAaCTGCCTCAGCACAGGGCCCTCTCGCCGCTGGTGCCCACAATAGTTGGCCCTCCCCcAGGTGACGGGGACGGAAGCGTCCACGAtCGGCACTGGGGAAACCACGGGATAATGCTtCGGTGGCtGCAACGGTGTcTCCATCACCTCGaTAAACGAAGAACTGGACAaCAATGACAAATTGTCAGCAGTCGaTCTTCcGGGTGTGGCcTGTATGgACGCCACGCTtCGCTCCAGCCGCGACCCAtCTTGGAaaGGaGAcAACAGGgTAGACAAAGgAgTGCCTGGGgtGGACTTCAAGGCAACCACAGGCCCATTCTCCGTGTCCATGTAcGAACCGACTGACAngaggggACTCCTGCAaCGACTCctCAGCgATGGAGgCCcTGAAaCGGCGAGACACTTCCTGCAACGAGTCCAGAATCTCCGAGGCGtcATGGTGCGAGTTGCGAACTCGAGcTTCCAGGTACTCGCTCACCCcAGACATCATGTACGACGACcGGTCCCGGGtGGTGTCCTCGAAAGAGCCTCcACAGCAGTCGTTGGCATCCTGCGAGCa
>contig00553  length=598   numreads=66
TTGCGGCGGTCGCTGGCGGTCGTCCAGTGCCGCTGACACTGAGGGAGGGCTTCAGACATGATGGTGGATGGCACTTCGCCGTGCCCGAGTTGCAAGCAGTGAGCGTCAATTATTACTTTGCGACGgTGCTCAGGGGTACCGCACCGAACaCAGATATCTCCGTTTGCGATGCGGACTCTCCACAGCCTGTTCTGCACAGCTTTACAGAGCGCCTTCAAGGCCACAGTGTCCTGCGTTCGTCCACTGGTGGCTGGACAACGGATTTTCAGGTTGTTGATGGCACTGTCAGCTTGACGTTGTTCGATCCGAGGGTGGCTGCTGAGTCAGCGACAGCAGCCACCGCCACTGGCAAGATGTTCTTTGGACAGAAGCTTGGCTTACAGCTTGAGGCCGGTGCACGTGTTGTGaTGCCCGGATGGATGCAGTATTCGACGGATGTTGCGGGTGGTACTGCCACCGTTCGCTTGTCCCGCCTCAATGTGACtGTtacTt
>contig00554  length=905   numreads=31
CgggAGCTTgagagaattgtggaggatgctggcctggatCGCTTCTGGCTCCGCACTCTCGTTGGTGCTCATGTGCACCTGGAGTTGCTGCGCACCCGTAGCTTTGTTGGAGACACGGATGCCGTGCGGGATGTGGACGTTGGCCTCAGTGCTGTGGAAAAGCAGCTCAGACACCTGGAGACGCAGCTCGGCGCGCAGCTTCATGCATTGCATGGGGACGAGGCCAAAGCGCAATTCGTACGGTTGAGATCGGTAGCACGGGCGGTACACAGCTTGCAGGGGAAAGTGGGAAGCCCCGAGTCTGTTTTTCGAGCGCTCGATGCTGATGGCCACGGCCGTGTAtCGCAGCATGCTTGGGTGGaGTTCTTTGTCTctcGTGGGTTGTTGCTCACTAAGGTTGCTGAGGATTCGTTtATGGACCTTGCtGGCAGTGGgCAGTGGCTATCGATGGGTCAATTCCTGGAGCAGGTGCAGCACCTTTTACAGTATCTCATCGTGGAGCCATCCGTATCGGTGACATTGGCAACAAGCCAGCAGACCATTTCCCAGCCTCGCAGCGAAGAGGTGGTCACCTCCATGACCGCCCGGTCTGCGCCCGTCCAGGCCGCTACGTGGAGCAGGACCATCTACGGCCCAGTGCGGTCTGTTTCTCcAGTGGTCAACGAaCGAGTGtATTGGAGCAATGTGGCGCCCATCCGGAGTGTCACCCCTCcGCCAAGACCGCGGGCTGGCACCGGGCCGTtAGTTTTGCGGGAGCCCGTGCGCCAGTCGTTTCTCGGGGTGCTGGAGCCTCGCCGGGctcTGAGTCCTGCTTCGGGTGGCGCTTCCTTGTAGCCCTCGTGTAGCTAaTGCATTGGaTGTTaCTtgCTaGTTaatCCC
>contig00555  length=241   numreads=2
ttcgggtttttacttacgccgtggaaagtgggtggtgcgcgtggtagtgcgctgattgcatgggtgtgcgctcagggtttccaatcggtgggcgtgatgttgtattgcagcagccagagtcccagttttctaacccgaatgggccccttgaagtgaagactctgcagtacatttgggaccaggtggagacgctgtttggagcttcctcgcaggaa
>contig00556  length=223   numreads=11
GTAACATTATGAAATAGCAGTTTTGCGCGCTTACTGTGCGTGCCTTGAATTCATTCTGCCATTTGCTTGCGCAGTTGCTATTTGaTTg
>contig00557  length=422   numreads=7
TgtgCtGAGTGGATCGTGCAGCGGaGCaGCGAaGGATCAGGACCATTGCGTGCAGCTtGTGGGCTACAaCAaGAaGCaCGGATaCTGGAAGGTGCGTAACTCCTGGGCCCGATCCTGGGGTGAGGAGGGCTTCATCCGTCTCCCCTTCGGCAAGAACACCTGCGGTGTAGCTAACGAaGCTGTGCTGATTTCGGCTGCAC
>contig00558  length=116   numreads=2
cGCTGCTGAaCATCAGCAGAGCAGAACTCAGTCCGGTCGTAGTCCAAGCCCATCTCACCGATGGCCAcGACACGAtCCAAATTtCCACGTATCAGCTCGCGCAACGTCTCCATGTg
>contig00559  length=226   numreads=2
ACGCGGGGATtACCATTtGCGAngtATGCTGCCGCGAaTAATCAGACCTTGTGCGAGTCGTCTGCCGgATGTGTCTGGGTCGCTtGGGTCcACGGGGCCAACACcAGCTTGAaCGTCACTTGCAAGGGCCCCCTCTGCGAGACCCTGGCCCCCGAGGTCCCCACCGGAGACCCCTGCTTCGACCTCGCCGGGCTCAGCGAGGAGGTGTGCCGGCCCCTAGTAGCTg
>contig00560  length=237   numreads=3
aTGCTGGACCAGCAGGAGCGCACCGTGCTGAATACCATTGGGAGCAAAGTAcAGCTCCCTGCGAGCTTAGTTGCATAAGATTCTGCTGTGCACGATAGACACCCcGGGTGTGGTCCATTTTTTCCCCTTGTTTTtCCGATGCACACcATCGgAGCTGACcTGAGCCCGTTGTCCGCGCGGATTTtCCAACTTCTTCCTAGATCAGCCTGCGGTGAACACCGAaCcGtGAaTGGGAtt
>contig00561  length=195   numreads=3
tGGGAGACcTCAATGGACAGGAAGAGGgTCAGGAAATtCCGGATCCCGAACCCGCCGCATCCTGCCCGCATGGGGGCAAATGTGCCGTCGGCGAGACGCGCCTCACCGCACTtCCTCTGAATGAACTCGAagAAAGGGGCcTCTTCGgTGGGCTTGGCCTGGAGCACATTGGACGTGAAAaTCTGGAAGAGCACA
>contig00562  length=237   numreads=3
gggggcACACTACAcaaGCTTGGtACCACAAntAGGATtGGCGGGGgCACACTActcaaGCTTGgTACCACAACAGGATtGGCGGGGGCaCACtaCAaGCTtGGTACCACAACAGGATTGGcGGGGgCACAcTACtCAAGCTTGGTACCACAACAGgATtGGCGGGGGCnCACTAnCcAGCTTGgtACcAcAACAGGATTGgCGGGGGCACAC
>contig00563  length=770   numreads=46
aGCAAgcAaGGAAAACACGGAAAATACATGATGCAATGGCCGAGTTCGGCGTAACTAGGCGGGCTCTGCTAATTGGGACCTGTTGTGATCGGAATGGTCCCTCGCTCTGGCCTTCTTGACGAACGATGGTAGCCGACGTTGATGTAGTCGCGATACGTTGTGTTCTTATCGATGGCGGCACCCCAAGGCGTCCAATCCGCTCCCGCTTTCGCCGCACAGTTCACGGTGAAACCAGTTCCCATGCCATCAGCCGGGGTGATaGGaCGGTCTGGGTCCACTGCTCTGGAGCCTTTCTGGGTCATCAGATCCCcACCGGTGTTGGAATGCACTCGCTtGTACTGAGATtCCCACAACTTGCGATGCATAGTTCCTGTTCTGGTCGGGTGGGGCGGATGCTGACCACCTGaGATGGCAACGCCGTGCACACCGCTCTGAGGCTCATACTGCGGAAAATGCCTTTGAATTGAGTCCATATTTCGGTCATGGTCTGCAAGGTATCGGGGCGACTTGGTTTCTTGGGGAAACTTGTGATCCATCCACTCTGATCGATTGAATGCGATGGTCCGTCGCCCAGTGGATCCAAGGGTGCTAGGCTGCATCGTGTCTTGTAGTCTTGTCGACCGATTGCCACCAGCAGGAACCGACATTGGCCTTGGGGgCAAGATGTCTGGGtCATTCTCCAAGTCCGGgAAgcGaagtcccttcgaaccaggattgccgtaacccga
>contig00564  length=368   numreads=4
GAGAGCTCCCAGTTTCCCTtcGAAGTGGATGTCTCTAGCGAGTCCcACGgTGATtCCTTGTGGGtACtCCGGtCGCCCAAGGGGAGGCTGTTCGGGACCCtGgTGTCTCTGGCCCACTAGgTGGTGCcGCaCAGTACAgAGGCGGcGGCCcGCCGCGCGCGCGTGTCCCAGCCcGCCcAAAGCACGGGCTGTGgnagCGCGAgACaGAacGCCcGcACGGgCTCGCTCTTGAGAGTAGGCTCAGCATGTGAaCagCGCACTGCGCCtgT
>contig00565  length=600   numreads=73
CGGGCAGAGGAGCTGGCCGCAATGGGGTATCATGCTATTGCGGTGGACCttACGGGGATGGCCTGctGTGCAACGGAAaCATGACTTGCTCCGGGGCGAATGCCGGCAAAGTCAgAaCTGACAACGCGAGGACCAACGGCATTGTCAACGAAGCGCTCAAGGCCTTGGncGGCATGGCTCCGGCGGAGAAGCTGGTGGCCATGGGGTACTGCCTCGGTGGGTCGGTGGCGCTGGAGCTCGCCAGGCACCCCAACGCCGGGGCAAGCGCTGGGTACACgcTGGCCGCAGTGAGCAGTTTCCACGGCGGCCTCGACCCTATCAGCACAGTTGCAGCAGAGGGGAGcTtGGCCACGGACGTCCAGGTGCACCACGCCGAGCTgAcGCgggAGTCCCACGTCATCCTGAGGACCTGGGAGGATGAGTTCATCAAGGCCGCCAACGGAACCACCAAGAAGTGGCAGAGCTTCAAGTACAGCCACTGTGAGCACGGGTGGACAGAGCCGGGGACGGACATCTACAGGCCCAGGGAGTCCGTCCGCGCCCACACCGCCACTTACCAGTTCTTTGAGCACTc
>contig00566  length=304   numreads=22
CCTGGGGTCCGACGCACACATTGCCCCCGTGTGCATGACGTAGGGGGgCGTGCACGCACAGAGCACGCGTGGCGTGCCTCGGTGTAGCGCGCGCGCTGTGTGGATCCGAGCCGGCGATCGGCGTCTTGTAGCGCGCCGCTGATCAGTTCTTGGAGCATTTTTTGGGGGtCTGACGCGCACGTTGGGgTGTGGACCCATGGCGCGCGCTGCGCGCGCCCTCGGGGAGCCACCACCAGGCTAGTCCCTCGGGGATATTGAGGCCGCTGTGCTCTGGTAGCCGCCCCGTGGgTGGGTTCCGTCCTGA
>contig00567  length=240   numreads=5
CTGTCACCTCCTATGGTCGGACCATGATtCGAaGAAACGAAGCGCATATGTGAGACACGGTACaCGAAAGCCAACGGATACCCTGCTGATGCCAAGGTTGTGTATGGTGACACGGATtCGGTTTTCGTCAAGTTTGGGGTCACAACTGTTGCGGAGGCAATGAAGCTTGGTGAAGAGGCCGCAGCCGaGGTTTCCGACACcTTCAAaCgCCCCatCAAGCTGGAGTTTGAGAAaGTTtAC
>contig00568  length=703   numreads=16
CgggttgcgggcacctgcctgacgagagtcagtgcggcttcccggagctcgaggaGTCGgAGtCTTCAGCTGCTgACGCAAATCTCaCGAACAGCaGATCCAGTCTGgCGAGTGAGCCAGtGTTGGCAGGTCGAGTTGATCAGCCCAAATTTACtCACATCTTGAGGACCGCGCGCACGAAGCCATTCCTCGCGTTGCCCTCCGGCCTCCTCCGCTTCAActAAACAAAGGACATCACCAGGGCCATTTGCCGCAAACTGTGATGGATGTGGAGTACTGCGGTAGTGACCTTCAAACAATGGAGATGTCAGAAGGGAGCAACAGAAGCAGGCGTTCGGTTCCGTGCCGAGGTCTCGAAGCGATCCGCGCGCTTGGaCCCCTGTCTTTACCACAAGCCGCAaCGGAACTtCGCTCAGCATACCCAGTGTCTGGTGgACGTTtCGACGCGCTACCGCCCGGCTGGGAGTTGCGGGAGTCGCGGtCGCAGCCAGGCGTagCGTATTTTTtCCATCGACCTACGGGCCGAACCTCAGTGGACCACCCTGcgacgatgtcgccacgcactcctacgtcgttgaccggacgggccacggctcggggacccccgaggcgtatgacgacgtactccGaGGGGTCTaTCACcgTgCCTTtGACcGAGCGaTCGTTGCAGgAtcACg
>contig00569  length=325   numreads=4
tttAtGCCAACGGCntACCntATtCcAGGgCcAATGGGTCGATGACCGTGCcACCGGgTATGGGgTGTTTACATATTCCAATGGGAACAGAtACGAAGgCcAaTGgCTGgACGACAAGCGGCACGGGAGAGGCCAGTTTTTTtGTtCGGAGGATGGGAACATTTTCGACGGGGAGTTTGCG
>contig00570  length=1474   numreads=67
CGGGGAGCGCAATGtCcTGATCTACGACATGGGAGGCGGCACTTTCGATGTGTCCCTGCTTACCATCGAGGATGGGATCTTCGAGGTGAAGGCCACCGCcGGTGACACTCATTTGGGCGGTGAGGATTTCGACAACAGGATTGTGGATTTCTGCATGCAGGATTTCAAGAGGAAGAACCGtGGCAAGGATTTGACTGGAAACCAGCGAGCCTTGCGGCGTCTGCGAACTCAGTGTGAGCGCGCGAAGAGGACTTTGTCGTCGTCGACGAACGCCACGATCGAGATCGACAGTCTGTTCGACGGTATCGACTACACATGCAGCTTGTCTCGTGCTCGGTTCGAGGAGCTGTGCATGGACTATTTCCGCAATTCGATGGGTCCCGTGGAGAAGTGCTTGAAGGATTCTGGCATCGACAAGCGCAGCGTGCACGAGGTGGTGATGGTTGGTGGGTCCACTCGTATCCCGAAGGTGCAGTCGATGATTCAGGAGTTCTTCAACGGGAAGCCGCCGAACAACTCGATCAACCCGGATGAGGCGGTGGCGTACGGCGCCGCTGTGCAGGCTGCGATCCTGACCGGTGAGGGGAGCTCGCAGGTtCAGGACTTGCTGCTGTtGGACGTGACTCCATTGTCGCTGGGATTGGAGACCGCTGGCGGAGTGATGACCAAGCTGATTGAGCGCAATACCACCATTCCtACtAAGAAGAACCAGACTTTCACCACGTACGCGGACAACCAGCCGGGCGTGCTGATCCAGGTGTTCGAGGGTGAGCGTGCGATGACGAAGGACAACAATTTGCTTGGGAAGTTCCATTTGGATGGGATCCCCCCGGCACCCCGAGGTGTTCCTCAGATCGAGGTGACcTTCGACATCGATGCCAACGGCATCTTGAATGTGTCAGCCCAGGACAAGTCCACTGGCAAGACCAACCAGATCACGATCACCAACGAGAAGGGTCGTTTGTCTCAGGCGGAGATTGACCGCATGGTGAATGAGGCAGAGAAGTTCAAGGCCGAAGATGAAGCGAACAAAGATAAGATCGAGGCGAAGAACGGGTTGGAGAACTATTGCTACACCATGAGGAACACTCTGGAAGAGGAGAAGCTGAAGGACAAGTTCGAGGCCGGTGACAAGGAGAAGATCGAGGCGGCCGTCCAGCAGGCACTGGATTGGTTGGACAAGAACCAGATGGCCGAGAAGGAGGAGTTCGCGGCCCAGCAGAAGGAGCTGGAGGGTGTCGTGAACCCGATCATGATGAAGGTGTACCAGGCGGCGGGCGGGTCTGGAGGCATGCCGGACATGGGCGGCGCTGGTGCTGCTCCCGCTGGTGGACCGACCGTGGAGGAAGTGGACTAAAAGCCACACAAATTCTGCGAGTAGTCCATGCAGGGCCGTTGTTCAGTGTAGTCGGCCCCAAGTTGTCTGGATCCTGTGCGTGGGACACATGCACACAAACTTGTATCTGCTgTCACT
>contig00571  length=381   numreads=4
gTCcGCCCCTtCCTAaCCAGCTGGACAGGGGGGAAGATTTtCGAGTgTGTCAGTGGCAGcAaGAGGTTGCGGCGGAATTGCGAGGCCAGGGGGgTCAAGTTtGCCcAtGTGAtCGGCACTGGGAATGGGGAGATCATGGGACTCTTGgCTGGgCTCcTGAaGGAGGgAAaGTTAGTACCcGTGATCGACCGCGAATACCCGTTGGCcGAAGCTGTCGAGGCCATCGAGTACCAGAAGGCCGGGCGTGCTGCTggaaGGTTATCATCAACATCGTCTCCAAGTGAGCTTTCCAGTGCAGGCGGCGGCCcACAGCTTGTTATTGAngACAAngCCCTGAATTTTTGAGCttGGAGCGCcAGCGGTCcTTcATTtcGTGGGGCg
>contig00572  length=525   numreads=9
cAGGCTGaGAaGGAGCGgCGCTTGGCTGAGCAAGCCAAGTTCGAaCGAGATGAGTTCGAGCGTATCATCGAAGtGcACATGCAGCAGGAGCATGCaGAGCGCAAGCGTGGTGAGGAGGAGCTCACCATGCGCAAGCAGCACTCTGTtGAgAtCCGCAATCAGATTGCAGCAAGAGAAGAGCGATCCTtGCAGgACcGTCGGGATTTtCTcGAAGAaGGgAaCGTTGTTCGTGCTCAAATTGCTGCTGAGAGGAAAAaGTTGGAGAAGATCAAACAGCAAAAAATCGAGCaGCTCAAGAAGGAAGGTGTCCCAGAGAAGTATTGGGCGGAGCTGGAGAGGAAGAAAATTTCCATCTAGCAATTTGCGGTtGGTCCTTTGGATGCTCGTCGTAAATTTTtCCGTCGCACCCACGGGTGTGTTTTTtcGCGTCATTTTTTCCTAGAAGtCcAGTCGAGGTGGGTTTtCTAGTTTAGTGGCAGGTACTCTCTTGTGCTCAaTGGAaGGaTCTTGGTTCGTCnaagtGAC
>contig00573  length=129   numreads=2
tGCTTCATAAaCtGGaTTTCGACGAgctCAntACAGCtGTCGCCAAAGAGAAAGAACGgCGGGTCCGCTTTTCtAATACGGTGTaCGCGACtGTGCTGGCGAAGCTGATTGGTCATGTCTAGCTTGGcc
>contig00574  length=263   numreads=13
CgggCGtcAAgcAAgATtGGCTACGCAaGCaTGGAGCGTGGTATTTGCCTAAGTGCATGAGCAAGAaCGCAACCgTCCcGgACAGTCAGACGTTAGCTTCGCTTCTaCATGACGCCAATTCCTCCAaCAAATCAACTGTAATCTTAGCGTCGGTGgCCATGTGCACGGATTtCtGTACCcGACCCAAGAAGAACGaGCTTtAAaGTTGtGAAGCGGATTCAGTgTTGCTgcgtaata
>contig00575  length=247   numreads=13
cgggttaatgcgaccaagaagttgaacaaggagatccaggagttttcaaatgaaaacgcgatggcaaagttccaaaaaggtgcacggtcttccgacacggcagccaaccaaaggaatgctatccgacagttgccagagtaccaggagaagatgtcacggtactcggggcacacagagatgaccagcgcttgtttcaaagcnttngnnnnccngggnnnnnnt
>contig00576  length=386   numreads=5
cgggggctacacgctcacgagaggtgagtgaattcgagtatctgcttgcgcggtggttgccagccccgcagtttggctGCGGCGTGTTGGGAGCTCTGGCCCgcGCTGCGaGTCGTCATCCATGTGCACCCCAGGAGCCCTGGAAGgATTCCTGGGTAGCACGTGAGCACCAGCGGCAGAGCGACCCGGTTGGACCTGTGGGCTGCGGGCTCTCCGGTCGCTCATTCATGTGCCGCTGTGGTGCTCGAGTGCGCCTGCCACGGAGGCGGaGAAAGCCCGCACAAGAAAACGCCTGCCTTCCCCACAAaaGTGGGGgTgggCGAACCTTCGCCCACCGGGaaGTCCcGgAGgcGAGGGGTt
>contig00577  length=839   numreads=48
ACcGCcGCAAAGCCCGCGATGCtCCCGCtCtGAAGGGtCTtGCCTCCAAGGGCAGCGACGGCGACGGCGAACCAGGCCgCAAGGATGCCGAACAAGTCCAGCCCAAGGTTGTGAATTTGGCGGACGGGGATGGAGGCGACACGGTGACGTCCTTGCGGACCGCCAAAAGCCACAAGCTTTTTCCTGATCGAAGCCACAGGGTGCATCGATCGTATGTTGACCTGTCCACAAGAGAAAGCAACGCCCACAATTTCTTCGAAGTGACCACGCCAGTTGATATTCACCGTCGTGGGATGCCTGTGGCGAACGGTGTCCCGGGTACGTTTGATCTGAGCGCGTTGTGGGAAGCTTACAAAGAACCGTCTGTTTTCGGGTGCGAaGTGCCATTCGTTGATGCTCAGAAGTGTCCCCAGTACTACACGTACGTCCCGTACTTGTCCGCGATGCAGCTGTTTAGGGACGTGGAGAAGGGGCAGCCGGAGCAGGTTTTCGAatATTtCGAGACCGCTCCCCCGCACAAACGCAAGTGCCTGCATCCGATGATCCAGTGCCTAGTGGAGAAGCACCCGCAGGTTTCTCGTTGGCTGCTGGGCCCCAACCAGCAGCTTTCCCGCTCGTCGTGGCTTTCCATCCTCTGGGTTTCTGTGCCGCGTGACGTTCAGCaGCCCAACACTtCGCTGTTGATCTACCACAAGCTTGCGTTGGGTGTGAACTCGCGCTTGGCGCGGTTCGGGGTGGTGTCCTACCGGGCGGATGCTCAACTCTGGCCCACAGTGGCCTCCACGGACCCGCCCGCAAGCACCGCGGACCATTCCGTGCAGGGGCAGATGCAGCACCAG
>contig00578  length=740   numreads=36
TGCTtGTTTATGTGACCACTGGGATTGTGAtAGTTGCTGGCATTGTCACTGCGGTTTGCgaCGCTTTGGTCGACAAAGCGGAGAGTGCTTTCACCGAGCAATTGATAAAGCACCGGAGCCACGCACaGAACCAGgCAAGGAAGCGCACTTCCGTGCGAGTGAAGATTAGGTATGCTATCTTAACTGATTtCCTTTtCTTTGCAGCTATGATTCTTGTTGGCGTGGTCAAATTTGGTGCCTTCGGAACTTGTTTTTGtACTTTCGGAGGGGAGCAGAATCCCTGCAACGAGCCCGGGTGCAGCCACCGAGGATTtGTGGAGGCTTTTTACATGTCAGTGATCACCTTGACCACAGTTGGTTtCGGtGACGTTGTTCCCCAAGGAGATTGGGAGAGGGGGTTTGCCATTGTCTGGATGTTGGTCGGTTGCGCGTCGGCTGGAAaTtttGTGGGAGCTGTTGCCCGCTGGTTCGCCAATGAAGaGCGCCGTTTCCGCCGCCAAGAGCCCCTGACTTCCGACCTGATTGAAGAGATGGATCAGAATCGGGATAATGCTGTCACCCGATACGAATTCGTCAAGGTGATGCTACAGAGGCGTGGGCTTGTGTCAAGTTTCGAATTGGAGGCCATTGAAAAGCAGTACGCCCGTCTTGACAAGAATCACGACGGGCGTGTGACGGCGGATGAAATTTCTCGCCTGGTCGATAAGTGACCGAAAGTGAGTCATTCCACGCTGAAaTCG
>contig00579  length=559   numreads=24
aTGGCctGGCTCGCATGAGCTGgCGTCCATTTTGTTGTCTTCATCGGCCAGTGTGAACGCGTTAGTTCGAGGTCATTCACCGTTAATGGTTGCGTGCATGCATGGGAACATtGAGTtGACAAGATTGCTGATTCTTGCTGGCAGTGACCTGGATGCaGTGGACTTCACCATTGGGTTCACAAGCTTGATGTTTGCGTGCCAGGACGGCCATGAAAAGGTCGCGCGGCTCCTGCTGGTAGCGAGCTCCAACGCTGATATCcGCAGTCATGCTGGGG
>contig00580  length=210   numreads=12
aTgAgCCcACGGAgCAGAGCCTCAtGATTTCAAACCTGCAGTGCTCTTTTGCAACTTCAAAGCGATCTGgCGGGGAGCTCACTGGCAAATTGTCACGGATTCAAGCTCACAAGACCGGGTGATCTTGTGATTCTCCATTTTGTCATGGCAACGAGATTGATGAACCCCCGATTTGATGGAGTTGCCCTTGTGGTGACAGTTTTGTGTTTA
>contig00581  length=908   numreads=63
CGGGAAAATGCtCtATtCGTGGGCCCTGCnagTGGACcTGATTGCTtCTGTGATGGGCACTTtcTGGGCTACGAtCAtGCAGATTCAGCCGCCCTGTGCCTGGACATGCCCCGCTGCCAGGAGATCTGTGCCGCGATGGGCGACGATTGTTACGGCATTGACATGCATAAGACATTGCCTCGGTGCTTTCTCAaCACCCGGACGACGTGCTCTGCGTCAGACGGTCTCCGCGACGaTGCGCATTACGATTTCGTGTACAAGACCACAACGACTGCAAGACGCACCCAGGCAACACCGACGCATGCGGTATCCGGTGGCATGTGGCCGCTTTCGGGCGAGGTGGCagCTGCTGTCTCGCAGAGCACGACGCAGCAGGgTTGGgTCAACGCATCGTACCTCGCCGCCGATCTGGGaGTTGCGGCaGCGAGTGCTCTGGAGATGGACACCGGGTATtCTtGCGAGAGCATCCTGCGGTTCCGACATGTCAAATTCCGCAGCGGCGGTTTGTTTAAGGTTTGTTTCTGTGATCACACCTTGCTCAATGGGAGATTTATGCCTTGCAAAGAAAAGGGTGATTACATGATTGAGATCGgCCACATTCACGCGAGTGGGGTGTCTTGCTtGGTGGAGGACGCTCGCTTCCGCCGAGGAGTTTGTGTTGCCCAGTGGGGTACCAGCCAGGGCTTGCGTTGCTACAAaGAaGCAGCACCGACGCAGCCCCAGTGCGGTACGACGACCGCGGCACCGGTAGTGACTACCGTGGTGCCGACTGCGCCAGAGCAGCAGGTGGTCAGCTCATGGTGCTTGTATGGTCCGGAGGAGCAGACGTCTTC
>contig00582  length=164   numreads=3
ATTCCCACACGCAGGAGGACCTGCGATCCATCCACGCGAGGCCCACACGGATAACGTTGATCGCATTGTAGGAAGTCTCGACGGGCACGGTAATGTTAACGGCAAGAATGCCGCCACGCGCAACCAACTCCCCtGCTCGCCTGCAg
>contig00583  length=187   numreads=3
aGCCCnAGTtCAGgCCgCGTtGtCcGATCgCACGTCGCcgcTGCCTGCTCTtGCAGCgCCTCcAGTGCTGCCTATGGGgCCGCAaTTACCtCcGCCGCtGCCGATCATGGGgACACAGCCACAGGGtgTCGTCcGgATGACcGCTGCAGTCAtccgcattcagcacgcccttgatccgcagGggcAc
>contig00584  length=202   numreads=4
GACtCCATCGCAGCCTCCGCTGCCAtGGCAGTGCGTGATGCTGTCaGCCCGgAGTTGCAGCTGTACTTGGCGTCAGaGCCCAAAGTtGCCAaGCTAAGGGATGAGCTActGCAGGAcgtggaacggcgggtggaccaagctgttcgggcannantnnnannnnnnn
>contig00585  length=241   numreads=2
CgGGAAGCGccggcacgtgcacctcgatgggcagatgaggtttctccactggatgacccttgctatggaggggtgtggtattatgttgacgattCCtatacgattcaaggtccattccctgatgagttgatgg
>contig00586  length=205   numreads=2
attgtcgaACTGTGCAGACTcgttgggtcgtcgtcctactacggtacttgacgtcaaaggagtaaagcacgtatgccccgaaagactgggccacagcgttgccgaggttggaacaaccagccagcagtgcgtagatggttgccgccatcccttttgggcagagctgggagatgagcaccaccgtaggcatccactg
>contig00587  length=225   numreads=3
tGGAGGAGCGGCCCTGAGTAGTgAGGGGTGGCCCTGAGCACGGAGGGGTGGCCTTGAGCCGCTATCGAGCCCCAGCACCCTGGGAGTGGCGGCCCCGAaCGGGCGGAAGAACCACTGTGCCAATGGGATCCAACGTGCATAACCAGTCCCCGTtGGGACGCGAGGCCTGCTGGGGAGCGCGGGCGCGGCGAAAATGCCCTGGTtGAGGcGAATACGTGaCCAAga
>contig00588  length=1479   numreads=76
CGGGGAGCGCAATGtCcTGATCTACGACATGGGAGGCGGCACTTTCGATGTGTCCCTGCTTACCATCGAGGATGGGATCTTCGAGGTGAAGGCCACCGCcGGTGACACTCATTTGGGCGGTGAGGATTTCGACAACAGGATTGTGGATTTCTGCATGCAGGATTTCAAGAGGAAGAACCGtGGCAAGGATTTGACTGGAAACCAGCGAGCCTTGCGGCGTCTGCGAACTCAGTGTGAGCGCGCGAAGAGGACTTTGTCGTCGTCGACGAACGCCACGATCGAGATCGACAGTCTGTTCGACGGTATCGACTACACATGCAGCTTGTCTCGTGCTCGGTTCGAGGAGCTGTGCATGGACTATTTCCGCAATTCGATGGGTCCCGTGGAGAAGTGCTTGAAGGATTCTGGCATCGACAAGCGCAGCGTGCACGAGGTGGTGATGGTTGGTGGGTCCACTCGTATCCCGAAGGTGCAGTCGATGATTCAGGAGTTCTTCAACGGGAAGCCGCCGAACAACTCGATCAACCCGGATGAGGCGGTGGCGTACGGCGCCGCTGTGCAGGCTGCGATCCTGACCGGTGAGGGGAGCTCGCAGGTtCAGGACTTGCTGCTGTtGGACGTGACTCCATTGTCGCTGGGATTGGAGACCGCTGGCGGAGTGATGACCAAGCTGATTGAGCGCAATACCACCATTCCtACtAAGAAGAACCAGACTTTCACCACGTACGCGGACAACCAGCCGGGCGTGCTGATCCAGGTGTTCGAGGGTGAGCGTGCGATGACGAAGGACAACAATTTGCTTGGGAAGTTCCATTTGGATGGGATCCCCCCGGCACCCCGAGGTGTTCCTCAGATCGAGGTGACcTTCGACATCGATGCCAACGGCATCTTGAATGTGTCAGCCCAGGACAAGTCCACTGGCAAGACCAACCAGATCACGATCACCAACGAGAAGGGTCGGTTGTCTCAGGCGGAGATTGACCGCATGGTGAATGAGGCAGAGAAGTTCAAGGCCGAAGATGAAGCGAACAAAGATAAGATCGAGGCGAAGAACGGGTTGGAGAACTATTGCTACACCATGAGGAACACTCTGGAAGAGGAGAAGCTGAAGGACAAaTTCGAGGCCGGTGACAAGGAGAAGATCGAGGCGGCTGTCCAGcAGGCACTGGATTGGTTGGACAAGAACCAGATGGCCGAGAAGGAGGAGTTCGCGGCCCAGCAGAAGGAGTTGGAGGGTGTCGTGAACCCGATCATGATGAAGGTGTACCAGGCAGCGGGCGGGTCTGGAGGCATGCCGGACATGGGCGGCGCTGGTGCTGCTCCCGCTGGTGGGCCGACCGTGGAGGAGGTGGACTAAAAGCCACACAAATTCTGTGAGTAGTCCATGCGGGGCCGTTGTTCAGTGTAGTTGGCCCCAAGTTGTCTGGATCCTGTGCGTGGGACACATGCACACAAACTTGTATCTGCTgTCACTGTCgc
>contig00589  length=1607   numreads=62
CGGAACACCTGCCATTCGTGGTGCCAATCCTCGTTGGCAACGTTTtGTTTCCAAGGTTTTTGAGGTGGGAGGTGAAGCACGAGATGGAGGATGCTTTGGAACGCACGTGGAGCGAGCCGGAGATtGTCGAGGGGATGCTGCACGCGGCTGCTTTTACCAACAACACATtGGGCTTGAAGCTGCAGGCCAATGCTGCCAGCTGCAAGAACTTTCTGGGAGAGACCaTGCGCGAGCACATGATGAAGAATTGTTCTCCGAAGAaCTGCGTGGTGGTTGGTGTCAATGTGGATCACCAGGAGCTGGCCAAGTGGACCATGCGATCCTACGCCGAGTACAATGCCaTTCCCCaCACTGAACGTAAGGTTGAAGCTCCCAAGTACTACGGTGGTGACtCGCGAACAGAGGCTCCCACCGGTTCCGCCACCGTCGTTTTGGCTGTGCCCACTGCTGGCTGGAaTGGTGGGGaCAACTTGGCTGTCGCTGTGGCCGCGGCTCACATTGgCGGGGGCAGCCTGGGCAAGACCtCCGGGCTCAtGCAGCAGGCCGGCGTGTACTCCGCAGATTCTTACTCGGTGACTCaCTCCGaCGCAGGGTTGTTCGGTGTGTCTTTGTCGTGCTCCCCGGAGGCTGCTGCTGGTGCCGTGAAGGGTGCAGCCGATGCTTTGAAGAGCCTGAACAAGATGACCtCTGAAGAGCTGACCCGTGCCAAGGCCATtGCCAAGACCACCaTtCtGACCACAAtGGAAGATTCCAACAaTCTGCTGGAGAACATGGGCGCTCAGCtGAtGTtCGgTGATtCGTACGCATCCCCaGCGGACATCGCcGCGGGCATtGACAGCGTCACGGCAGCGGACATGTCTAGCTTtGCCGGCAaGGCCGTCGGCAGCAAGCCCACACTTGCCTCGTATGGTGCCATTGAGGGTGTCCCGCATTTCGACGAAGTCTGTGCCATGTTGAAGTAGGCGGACTCCTGTGACAGCGAAAGTGCATTTtGCGGAGCGTTGGTTGCTCCCGTGCATTTtCGTCTGTGGTGGATTCGATGCGTGCGTGGCCTCTGCGCTGCAGTAGACCAGCAACAACTGTTCTCGGAGCTTCTGGTGTCGCAaaCgg
>contig00590  length=236   numreads=5
cgtttcgggatgaaattcttcgaaacttcctcgcagacgggacaaggagtcaacgaggctatgacttgggtctttgagagtgtcgttgactggcagcagcacgcaaagcggcgttgggaattccatagctatcttagttagtgtgcatgctagtagtggtagatgttgtcttgantnnncnnnnncntngnnntnnnntttttnnann
>contig00591  length=446   numreads=8
tGAGGGGCTGgCAGAGACCAGGGGAaCtGACACcGTGTGgTCGgCcAGCTtGTCCGGaCTGGTGCTtGGtCtCttAGAGGgAaCAGgAtGCATTGTGGTGTTCAAGCTTGTCGGCGCCATCGATTTTATCAGAACTTATGTTCCGATGGCGGTAGCTGGTCAAATGCTTAGTGAACTGCtGTTGTCAATGGAAGATGACaTCTGGTCGACTCCTCGGGCAGCGCGGTTTCACGTGCAGGGAGGCtGCGCCGGCGtCGTGTGCCTGTCGGCTTGTGCGCTCAGACGTGCAGCAAAAGTCTCTTTGTTGTCCCGCGTTGGGCCCCGCCGCTCCGCCGtCAGCTGCAAAAACGaCGTGCCAGCGAGCCCCAcGAGACGTGACTAGGTTTtACGCTGCAGCGCTGAaGtCGTAGAGCGTCAGGgagaaCgt
>contig00592  length=223   numreads=3
gatgcgtgTGCTGAGCCGCAGCAATAGCGCTCGGaagcgtgagcccccgacgagattgttggctgggaggctagctgcgctgcctcagagcccgctcgaagcattgggagaggcccagtccgtgctatgctgagttttggttgggccggccttgagggtagtcactgtcagctcatttgttgcagcggttgaccttttcttgcctcgggtcagctcggtgagt
>contig00593  length=227   numreads=3
aattggaCCAGCAGGTTAAaGTTGTGCAaGCAgCTGTGgACCGaGTCCAAGAACGAGTTGCGGCACCCGAGCCGCACGAGCCGCAGCGCATTGCTGAGGAaGTTGCTCGAATCTTACAAaGCAGCCGAcAgcggcagcacccggatgtggatttggcgggccatgtatcagatttcgggatagcgcatccgtccatcccccacacgtctctgcggTcgcCTccagtg
>contig00594  length=223   numreads=2
ccggtcaaatcgaggattcgcacgcagtcattcagattactgactaccattttgattgctatatgcaaaacgctggtcgagccatgcgagatgtcggtgctgagcaagacgcggttgacgaagtgacggtcgtccttgagccgatgcgcaagcaagtcttggctcaccattacaaggAGAacaAGtagATtcag
>contig00595  length=679   numreads=10
tcgtgacgagtccccTTTCGAGGTGGAAGCCGGGAGAAAACAATGGACTCTGGTTCATCGTGCTGCTGCCTTCGGGCACACGGCGGCAGTGAGGTATCTGGTATTCGACTGCACATTGGGGGCTGATCAGCTGGACGCCGACTCTTGGGCTCcGTTGCAGCTTGCGGCGgTCGGGGGGCAtGTGGAAGTGGCCAAAGtGCTGCTTGAGAATAGTGCCGATTGCCACcGgaCTGTGGCGGCCAATATGACCGCCTTGCATTTGGCGGCACAGCGAGGGCACGCCAATTTTATCCACCTCATGCTGGCCCACCATGCCGAGGTAGACGTCcGCAcGAGcACCGGGGCGACCCCGTtGTtCTtCGCtGTGGGAAACAGTCATTTTGATGCTGCGAAGATATtACTGgAGAaTGGGGCTGACGTTGAGGCTcAAGATGAGCTGGGTTACACCTCATTGGGAAaTGCAAAGCgTGGAAaGCACCGTGAGATGATAGCTTGGGtGgAGtCTGTAaTCGCAATtATGAGGGCGCACCGATATGCCCAGTAGgAaGGGGTTTtAAGTGgAGCGCACTATGTCTTGCAGGGTTTTTtGTTtGATGTGAGTTtGCCAAGGCCAGCCAGTCATTTtCTCGTCGTCGTtGCAAAAAaaGTTTGTGTTtCAgacatggtgtgcaaggaaacg
>contig00596  length=347   numreads=16
cGGGACGCCAtCCTGCAtGCGCCTGCTTTGCAGAGCGTCAAGCTCTCAGGTTTTGTtGGCTATCGATCATTGTTCGCGgAACTGTGACATGCCACGCATCTtCCGAGGAATTGATTGTAGTGTCATGGTtGGTTtCTTTGCTTGAAAAGCACGGCTATTTTCTGGATCTTTTTCTCGCGCTTTGGCCTGTAAATTCAGGGAGATGGTGATTCTTTCTTGGCTTTGAGGTTagACTGTTCGTCTTTCATTGTCTCGTTCATGTTgTAGTGTTtCtGAGTTTCCtCACTTGTGTCAaTGAGTGTTtCTTtGCTGATTCgaaaa
>contig00597  length=469   numreads=7
tgaggaattaactaccaattctgactgaacctaacatccaggacagcacaaaaccgcgccccagtacgagcccgcccaaagcctgcgccaagatgtcccacgtcgcccgtgctgttcaacgtataccacgcatcggttttgcacgattgtacggagctgcatcacgcccaagcgctgcagcgcgggctctggcAGTAAAtCACCGCCGCCGCTGGCGACGTAAGCCGCCcTGGGAaCACGTGCCGACGACACCACTTTGCTCGGCACCTAGGAGGAGCTGCTCCCGGAGGAGCTGGGGGTGCAGTGCGGTCAGTGCTGTTCAGCAACGTTCGGGCGAGTGGAGCGGTGAGCGGATACACTGCCACACAGCGCGCGAACCGATCTACACCGCCCTGTTCAAGGCACCAGTACGCCAGCCTGAACATCGTCAACACTCCAAAAGCCAGAATCATCGAACTCTCCTGTCCCT
>contig00598  length=549   numreads=10
cgggactgaccgcggtgagatgggcggcttcattctacaactatcctgctggattcgcgctggccgctgttggagaggccgccAGCCCAaTtGGATCcTtGTGCcTCCccaCcGCtGAGgCCCcGCccGTACccGGGgCcccggTcATgCATGCCcAGgTCCcGgcAGTGcAgccgctggtagtcgggccgtcaatgatgccagtcgagctgaagggcttggcgtcGAACCTGGTGTGTGgCAaGAaGCGGgAGGTGATTTCCGAGTGCTCAATCCATGtCGACGTGTTCGCtGCCATGTCTGGAGTTTCACGATTTGTGGAGCCAGAACATtGTGTGGTCTCCAAGCTTGAGAATGCGACGCAGGCAGACTTGGAAAAGTTCACTTTCTTGGTCACGGAGAAGAGTGAAGTGGATGGTTTTCGGCAAGTGTTGGCTGTAGCGGGGTACTCTTCGCTGAGAAaGCCCTCCacAACCCAGCTGCCTGGGATtGTGGTGGCGCCGcAGGCTTTTgtGCaCCGTAg
>contig00599  length=239   numreads=3
tcgggggttcttgcgcggcgctttgtgcggccatggccctggtcacggtctttggcatggccgggtggagggtggcgtacctcatggtgtgcttgttgtctgcggtcgtggcggggttgatcttcaccgtcgtgcctcgtgtggagcccacccgcgccgcagctgggtgggtcgctgagcagcagtccctcatgtcggctattttccgcaaga
>contig00600  length=316   numreads=7
cggggatggaggccagatcaaggaggtgattgcttctgagagtgcggctacattgatgccgtcgtcaccttccaagcagctgcgccagccACTGCGagACGAGCACcGTGgTCAGCGAGATGGGCgcAGCCGTGCcGCGAGCTCGCTCGAgCgcggAGgCcAcGaGCCATCAGAGCgacttgtgatcacggcaggcgcggaggaggaacgcactacgctgggtctcacggcgtcggatcttcaatcggctcgtgaCCGTGCTgatagcaaggacgaGccTGCtgccgagc
>contig00601  length=206   numreads=2
cGCGCATTGTCGCCCCCGncAaTCGaCAACACAACCGGTAGCAACCACAATCCGTGCGCCCCACcAACAaTGCACAACaCaaCAAAGnagTGCGAAAAAAnaGCTCGAAAACGAaTGACTTGGAgAaTCcAaCCaCAAGAATTGCTAgCAAtgttgag
>contig00602  length=224   numreads=5
cgggTGCCGGAGCTGGAGCTTGTGGaGCGACGACCACCCAGATTGTTGCGGACTTGACAGGGCCTCGGTTGGCTGAAATCCATGCCGGCAGACACTtGGCACCTCAGTATTTGGATCCTGCTGTAATGAAGGAAATtGAGGCCGAGCGAAATGCAGCATTGCGGGATGCAGCCCATTTTCGGATGGTAGCGCAGCAGG
>contig00603  length=236   numreads=4
aaaGCGTCGCAGTTTCGTCCACTTCGTCGCCACTTCGCTTTtCGTAGTAGCATTGTTtCTCAGTTTGAGGAGCTCAGCGAGCCCATGAATTCCACGGTACAATCCCGCAAGGAAGCAGCAACAGATTGTGATAAGCATGGGcAGAAAATTGGTCCGCAGCATTtCCAAAAGATCGTCTGAAGGACTCGGCACGGCGATGTCTCGTCCCaaCCCcna
>contig00604  length=227   numreads=4
tcgggtctcagattgaattgctttgcgagattcccgttgatggcgcaCaGTcATCCTTCAgTGTCaTTTTgcATTtGGAATCATCAGACGAGGCAGAGTTGCTGAaGAAATGTTTGGATTCGGAGTGCTtGTCGATCAAAaGTaCAAAATCTGTtCGAgcGATATTGGATCcTGATTCcgAGCcATTTGAGgTGgtCgtcg
>contig00605  length=231   numreads=11
CnggAgCtGCTTCGCGAGAtCGGAGTGCAGCTCTTAGGACCcAGGGGCGCGAGACGCCTTGGCTTTGTTGgtCGTGTTGCAATCGACCGCGCCTTGGCGTGCCGCGTGTnntnnngnnn
>contig00606  length=1596   numreads=60
TTTCGAATGGTTTGGTCCCCATGCTGCGAGTGTTCAACAACACCGCCCGGTACGTGGACCAGGGTGGCGGCAAGCGAAAGGGATCCTTCGCTGTCTATCTGGAGCCGTGGCACGCGGACGTGTTCGACTTCCTGGAGCTGAAGAAGAACCATGGCAAGGAGGAGGAGAGGGCTCGCGACTTGTTCTACGCCGTGtGGaTtCCGGaCCtGTTCATGAAGCGTGTGGAGACGAACGGAACCTGGAGCCTGTtCTGTCCcAaCGAAGCGCCGGGCTTGCAAGATGCcGTTGGGgATGAcTTCGTGGCTTTGTACGAGCGgtACGAGTCCGaGGGAaTTGCCCGAAAAACCGTCCCcGCGCAGCAGCTCTGGTTCCGCATTCTGCAGTCCCAGATGGAGACCGGCACCCCaTaCaTGTTGTACAAGGACGCGTGCAACCAGAAGAGCAACCAGAAGAACCTGGGCACTATCCGGtGCtCGAAcTTGTGCACAGAGATTGTGGAGTACACAGCtCCGGACGAGGTGGCCGTCTGCAACCTGGCCTCCATTGCTTTGCCCATGTTTGTGAAGGCGGACAGCTCcTtCGATTTTGAGAGGTTGTGCGAGGTCGCtCGTGTGGCCACGCGCAATTTGAACAAGGtCATTGACCTCAACTACTACCCGGTGgAaGAGgCTCGCCGGTCCAACATGCGACACAGGCcGATtGgTCTGGgAGTGCAGGGGTTGGCAGACGCGTtCATGCTCATgAAGATGCCATTTGAATCGgAAGaGGCCCAGGaGATGAaTCGGCGTATTTTtGAGACcaTCTATTTCGgaGCTGTGGACGCTtCTTGCCAGTTGTCCGaGAaGAACGGGCCATaCGAGAcGTACGCTGGGAGTCCGGCGTCCcAGGGTGAGTTGCAGTTTGACCTCTGGGGCGTGACCCCATCCAGCGGGTTGTGGGACTGGGCCGCGGTGAAGGAGCGAGTCGtCAAGCACGGCCTgCGCAACAGTCTGCTGGTGGCGCCGATGCCCACCGCTTCCACGGCCCAGATCCTGGGGAACAACGAGTCCTTCGAGCCGTACACCCAGAACATCTACACGCGCCGGGTGCTGGCCGGGGAGTTCGtGCAGGTCAATAAGCACTTGCTGCGGGACCTGATCAAGGCAGGtCtctGGAACGACGAGATGAAGGAGAAGTTGATTGCCCACAACGGTTCGGTCCAGAaGaTTCCGGAGATCCCaGCGGACATGAAGTCCCTCTACAAGACGGTGTGGGAGATCAAGCAGAAGACtGTGCTGGACATGGCTGCTGCTCGaGGACCGTATATTGATCAGTCCCAGTCTTTGAACAtCCACATGACGGATTGCACCATTGCCAAGCTGTCTTCCATGCACTTCTACGGCTGGAAGAAGGGACtGAAGACtGGCCAGTACTACCTGCGCACGCAGGCGGCAGTGGACGCCATCAAGTtCACGGTGGATGCGAATGTGCATAAGGCCGCCCAGGCGAAGGAAGTGCAGGCGCCGCTCCCGGCGGCCCACCCTTCCGAGCAGGAGGGGGTCTGCaTTTCCTGCAGCGGCTAGATGGCTGTGGCAGCAGCTTCGAATTCGTtGGGgA
>contig00607  length=183   numreads=2
ggaggacgttggagaaggtgaagcacccgtttattgttgacctgaggtacgctttccaaactccgaagaagctgtattttgtgatggatttctgcagcgggggcgagctgttctatcacctgtctcgtgtcgaccgctttccgaaggaccacgcgcgattctacgctggcGAGtTGActttgg
>contig00608  length=616   numreads=71
GCCTAATCCTCATCATCGTCGCCGCCACCGCCGCCACCGCCGTtCTTCATTCGGTTGCGTCGCACGCGACCCGGCCGGCCGCCGCCGAACGGGCTGGTGAGTGCGAAATCGATGTGCTTCTCGCTATCCACCCTGACGAGAAACGACGGAATGGTGCACAGCTGCTTGCCCACCCGGATGTGGCGCTGGAAGATCAATGCCCGGGCATGGTGCACAGACTTGGCAAGGCCCAACTTGAACACCTTGGTCTGCAGGCGACGCTCCATGATCTtCGCAGTCGTCAGCCCGAGGACATAGTCGAGCTTGCGCTCATTCTCCAGCAAGAAACCAAATCTCATCATGCGACGCAACATAGCCTCACCCTGAAAGATACGAGCCTCAGCCTTCTCATCCAAGGTCAGCAAAAATCGGGCGGCAGTTCGGATCTTGGACAGCGACAGCGCCACACGCCAGAGCTCGCGCTTGCTGCGCAAGCCATATTCGCCAACAATCTTCATCTCGGCATCCAAGCGGTCCTTCTCGAAGGGACGCTTGGGCTTGGTCCCAGTCTTGCTGACGTTGCGATACGACTtGATTCCCATGGCTCCCGGTGCCAGAAagTGCTTGCTGtCcGGCT
>contig00609  length=230   numreads=5
cgggaattctatttcttctggaacactgcggctatgaatgtacatggtatgggtgaaggtgcgatccagaaggccaaggacaagatcgggatgtcatgggccagctggacgacaagctggcgcttcctgttaagaagattgaggcacagatcgatgangnnggnnaannnncnnnnnannannangnnnttnnnnnnggnnan
>contig00610  length=216   numreads=5
AGGAGTTGGCAGCACGCATtGATGATTGCCGTGAGGCctGTGAGGCCATCCGGTCGCAGATCCATGACACCGCCCTGGAGAAGgACAAACTCTTCACCATGGCATCCCAGATTCAGGACATGTTCGAaCAaGTGTGCATGGAGCCTGACgcGGCCcGTGACGACGTCACTGAGAGGCTCTCGCAGCTGATGAGCTCCcAGGGGTtCgAGaCGGACg
>contig00611  length=322   numreads=4
GCGGGgTCTTCgCGCACAAGCgACGAGGTAGAAAGaTaGCGCTGCGCTGTTTCCCAGGGAGTtGGGgAGgCGGGAAGTGCGAAtGAGGCTGCGgcAGGTCAGTGGGgTCCgTAgtttaGCGGGGGCcTGTGCGCACCAATGATGAGGTAGAAAGCTAGAGTTGTCTTGTGCTGGTATGAATGGAGGGgCTAGCTGCCATCGcacgcaatggggggcaacaaggtgtgttgtccgcgacgaaggttggcgtgcgttgtggctgtcgtccgggtgacagttggtgtgtagtgtgtcggagcagtgttggtgagtggcgttcgat
>contig00612  length=678   numreads=26
gccACtAAtCcggccAcAgggAAGgCGAaCACACACtCAAGcACGGTACGGCTGTAGGCACAACCGAATTGTCAGCCGTCGGTGGGTGCTCATGTTATCAGGTCAGCCCAGCGTCAAAGCCCTGAAGTCGACCAAGCATTTGGAGCACCGGATACCTCGACAAGAGCGCGAGGTCCATCCAAGTGGGAGACGCTGCCTGCAGTGAACTCTGCGCGTCCGACAGAAAcAaGGTCAGAAGTCGAGGTTGCGAGAGCAAGTCGAGCAAATGCCACGGACACTTCGCAAGGAGTATCGCAGAGCCAAGATCTCTGCTGTGCGAAATGGATCCACCTCAGCATTATACGCGAGTCCACTGTTtCGTTCACCGCTTGACGAACAATCGGCCACCACTTGACCCCAGTCTCAGCCTCGAATTCCTCAACGAGCCTCAAATGCCACACGGGCAAATCCTGGTCCAAATCGTGCACAACaGACTGCaTCaCcTGgAGTgCgCCCAGTGATCCCaCGTGATGAAGATGCTGCCACTCcGTGAAGCGAgACACgTGGTGAGgAaGAAAGGGGgCcATCGCaGgATGGCTcTGAAaTAAGCAAActaTtCGTtGCACGACCTGGTCTTtCtcAGgatcttggcaaccccg
>contig00613  length=386   numreads=9
CAGTCcTCGCCAAGGCCAtCGACCCCACCAGTGTGCTTCGGCGGaTGGTCGACACTTTGCTGTTACGGCTGGAGCTCGCGGACGATTCACTCAAGATTGCAGTGGTCGAGCTCGCCGCGGCCATGGAGGCCAGCATGAGGCAGGGCACCCGGCACATCTTCCATTTGGAGGCTTTCTGTGCGAATTTCATGGCGACGTACAAGAATTTTATTTtGAAGCGGGAGAGATTGTAGGCGTGGGTTGGCTTTTTttGCTGGTGTGACGATGCGTGCTGTGAATATTTGGGATGTGGATACCCGGTAGGCGTGTtGATGGTAGGCACcGGGAATCTtCCGCnCgCagCgcn
>contig00614  length=326   numreads=31
ccAaGGGGgCTGGCAaGGgaGCTGAGAaGGGGGATGGGCAGAAACCTGGCCaGCTnCaangCAaaGGGTAaaGGGTcttggttcttggaagggaaagggggcgccgtccccgatggatattgcaaggatgTTTCtCGGCatgtagccggggctctttttgatttgtggcaggcacttctcagtgaacgcgcgcgccttgtctgcgacctgaggtgccggtgcgcccaaaatgccccggcggacGgAATtGCCCCTTTTCCTTTTTGAGTTGCACCCcAGcTTTtGCGTTTTGATGTCTGTTTGcGTtGCCCcACAaGTtGcgaTTt
>contig00615  length=868   numreads=24
aGCTGCCCcGcTGCcGgCGCAaCACTACGCGTACcGCTTGTtCCcACTTTGGCTTGCAATTCTGCaCGAAgTtGggCAaTTtCACCTTTCAAACGGntcAATCTCTGTncTGTCGATGCCATTCAACAGCTGTGCcTtGGCCCTGAAATCTGCGCGCAGTTCAGAAATCTCCGTTTGTaGCCTtGCATTCTCAGCTTGGAGGtgatctatacgagcagtgttgctgctttccgacaaatcggcagttcgccagaaGGGACCCCGAGCTCGACTGACATGCACcGTGgtcTTTtCgggcgcctgcccaacgaggtacattgcaCGGTtGACAATCGCCTctAGCGAATtGTCTTCGCGTTGAGcaccAAGGATTGCTCCaGAAATCAGTTCCCtGTCCAACGGATCGGTGCAATTCGCAGTGGAGCCAGTCCCTcTTCCTGTTGCGAATGTCCCAGGCATCCGACCTGCGACTACCACGTTTTTTttcGCaGAaCTGCCGCGAGAAGCTCAAAGGTaCACCACAATCGAtCGTACAAATTTGCTTTGATGTtGCGAaCGACcACTACCTCCcTGCAaTCcTTtCagtGCCACAAAGAATGGCGATtGAAAaGgAGTACaCAGCaGgCGtCcGAGCGCATCCCTGGGCCACGTTtGGGGCAAGGCCAAGAAGCAGATCCAAAATACTGGATCCACCAATATCAATGCCTGCAGAGCTTTGCAGAACTCGACCACAGATTCCTCCCAAGTGTGACTGACAAAaTGTGAACACCTCTTGCCGctGCGCGTGCGCTGAAgcgCCCAACTGTACGCCGTACTGAAGGTTTCCCCGCAAACGACCTGGTCCACAACCTCGTGTGCGGTGGcctcc
>contig00616  length=101   numreads=2
acaagcgcCTCCAGAGAgctgtctttcgttgttgagcgcccctgatagctccagtgatcaattccctgtccaagggatccgtgcaatttgcagtcgaacct
>contig00617  length=551   numreads=6
cGTTtGgtCctCGTCGCcAACAGCTGGgCGATCTcACCCCcATCAGATaCATTGTGTGATAAGCCAGCTTCACCAGGAtGCAAaCTGTGCTGGGCTCCGTCACCGTGTCCGTGGCTGGCTGaCgCATAACTTGCACCATTAATGTGCGGACCgcaatgggggcctccttggctcccGTtGGCGCCAaCGCTGCCCTCGCTGTntAtCATGGCCcGCATcGTGACCGTgccctccctcgtggccatgacctgctccaccatgaccatgaccatgacctccctcgtggccatggccctcatgaccatgtccctcatcttcatgagcccaaccaTGCTTTCCACACGATGTCAACTTCATGAGCATACGCTCGTATTCCTCCACcGcTGCCTCGTCGTCATGGTCAAGAtgCtCaGTtaCCCtttCtGgaaGGAaGCCGAACCgCCACCCATGCTGCACCACCATAGGCAAGaTGTACAGCCntcATGCCGGGACCAaCATCACCACACAAAAAATTGCCAGCAGCAACTTGGTAAAATGCTCGTTGCTTGTtg
>contig00618  length=232   numreads=5
CAAGAAaTCCCGGTGCAGCAGTTTGAAGTGGAAGCcAGGgCATTCAATTTTGCCCATGCTTCGGCTGGGGAGATTCCCACTCTGATGTCTCTTGGCGTCAACCGTGTCAAGGGCACCGaCaGaCGGTTCACTTTTCAGGGGCTGCGaCCATCTAGATACCACAAGATTCGAgTtCGGGCGgTGGGTGcTCATTGgACAACGgACTGGAGTGAGGAACTcTCAGTGAAGaCaa
>contig00619  length=123   numreads=2
cAACTTgCtCGCGATTTTtGCAAAGAAGACCCCATCAAGATTCAGGTGGGGACTGGCGAATTGCAGGCCAATGCTGACATTAAACAAATTGtGGAAGTTGTGCCCGAGGTGGACAAGCGCAAc
>contig00620  length=233   numreads=3
AGgtCACcACcAaGACCATGgACGGCGACGCGTGGGCTGGTAtGGCCCcGgCGACACcGACCcAcagtccggcaggaccctccggctcccaaaaccagcaaaatatccagcaaaaccctacccagcaaacccagagacaacaggcagacgcgaaccaaggagtgacaggaggtCGCGTCcGATCCAGCAGCCtcAACCGCcGACAGAGTCCCTATGntcACCCGAAGGTCCAc
>contig00621  length=194   numreads=3
ttCAGCATGTgTaTTtCAaaGAGTTGAACAttGGAttGTtCCttCCAAGAACCGGCGGCCCAGTGTTCTTGAACTTCGAGTTGGAGACGGAGTTGGACGAGCGTCATCTGAGAATGTACTTCaTTAAAGAGTTGCAGCGTTTTCATCCAGAGGTCCAGATGCCAAGGTCCTTGgCCGGCATCATCCCAAAATGA
>contig00622  length=371   numreads=25
ATCACtCGtCgctGGGtGCtCGGAgACGGCCAGCATCCGcACCGTTGACAGCATCCGTGCCCGCATTgAGATATGCAAAACGTGGgCAGCATCAGTACAGAACTGAgTaTGCTCaGTACGGATCCGgcGGCCCACCGatCCCTGCTGC
>contig00623  length=512   numreads=10
cTAaGAAATACGGAgTGGACTTTGGCTGCAtGgTGAATCCTAgCGgTCGCCAGgAGACCGTCCAGCAGATCGAAGCCTCGCTTtGCAGCAGGTGCCAGGCTGGTGACCGGCGGGCCCGGCGTCCCGGCCCCGGAGGGCGATTGTGGCACCTCTTTTCTGCAGCCCACTATGCTGTCCGACGTCCAGCCTGGCATGGCAGCGTTTGACGAAGAaGTTTTCGGTCCTGTCATTGCTATTATCGAGGCGCAGGGCGAGGAGGATGCTATGCGCATGGCAAATCAGAGTGAGTTtGGGCTTGGGTCTGCTGTTTTCACTCGGGATTtGGACAAGGCCGCAAtGCTGgCGGAGACGGAGAtGGatgCTGGgaTGTGCTTTGTGAATGATTTTGTGAGGTCGGACCCGTCGTTGCCCTTCGGAGGCACcAaGACATCCGGACTGGGACGCGAATGTGCACaGTTCGGGCTAATGGAGTTTGtGAACATCAAGACT
>contig00624  length=189   numreads=2
cgggggtgcgagtgggtacttggatgctgcggggtgcgagtggctacttgaattatgcgggggtgcgagtggctacttggatgctgcggggggacagtggctacttggatgctgcgggggtgcgagtggctacttggatgctgcgggggtgagagtgggtact
>contig00625  length=240   numreads=5
TCGGggTTGcgtgtggaaattgcgacggtgtccgtgggggaatccggaacgtacaaagctgtgtctttgtcggtcgaaggagcaggagcttacgctttattgattggcgagaccggaaccaccgcctgatCCGCATCTCTCCGTTcGATTCGCaGAaGCGCCGGcACACTtCCTTCTCGTCAGTGACAGTGTTGCCCCnGTGCCGCcATCAGCA
>contig00626  length=117   numreads=8
gaagaGGAGGAGgCCATGGATTTCGAtCTGTTCGGCTaGaGCTTGCtGGATATGTgATGACaCAGCgCGTCTcnagaaaa
>contig00627  length=585   numreads=20
TTTtGCCCATtCTTCAATCGACCGTTGTCGAGCTGCAAaGCCAAcGCCGGAAAATGCAGGCTGAAGCACGAGTGCTATGAGTGCGGTGGTGCCCACGCCGGTGCCATTTGCCCCAAGACCAACCCAGAGGGGGCCGCGCAAGCGCGGAAGATCATTGAAGACCAGAAAAGAACCGTGAAAAACCGCCACACCAAGCTGGCGTCGGGGAACAAGCGGTGGGCGGaTGGCGAAGAGTCCGAGGCCAAGCGGTGgAaGGGGGAGCATGGTGATGGCGGGACAGGAAAGGGGAAGGGCAAGGGGAAaGGTAAGGGTAAGGGTAAGGGCGAaGGCAAGGGAAAGGGCAAGGGCAAAGGGAAAGGCAAAGGGAAAGGCGATGAGGAGGAAGACGGCGAACGCAAAGGCAAAGGCAAGGGgAAAGGGAGCAAAGGTGACaGCCGAAACGAGCGAGAAGAGGCCGCAGATCGCCGAGCCAGCAGCCCAGTACGAAGCAAAaCCGCaGTTtCTGGTgAGAAaTCAGCACTGAAAaGCAaGAAaTCCAaGCTCAACAAaGTCAAGAAGACCAAGGTCAAGGAGAGCGGGTAGTGc
>contig00628  length=544   numreads=9
GCACTTTGACCCCCAATCACTCCTCTCTCAAAATCAGATCtcACGAGCnaCCGTGCcTTcACGGGTCCCTCcTGCACCTGCAGGTTAGACAGCAGACGATCTGCTACCTACACATGCACTCAAGACATACGCGAGTCACaCGCCGCTGGCGGAGGTATCCGACTACCAGTACAAGACCACTCAACCGCGGTCCCAAATTACCACCACAATCACCTaCCAACCCAAGCTGTTGCCAGCAGCAGCATTcAGCGCCTGCAAtGTgCTGAAAtCAGATCCCAcGCGCTTGCGGGAGCTCTCCTCATCATCCTTCTCCCACGGCTTTTtCATGTTCAACCGATCAGCGAaGAACGGgCcAGATTGCACAGgCTTCTCCTCCTGCTCATAATGCTCAACCTtGGCATCaTGCGCATGCCAATCCTCAGCAAAAAGCTGAaTCCCGTtCCTtGCCt
>contig00629  length=585   numreads=9
GCAGGTGACCTGCGTGgCGCGTTGGCTGGGgaCAaCaCCCcGCCGCGCCCCGTGCCCGGACCCACCCCAATTCCCCTCCTCACGGCTTGTAATACTTCGTGGGCACAAAaGGCATCTTGGTGACCTCCGCCGTGTGGGTCTTGTTCCTGACCACcACCTGCAGCGGGGTCCCCGncTTCTGGAACCCTTtCCCCACGTACCCGATGGAAATATtGCGCCCCAGGCAAGGGGACATGGAACcAGATGTGACCACCCCAACCTCCTGGCCGTCGGCGGACAAAaTCTTGGCGCCCtCtCGCGCCGGGGGGCCCTTGGTGAACATGCCCACGCGGTACTTGTGGCGGGTCTTGGCGTCATTGATCTGGCCCACAATCTTCtCCTTGCCCAAGAACGGGGCGTTGCTGGGgTCCcGgcGGgCCTtGCCCACGGTCCAGGCCAGTCCAGCCTCCACCGGAGTGGTCTCCTCATCCAATTCATGCCCGTACAGGCACAaCCCCGCctCCAGCCGCAGCGCATCACGCgCACCCaGCCCcgCCGCCcGTACCCCGtCcTGCCCCAGCAagagcttccaagtgtccttgatag
>contig00630  length=906   numreads=10
tcggggtagattagttttccaacgaagcactggcttccgcttctcccttggcgaaggacttgttgtccgggctcctctgcgaagacccaaagttgcgctggtctgccagaaaatgcgtggaccatgaatgggtccgcacAAaCaGAGATGCCACCCcTGgAagtGGGCGTTCTGCTGGGGCTGTCcAAGACGACaCTCCAGTGaGACGAGTGCcagcgcaggcttacgcccaccgtattgcagaggcgctagaggaatggagttcgaagcccaccttgcagcgcatttttttatccgccatagctagaaGTGCGGAGTCTGGgCAGCTCACCTACGCCcGaGAAaCATTCGAaGATATCCAGGCTTtCGCTCGGGGCCGGCTTtCCGTGAAGAaGCTtGCcAGGATCCTTGTGGTCTGGATGCAgCACgAtGAGTCTGAGCGAAGCGaCCcACCGACCCcAGACCATTGTCcATtGCCcTATCcGCCTGCGACCGCCCCGAaGCAGAAaTCCGTCTCTGGaTTGAATCTGCGGTCAAaGgCAAaGAaGCTGTtGgCTTtGAGTcgcaagaggctggggtcgtctggaacaaagcgacacgtaaacccATCCGCCAGTCGACTCAaTGTtCCGCtGAACCCACGAGTGTTCACGTCCAGCCCTTCGCTAGGTGATTTTGCGGAAGAGAGCGaGGAAACATCATTTGGgCAAATGTCTATCACCCcGGACACTGTGTACAAGCAGGCGGAGGCGGAGTTATATTCAATCTGCA
>contig00631  length=187   numreads=1
cctgcatgaagatgtgctgtgccaaccaggattgtaatgtgttccagatggtcaatggcgtgtgctacagcggattcgcgactgagcgtgattgcacgggggagtacctctcggtgggtatgcgcaaggtcgaggcgtagatgttaggactttcgcattgattttcgaatcatcttcggttgcgcag
>contig00632  length=235   numreads=3
gaaagcctctgctGtGGAnCggAnACGTtCCGTCGGGTCTgaGGtgatGGAGACCTAGCTtGCAGGGGGgCTGCCACGTAACTCCGTGGGACGTCATCACCGCTGGTAACAAGCGGGTTGGATGCCCCcGCTGgCCGTGTGGCCTGCCAaCGACTCTGATGGCTCCCAGCATAGTGGTtGGCCCTGGCcTCCGCCGGCCTCTCGTGCACCACCCCTGGGTAgTCTTCTCGCGGCA
>contig00633  length=228   numreads=2
CgggAGCAAgtccaggagttcattcagtcgaagacctcagcggagacgggctacgcgccagcgtcgggacagatcgtgggcatcttgaagcagatgaaggagaccatggaggcggatttggcggagttgaccaagcaggagaacgaagccatcgcgagcttcaatgggctccaggctgccaaaaacaaggagatccaggctt
>contig00634  length=559   numreads=18
CgggagacgttgcagctgggtaatacgatagagatggcttggggaccgggctacgtgtctttgagagttgaggggcaattggtcgcgtgtgtggaGGaCAACGCgATAGAGGgTCcGATCGGAGATGTCTATTTGGTTGCAGATTGCGCGTTCGCTGTTTCGGGGCTGTTGTTGTGTTGAGTGTCGCACAGAGCCGTGTGACACTTTGTGTGCACCAGCTGTGCTCTCGAGCATAATGCTGTGCACAGCAAGCTtGCCTGAGTGCAGGATTTGCACAATtCGTGTGAGGCGATGGCGAACGcTGCTcTCGGGCAGTCCATCGCGCAGGCTTCACAGCATTGCGAGttgAGCGATACTGGgTaCAACACGCGcAGTcATgCTTTAAGATTGCATTCGTGGTTTTGGTGCGTGgCTGCATCTTcTGCGCCAGCACGAttGTGCCTGGTTtCCcTTGCTgcgAtCATTCtcTTtCTCCTCGgCtctttCTtg
>contig00635  length=236   numreads=3
GCTTTCGTCGACGTCCGAGCTCACGTAAGAACGAAAAGCAAGCGGTCTGGTTCGACTGAGAATCAGAGCACGCAACATTGGTGAGGGAATAGTGAGTCCAATCCTGGGAGCGCTCTGTATGGGCACGCTGCTGTCGGCGT
>contig00636  length=213   numreads=2
agtaggtaatacaaacgacaagagtcgcgggctcaacgctacatcaatagcttgaggcaggagggcgaagcgctcggccagcttcgagtgaagcaagcccggggttctgaacatcgggaatcgcccatggtgactccgaagtcggatgctgcctcgaaaggtgtattgagtggcttggcagtgaccgatcttcaggattcttcgtgcgccaag
>contig00637  length=229   numreads=3
agaatcctCACCCTGGTATCGATCACGccagGGttcaagtgggccacaacgcacggcatccctttgatgctgaaccagcccaaatatgcaatcaccatttgcaaaagaacaacctacctacaaggacgtaggannannnggnngnnnnnnnnggnnngnnntnnttntcgtgggtgatgtgaagcCCaacattcttaagtctggcgatttccgcgtgtacatggtaagt
>contig00638  length=234   numreads=7
CGCgggtgaagctctgtggggaggttccccgtagCCCATCTGGGCTGGAGCCCACGCcTACCGCTTCTGAgCCGGgAGTGTTGCTGgTGTgCGCGCgAGTCCCAGaTAAtCTTGGACCTGGtGgACTGAGCAAGCcGCAGTCCATCGGGAATCTCTGTGCGTAGGCGCATGCATGTTTtGgCcTCCCcGGTtCTGCTGACCGTAGgACGTA
>contig00639  length=319   numreads=7
GCGGCGGCGCCTCTCCATCATCCGTGGGCATGAAAaGAGCAGCATGGTAGTCACGCaGAaGCTTGCCGTACTGCTTCTCGTAGTCCTTCTCGTGCGGGGCTAGCTGCTGCCGTTCCTCCTTGGGAaTGGAT
>contig00640  length=664   numreads=11
AAGCCAGCATTTACtGGTTTCTCACGCTCGAAGCCCcAAGCCGCTCCTAGCACGCCGCCGCAACcGCGACCGCAGCCCTCGTCGCGGTCGGATCTGCATCACACTGCATCGTGCAATTGgTGGGATTCACGTTGTGAGGCTtCGGTGTCGCGGTCCACGAAGGGTTTCGATCGCCcGCCCTCGGCTcGCCAGCGCAAAGACCTTGAaCTgcacacaggggacagtgtcctgactggaggtagttgttcagcattcgTGCAAGGCGACGCggaggAGTCTTTTCTGAGTTGGCCTGACCGCGTGCTGTCcAAGCcGTCAGCAAGCCGGCGGTCGACtGGtAATTtATGCACACcACGGTCcGCGCGGGAAAGAAAGGCGAGAGAATTGTCTTCATCGGTCCTTGGAGGATCAAAAGACATTGCCGgCATtGAACGGCACAGTTCGACACCCGCCATTCGCCGACAGCTGTTCGACGCCTCCGTCGACAGGGCGGGCGACAGGgCCAaTCGGGgATTCTtGTCACCAAGGgaCAAGCgAATCCAGAGtctgaagtcgcagtggcagccgtaggtcgtttgtggtgtttctttgctgctgcatcagaaatcgatttCCtgatggtgtttgctctn
>contig00641  length=236   numreads=5
agggctgggcattgtgactgtgacggcgactgcaagaaatccgactgtgcgagggcgaagnannnnnnnnnggnngnnnnncccnggnnnnnnnannnnnncnannnnnnnnnnnnngnngncnnngnnntnngnnnnncnnnncnnngggnnnaannn
>contig00642  length=155   numreads=2
aaCAGtGCACACAAaTATCACCGCAGTCAACCCATAAAaTCGTGTAGATGAgACGACcTGAATCGCCTGATGACTATCTCCTCGCCACAGTACAGCATTCAcAATATGAcGGCAGaCAAAAAaCGACATTGGATACACGAGGgTCATCACGACGa
>contig00643  length=1591   numreads=108
TTCGGACGTGGGCCAGATCAAGACCACCGCCGTGAAGAATGGtGACCACTaCGTTGTGAATGGGGAGAAGAAGTGGATCACGAATGGGGTGGTGGCCGACTTTTTCACGGTGGCTGTGCGGACCGGATCCCAGGAGGATGGCATGAAGGGAGTGAGCATGATGCTGCTCGAGCGAACTATGCCTGGCCTGAGCACCCGCAAGATGAAGTGCAGTGGTGCTTGGAGCAGTGGAACCGCCTATGTCACTTTTGAGGATGTCAaGGTTCctctGGCCAACTtGATCGGCAAGGAGAACCAGGGTTTCAAGATGATTATGGCCAATTTCAACCACGAGCGATTCGTTCTGTGCGCCATGACTAaCcGATTCTCGCGGGTCTGCCTGGAGGAGGCCTTGAAGTTTGCCAACAAGCGCAAGACTTTTGGCAAGTTGCTGGTGCAGCATGACGTGATCCGCTGGAAGCTTGCGGAGATGGCGCGATTGGTGGAGTCAACcCACGCATGGTtGGAGTCAGTGGCATACCAGATGAACACCATGACCCCGATGgAGgCCACCCTCAAGTTGGGCGGAATCACGGCGCTGTTGAAGGTGCAGTGCACTAAGACTTTCGAGTATTGCGCCCGTGAGGCTGCTCAGATCTTCGGAGGCCTCAGCTACACCCGCGGTGGACAGGGCGAGAAGGTGGAGCGCCTTTGCCGTGaGGTCAGAGCGAtGGCCATCCCTGGAGGGTCCGAAGAGGTCATGTTGGACCTGGGTGTCCGCCAGCAGAAGAAGTTGGGGGAGATGGCAAAGATGTAcGGAGAGATGCTGTTGCCCAAGGTTGCCCCGGAAGGCAACctGTAGGGGGAAGCTCCACTGATTGCCCTAGTTTGGCTTTTTtGCTGGCAGCCAGCTCGgCCGCACGAGTATGTaTGCGGCGCCAGCCTGGCGAGCGCAGTCCGGAGGGGTCGCAGCCCGACAGCGCGATCCCGGCTTTCCGGAATTCTGTTGCCTGAATTTAAGGTTGTAATGCGCGCTGCATTCCCGCGAGCGATGCCTGTTGGctCcTGGTGtcTGCCGTCTGTTTTCATCCcAcGggCGgCGGgTGGATAGAGCCAaCTTTTCTCGACGTGGTGCAGaCAGCAGCGTGcATTTtCGgTGAaTTGCTGt
>contig00644  length=138   numreads=1
cggggggtttctgtcgtctgtggttttcgtaggttgaggtgttgtgttgggcaattggatgtggggttgcgtggtgagcgtgtgtgcgggtttctgatcggtgcgctgggta
>contig00645  length=229   numreads=5
cTtGTGgTtGGTGAGCAGCCCTATGgAAGGCACACGGGACCTCAGTTtCCGAATTGTACGACAGTGCATtCGTTGCGATCAGATCATGGCCCGGGTTTTGTAGACGTGAAGGTGTTTGGCAGTGCAGTGAATTTGtCAGCTGCGCGCAGCAAACAAGATGAGCTTGTGTGGATGGAGTCTTGCGGTGATGTCGGGTGCTTGTTCAACGTGGATGCAGATCCGCACGaaa
>contig00646  length=228   numreads=3
agctctccAGTCCTTTGCTTCTGAacAtgagtcctgcaatgccggggaaggaggacgccatgaagaatttgttggctcgtgtgcaagagcgaattgacgccaagcctgccgaaaagcctgtgatcgctgagtgattcagtccatcggacggtcggttgcgAacgaagcaagttcacgagcgcaggtgacgcagcaatttttgctgcttgacggccgttttcaatgGTA
>contig00647  length=590   numreads=12
cgggcggatttgcgggacggcagccacttcgtgctaccagctttacgacgctcacagccgatccaggaatcatcnngggnnnngnnnnnnnnngnnnnannngnannnnnnnnnangnnnnncnncnnnnnnnnnngncnnnnnnnnnnntnnntGTTTGCCcAGAGgAAcAAGAacggATGGTTGGCGATATTGCTGGAGTGAAGTTGgTtGTGAGgCGGACGTACAGTGGCACcTCGCcTCATTTCCTGTTCCGCGGACAAGACAtCGCGTCGAGGACGTTCGGGTCGTCACAATTTCCCCAGTTTCCCCTTGTTGTCCCGGATGCGGCTGTGCAGCCATGTTGCGGTGTGCGCTTTGTGGAaGCTGAGGAGGTGGACGAGGCGAGTGTTCCCGGCGTTCTGACTGGCCCCGTCCCcGCcGATTCGACTACCAACAGCAAAAAGTTCGCTCAACAGCCGgCGATTGTTCAaCAACTTATTCAaCCGGAaGTGgTGGTAAACCCATTGGCACCGGTAGTATACAAACAACCGGCATCGTGATTGATCn
>contig00648  length=213   numreads=12
CGGGgCGGgCtCGGAaGCtGCTACTCGCGGTGCTGACGGGgCcGGGCGTGTTGACcAaGGCGGCTGTTGAGCAAGCTGCGCAGGTCATGTGATGAGAtGCGCCAACTGGGTgTGCTTTTGTTGCACTaaG
>contig00649  length=626   numreads=19
tcgggcgtttattcatttggcgttgtttggggcagatttgttcngcgggatggcggtgatgatggtgatggcgtgcgcgcAAaTCATtGaCCCTGCCTTGGTtGTGGGCGCATTGTTCGTGGGCTGGGCcGGTGTCATTGCTTCTAaCAaTGTGTTCACCATCTTTTTCAATTCACATTCGCAGGTCGCTTTAgaCCGCAGTGTGCGCGGTAAATtCATtGGGAATCTGGTCACGCTGTTCAACCTCAGCAaTTCTTGTGGGACTGCTGCCTTTGGTCGGGCTCTGGAAGATGACAGCGGtGGGGAAAtCTGGTGGTGTGTGGCTCTGGTGCTTTTAGGTGTTGTTGCACGGCTAGGCGTGGCGGCGCAGCTTtGGGTTGGGCCAGCTCGCCAAGTAATGGGCCGGGCTGCAGGCGCACCGTTGCCCATTGCGGtGGtGGAGCAGGTGACGGCAGCTTTGCACAGTCCACCGAAAAACAGATCCAAGGCACGGTTGCTTGTGGTTGGCGTTGTTGTCGCGGTTTTAGGtGCAGTTCTCTCCAGATCACCACGGCTCTGGTACCGATTCtAAGTGTTGCGACGC
>contig00650  length=157   numreads=2
gggtgggcccaggcgtgggaggagatggaggacaaggtcaagtgggaagaaaaagtggtgacaaccgaggaggagttggagaagacggaggaagttatcagctgagctcgatcgcggttggagttttgctttgcggtggggcgtggtctgcggtgtg
>contig00651  length=517   numreads=21
tccTtAaTcGGcGCACTTgAAGgAGCCATTAaGAGCACGGGCGtGTCACGCGAGTTTATCGgCATCATTCTTCTACCGATCATCGGTAATGCAGCAGAGCACTACACCGCTGTGGTCGTTGCGATGCGGAACAaGATGGATTTGtCGCTGGGTGTTGCAGCTGGGTCGTCCTGCCAGATGGCATtGTTCGTAGCTCCTTTCACTGTGCTTGCCGGaTGGTGCaTGGaCAAGCCCATGGaTCTGGaTTTtCAaCCGTTCCAGATCGGAGTTTtGTTtCTTtGTGTTTtCAtGtGCTCCGCGATCCTTGGAAACGGACAGTCCAATTGGCTTGTGGGAGTGATGCTGATCACCGCGTATTTGCAAGTGGCGTTGATCTACTATTATGAGCCAAGTTCAGAAACTGAAGGATTACTGGTAGACCCGATCCCGCCGCTTGATTGAGTTGGTTTTTTGACTCCATCGAGCGGCGGATCTTGCTTTTCGATTGTGCTTTGCTATTGATTCACGGGCTGTGTTC
>contig00652  length=437   numreads=6
tCAAaCATGtACTTGAAaCaCTGCACAACCTCGTAACAAAGAGATGGCACATACCCAGTCAACGACGTtCcGAAAGTGGAGACATACTCAACCTTAGGCCAGCTGGGTACGACTTCCGTCGGAAAACTtCCTCGCAGACCGGGGTtGTtCATGACATCGAAAACCCGCACCtCGGAGagCTTTTtCATGTCGGGGGGCAACGTCCCGGACAACAAaTTGTTCCGGAGGATCACCaTTCTCAGCTGAACGaGCTGACCGATggaagcgggaaattcGGATgCtATTtGGTtGTCaTTGAGcTcgATTGTGTGAAGGTTGACAaGCcTGTGAAAAAACTGGGGAAGTCCCTtCAaCTGGTTGTGTGTCGCCGCCAACAGCCGnaGGTCCGTATtCCGGTACAAATCGCTCGGTAAATTTGTAATTTCATTGttGCGACa
>contig00653  length=1120   numreads=56
CGGgCTGCGCTGCAGGCGGCCCAAGCTGACGCCCGAGCGCTCTGGGGTGCAGCGGTGGTGGCCGAAAGTCCCGTTGTCGGCAATGCATCCATCGTTCGATTCAACGACAAGTCCTGGTTGAGCAGCTGGACCGTGGGTACTGAGGGCTCTGAGGGCGTGGCTGTATTCACGGAGTTCcACCCGCTTGAGTTTGCGGGTGGgCTGCCGCATCTCAAGTTGTGGAACGGTGGCGCAGTGAACGTCGTGGAGCTtGGGGTTGATCATGAAaGCACGGAGGGGCGGTGGGCTGAGGTGATTTTGGGATCGTTCGTGACGTGCTTGCCAACGCTGCTTGGCCTATTtGTCCTGGTGCCGAAGCTGGAGCAGATGAAaaCaGtGGtGGAtGATCACATGGGGCTGGGTtCGTCGATTtGCTCTGGTGTGATCTTCGGGGCTGctACGATGTtCATtcTGCCGGAGGCGTTGCATTtgCTGGCTGTGGAACAGGAGGAGGTGGACCAGGCCTGGATGTGGGGAGCCAGCGTGATGGGCGGGTGGctGCTGGGGGTTGgTCTTGCCCAGGcAaGCAACTGCTtGTTtGGAGGtGAAGGTACGAAGGAGGATGCGCTGAGGACCACTTGGCGCATCGCAACCCCAGTGGCGTTGGGTGACTTCGTGCACAATTTTGCTGACGGATTGGTGCTTGGGTTTGCCTTCAAGGGATGCaCGACGACTTTTGCTTGGGCTCTGGTGCTGGCGACGGTTGGGCACGAGGTTCCCCAGGAGATTGCGGATTTCGTTGTCCTCGTCAACAAGGCCGGGCTGAGTGTCCCCAAAGCACTTGTGATCAACTTTGTGAGCTCTTTGTC
>contig00654  length=504   numreads=14
tCcTTggCcAACACCAACGACACATtGATAACTTCGCGGTCTTTTCTGTGAGACTCGTGTTCCGTGGTCCGTGTTAATCAaTCAACTGAAGCAGTGCGACATGATACAACGGAaGCACGAGGTTGTCGATTTGCTCAGTCACAGCCTCCAGCAACACAACCAAGAAATCAGCAACAACAATCCAGGCCACCGTGCCGCCATCTATGTGGTGGAAACCGACGACGATTAATGCTGCAGTCTGAAAAAATaTCATCGACAACATCATTGCTGCCGATCCCTCCAAAGTTTTCTTGCtCCCTGGCCATCGGTGTTTTCCAATTGATGTTCCGACAAAGCTGGCAGCGGCATCACCAAGCCCAATCACTGtGCAACCACtCAGACTGACGAGCAAGGCTtCGGTGGAaTaGaCACCCTg
>contig00655  length=218   numreads=20
cggggacggggtgatcgaccggctgaatctgctgtggatgagatggaatccatgnnnnnnnnnnnncnnnnccnnnnggnnnnnntnnnnnannnnngnngnnnnnnnnnnnnnannngnngnnannnnnnnttnnannnnnnntnnnnnnannncnangnnnnnnggggnnnnnnnnngnnnnnnnttngn
>contig00656  length=191   numreads=2
tGAGgTTGGCCAACTTTGTCACGAGCTGAGGATCGGCCTTTCGCACGGGGTAACACGCTtGGCGCAGCAGCTGTGCCTGGTCGTTACGCATATCACGACCAGTACATGACTGGGgCTTCGATGAGgCTTTGAAGATTCCATTGGTCATTGTCACTGAATTCCTCAGGATACAAATTTTtGCTTGCTCAACg
>contig00657  length=336   numreads=11
ccagggCGcAaGTCAaCGGgAaTCcAaTGTCGgTTCCGGGCACGGGATCCCGGACGTGTCCCGGCTTGGCTCGGCGTATGGGACCGTGTTTCCATGTCcATCCAAGACAACTCGGCGAATGCTCTTTTtGTCTCTGACTcTtCTCGTGGGCTCAGCCCGCACGCAGCTGCAACGGCACGTCTGGCAACTTCCTGGCGCTGAGCAGCGATCTGCTTGGCACGCACCTGGGAGGCTCGCTGCTGAATGCTAGCCGCTTCTGCTGccnAGCCCGAaTCACGTCAGCGTCAGAttcctggttctcccatCCCCg
>contig00658  length=116   numreads=3
cggggattttcagctggtgcaggtgaattggagagcatcgatacaaaattgggaaaaaaattnanannancnannancnnannannnngn
>contig00659  length=924   numreads=19
ctccgccactcttgtcatcggcacattctttgtacctttgaatCAATGCCGTCAaCGAGgCAACGTCAAAaTGCTCTGAGGcAAACTGTAGCGTCGTCTTCAgTTCGACGgTGGTGGGCCAAGTGGGCGtcACCTGCTGCAAAaGGTCGTCCAATCCCTCAACACAGGACACCGATGGTACATCGCACGCAAGATGCAGCTGCCTCAACAAACCAGATGAAGCTTCCCAAATGCGTCTGTTCaGAGCAGCACACGACTCTtCCGGCTGCAGCAACGTTGCGAtCTGCATCATCTTAAACATACACTtAGACAACGCGTaTCGCTTTGACAGCAACGCAGCTGaTCCCaGaGCtCCCGAaCACGtCACCACTTCCAGGATATTGGAGAACATCACAGCACACGCCTCAGCATcTtGGCCCAGCTGCTCAACCCAGGATCTCAAAGAGACTGATACAGCCGTAGATTTCTtCTTTTTCGTCGGCGCTTCGTTCAGCAAAGACCACaCACTGGATTCCATGAGCTCATCATTCAGCTtCGACaGGGCCTGGAaCAACaCATCGGCAGAAAGAGAATGAACAAATGCGACAAGATCATGAATAGGGTCTTCAACACCGTCCTTGGCAGGCTGCCCCGACGAATGCATCAAAAGCAAGACACGGCAAGCCACTCCAACCCAATCCGGGAGAGCACGACGGAAAGAAACATTGACGTCGAATAACGGCGAACTGCTTtGCATTttCgCAGGGAAACTaGTtg
>contig00660  length=540   numreads=26
CGGGtCCcGAgCAAGATtGCTGAAGGAGTCGAAGCAGtGATGCAaGcTGCGATGCTGACTGCGGCTcGGTCGaGTTGCTTTTCGCCGCGGACACAGTGAaGTACGGTGAAGAGCCTcTGTATTTTGACGtGAACAtGTTGAGCACATTACCTTCGGGGGACGTCGTGGGGGgTGACCCGTGGCAGGCTCTGgCGGACTTTGTGGTTTCTCGTGTGCCTTCCTAGAGCACGCTGTCCTGGCTACCCAGCGAAGTGTGTACGGGGAGTGGTGTGAGCTGATGCCCTGGATTGGTGAGCTGCAGCCGAGCTTGGCTGGATTTGCTTGCAACTCTCCATGCAGTCCTCTGCTGATTGAGCCCgCCcAtGCGTGGACGTCTCGCCATTGGTGAAACCATGGGTCAGACTCTTTTCAAACGAGTCTGGCCCAaGGTTTCACCAAAGGCGAGACGTCCGCTCAGATACCATGCTCGGTTGTGAGGCAGGTTGAAGTACTGCGGTTTCGCAGtGGGCTTTtA
>contig00661  length=607   numreads=22
CAATGCCTTGCTTGCTACGACTGGGTGGTACCACTTGGGGCGCAAGTGGATTCATGACCCCTTTCCCTCGGACGAGACGCCCAAGCAAGCCTGATTTTCTTtACAGAAATGTTGGGGCACGCTTGACCCCCCGGGGGAGCAAGTCCATGGCATGCGTGGTTCGTTGCTCTCCCaGTaCTCAGTCTTTTGTGCAAATGCCGGGCGCGCCTGCGCCCAGAGCTGGGAGCGAGTGGTTGGTAGGCAACCgCAGTAGATGGTGATTAGGGAAAATaGATGTtGTTTCCACgtgag
>contig00662  length=166   numreads=2
tcggggtgagcacttgatcccaggctgcggtagcccgggtgactggtgggcggcataagccgcagtgtgtggtgtagctaatgtttcgtagtgattgtggtggatttgcttccgtttctgaggact
>contig00663  length=375   numreads=5
tttCGAaCTTGGAGAGGTTGGCCAGCATCGCTtCCCCCGTCAAGTACCCTTCGTACaCTTTGGATTTGCGCAGCTCAAAAATCACGGGCGCCCATCGCTTCACATGCTCGGTGTAGGCGATTTCCAGATTGCTATTGATTTCAGCCTCAGCAATGAACCCCcGAATTTCAGCGTCGGAGAGCTTGCAGGTCtGCAGATGGTCATTCtGCATGGCACCcAAAAaCTCGGGGAngccGCAgggtctggtgctgggagtgttctttatccgctgtttgcaacacctgctgcaaggctttctccacgtactcacggtccggaccagcctggtcctcctcgtcgtcctcacccg
>contig00664  length=228   numreads=2
gcaacttgGCGTTTGGCGTCGCAGCTGGAGACGAAgtcagggaccccgcaacacgagccggggagagagagtgagccagcattgcagtatgtgcggccacattcgctgcacccatcatgcacccgagccagtactcaggtcgagccatcggtgttacagactggaagcgttcgcgttcataacgactccagctggattcacaccagtcgtcccactgccccttcccca
>contig00665  length=761   numreads=36
CGGgTGCCcATATCTGctGCTGACGTTgCgCGTCTACTGGAGGCAGTCGGAGTTGATCGGGTAATGGCTGTtGACCTtCACtGTGGACAGATCCAAGGTTTTTtGgTCCACGTGTTCCTGTGGATAACTTGGAGGCACAGGTGATCGGCCTAGAGTATTTCAAGCATAAACaGCTGGAGAACCCTGTCGTGATATCTCCTGACGCCGGCGGTGTcTATCGGGCGCGGAAGTTTCAGGAGGGCCTTATCATGCGGGGCGTGGACGATGTTGGCATCGCGATGATGATCAAGCAGCGATCAGGTCCCAACCGCATCGCGCAGATGGATCTAGTTGGCCAGGTGAAAGGCAGCGACGTGATTATtGTAGATGACATGATTGaCACTGCTGGCACGCTCACTGAGGCTGCCAAAGAGCTCCGACGTCAAGGGGCCAAGAGGATCTACGCATTTGCGGtgCACGGGCTGTTCAACGGGCCAGCAATCCGCCGGATTGAAGAGTCTCCTCTCATGGAGGTAGTGATCACAGACTCCATTTCTCCAAATGAGCAGACTCGAAGCTGCAGCAAGATCACGCAGCTGACCATCGCTGACATGATAGCTGGTGCTATCGCGAGGATCCATCGAAAGCAGTCTCTGCAGCCCCTTTTCGAGAACGGGGAGTAGCCAGCGTGACGGGTCTCGaTGCATTtCGTTGCCTTTTCcGCCGTGCGCAGTGTAACaGACGCTTTTtAAatt
>contig00666  length=176   numreads=4
CGGGgTAGgCCCGGATCGGGGATGAGAGGCGCGCTGCGGCAGGtCAGGAGCGGCCTGGGGGgAGgCCAGTCGCTGAGCGGGAGgCCTTCCCcTTGCTCCGTAAAGAAaTTTGACCGCATTGGTGTAcAGCTATGCTGCTTagcGtGGaaa
>contig00667  length=215   numreads=10
cgggaaggtaacgcggcccgttttgggcctgggagtgtcggggaaggcgtcgcccaattttgtgttccacccagtcggagacgaggtcgccgcggtccccgtgaaccggtggagtggcccgtgTACAGTGgTCTtGcGTCgAGCaGGGGGgCAGCgTcTGTCGtgttttttnAagaaggtgccttggct
>contig00668  length=267   numreads=14
CCGTAGGCGCGGCATCGCCCTTGTCAATGCCAaCAGCTTCTGCCTGGCCCTTGTCACCGCCGCTGGTCTTTGCGTGGCACTCAGCaTCACCACCGGCCTTCGCTCCGTCCTGGTCGCTACCGACGGCCTCCGATTGCTCCTTTTCACAACGAAACCCTGCAGCGtCCttGGCGTCAaCATCATCATCTCCTCCGGtGccCcg
>contig00669  length=624   numreads=7
cgcggggttctttttggtgcttcagtgtgtcaacatgccttggaagaccccgttgctgaactattcagatactgcaatcttggccatggtgattttgattgcagctgggtccagcgttttcnnnnggnnngnngnntnnannngnngnnnnncgggcttcgtgattgttctgctttggatcaggtcttttcgtgatcatgtgtatcctcttcaacgccatgtacactgtctgccagcaggccaagggcaaaaacagaataccaaggccgccgcnnnnntnngnnnnctcgcaaagagcatgggttacctcttgcagaagcttgttcagctgcgtgaccacgagatcgtcatcatgctggaggaagctcggggattttGACAagCTTACTGTGGAGCGATTCATGAGCATgATGAACCACGaGTTGAGTTTAAGCATgTccAATTCCAAGAGAATGTCAggCAgCAaGCGCTTGAGTGTgTCGGGgAGCAAAACGTCCTTGGCCGGGGCAAGGaTCAACTCTATGGCAaGGTAAGGTGCAATGGTTCGCCGGTCTATTGTGTGCAGCGGAtCCTTTtcGCTCGAGCTGTTCTGCGGGCCACa
>contig00670  length=775   numreads=24
CGGGCCCTGgtggctaccaagcagatgcatcccatcaagggggccgcctacgctgtggcccagtgcctgggatccatcgcGGCTTCTGCCATCATCATGGGgACCTCCGGCCTCGACACCGATACCATGGGAGGTGCCAACATGATGTCAGGCCCGGACGATACCAAGGTTCtGCATGCCTTCGTCTCTGAGATGCTGCTCACCTTCGGGCTGGTATTCACGgTGTtCGCCACcGTGGACCCGTCCAGGGAGGACACCCACcTGGGGCCGTTGGCTAtAGGGTTTGCTGTGGGgATTGCGCATTTGGTGAATGTaCCCATTACTGGCTGTGGGATCAACCCGGCGAGGTCCCtCGGGCCGGCATTGttCGCGGCTtCTGaCCAAGCCCGTGAGGACCTGTGGGTTTTCCTCCTGGCCCCCTTGGTCGGGGCtCTtCtCGCGGCCTtCCTGTACaCTCAaTGGTTCGCTGAGGTGAGCTTCTTCGGGGgCCTGGAGTCCTTCTACCACAAGAAGGCCCGCCGGGATGAGAAGCAGAAGACCAGGCAGTCCTTGGCCGACAAGGAGCAGGTCTGAGGAGAGGGATTTGTTtCaaTCCCCcGTTTATGGTGCGATTTAAGCAGCACCCCGGGGTGGGTGGAGGTGTCCGTCATGTTGTCAaCcGCCCCGGGCGCCGCCCGGGgCGGTGTGGTGCCTCGGGTCTGTCGGTGGTAGGGtGGTGGGCCGCTCACAGTGATGCTCTTGCCGCGGGT
>contig00671  length=224   numreads=4
cgtcggggggagatggattcttttgagtcggagttgaatcgatggcggaagtgcattgcaggccccgattctgtgcggctggaggagctgctagagccagtctgggagaagctcagggagcttgtgccgccattgaagtcgcgtgaggtcgcggnncnnnnnngggnnnnnnnnnnnnnccnngnnncnnnnnncntngnt
>contig00672  length=223   numreads=5
AAAaGcTAGaCTtCCTgCTgTACTACTgTCGAGCTGCGCTGTGGCCTCGTGGaCCAACTCCTtGgTTcTCCTGAAATCCGAAAGGTGAGCAGcATCTGCAAACGCTTtGAAGCTGCTGGTACGgTAAGGTTTCAGGAAATCAAGAGCCATAACTATGACGTCATCAGAGTCCATCGCCGCcGCGATTTCGTGGTCCACATGTAGCACTCTACCATGGAAGCGt
>contig00674  length=604   numreads=14
CGGGAGTTTGAGCGCATCTGCGGGTCCAAGAaGTTTAGAGGCAAACTCCTCGACAAGGTCCGCAGTGGAGATCAGCATCAGCGCTTGGACGTAGCTGTGGTAACACcACTCAGATTGGTGACTTTTCTGGAAACTGGCAGGGTGGAGCTCAaGAaGTTGAAGTTCTTGGTtCTTGACGAGGCAGACAAGCTATTGGATTtAGGGTTTTCGCCACAGATCGACACGATCcTGTCGtATTGCCcAaCCAATGAGgCgggtGGTTTGCCTGCGATGCAGaCAATGCTGTtCTCTGCGACGTTGCCGCCTTCTGTCGTTCAATTGGCGGAATCTATCCTGACTGCCCCGGTGCGAaTTtCCGTTggCAaGCATCACGCGGgATCCGCCGATGTCGaTCAGAAGTTGATGTTCGTCGGtCGGGAGGACGGGAAGTTGATGGCATTGAGGCACATGGTCGGtCAanggCaGTTGCAGCCTCcGTGCTTGATATtCGTACAGTCCAAGgACAGAGCAAaGgAGCtATTCAATGAGCTGATCTACGACGGTATTtACGTGgACGTAATtCACGCAGAGAAGAccaa
>contig00675  length=236   numreads=3
CGCgggCGCAGGcagtgtacgacaagttcacggaggactcttccgtggacaaggcagccaagcaaaaggatgttgagtacaagagcaacaaGAaGGAAaGCGAGTCCGAGGAaTTGCTTgAGAaGAAGGcTGATCTTGAGAGtACGCAAAAGGAGTTGGACGCTGCTTtGAGGTACTATGAGAAACTGAAGCCGTCcTGCGTGGACGCTGGTg
>contig00676  length=441   numreads=9
TtgAAGCACACCTTGGGCAATTGGTGCCGTCGGTGGACTCGAAGGCAGAGCGCAAGGCCTTGGCCAGCTTGACGCCGCGACGGAGCGGGTCTATGACTTCCGCAACATAAACACGGAGCACAAACGAGGGAGTGGTCACGGGGTCGGCGGTGTAGCTGCACGAGGAGCAACGCCGCAGCTCCACAACGCTGTGACCAAAAACCTGGTGAGGCACaCATGGAGGTGTGCACTGCACGTCG
>contig00677  length=541   numreads=41
GCCGGAAGACGGTTAGCACGTGCAACATTCGAGAGTCATCCCCACCTTGCTAAAATTCACATTTTTCCTCTCGTTCTGCTTGGTCACCACCAGGAGTCAATGCCGTTCTTCACCTGCTTATGCTTGATTTGGTGCTCCCACATCTGCAGTAGCGCTTGCTTGCTGCGCTCCTGCTTGCTAATCTCCCTCACCGCATCCTGCTGGAGGGACTTGTGCGCGTtGtCTACTATTCGGTtCTCGACCTCCATGCGCCGATGGCGCGACTCCAGCCTTCGGCTGCGGTCGATCTCCATCTGCTGGCGCAAGGCTTCCTGGTGGTTCTGGTGCAAAGCCACGCGCGCCACaTTCTTCTCGTCCGGGCCAAAATaCCCACCATCTCGGCCCACcTCaGCAACTCTCTGTGCGCGTTTGCGCTCCTCCTTCTCTACCAT
>contig00678  length=408   numreads=10
agcgtttcgttctctttcgccagctgctccagattcatcttgagacccgcagtcagagccTCCcGCTCcTGCTCCAACTCCACGATCCGCCGCCGCAAACGCTTCGTTAACCTCGAGTCTTCACTGCCaGCCTGGaGTCGTTCCCGCTTCtGTTTCTCTTCATCCAGCGCGCGAGTCATGTGCAACaGAGCTACCTCGTAGGGCGTCCCAGACACTGCAGCTTGCCGGAGCTCCTCTGCTGCAGCTCGTGCGCTCTCCGCTTCTtCTCGGCACTGCGCCGCATCGTCCCGAAGAGCTtCCAACTCTTCAGGAtctggaagtgcgctcccttccagtgacgcctcagccttcagtctcgcgttcTccgccgcaaggCtccccg
>contig00679  length=209   numreads=3
AGGgtccAATtCCcAaCCACCTGGAAAGCTTCAATTCTAGGTCCATCTCGATAAAAaGGCCAAATGTCATGCTtGTTGTCAAACTGTCCTCCCCTGCAaGCATCCCAGGCTTtGTTGCCGGCTCGCTtGCTGGaCCAgTtGTCCTCGAAaGACGATtCcGGCACGAAAATGGcgCCCTCATCACCCcgCTCAAaCAGCAGgACaCCTCg
>contig00680  length=600   numreads=21
cggtacttccagtgtggcagcAggAcACCGCCGAGGTGGTGAGCTaGCTCAGCTGATGACGcGTCTCGCGTGCGAGGTCCAGGCTGCAGCACgAGGGGTGgAgCTCAGTGAGgCTCTGACGGCgCAGCGGAAgCGCAGCCATCGCTCAGCTCtGGCGCACCGCGCAGACGAGAaGTCCAGCTtGAGCATTTCTCGCGCGCTGGCCACAGAGGCCGCGTCAGCGGCCACTACCGCACGGTTCATCGAaGaGCACAGTGAGTCGGAGACTGCTGAGGgCcTTCCTGCGGTGAGCTGTGGAGAGCtGGACCGTGTCTCCGTATTGCGAACTGAAGTCGCAGCCGCCGGTCAGAAAaGtGATGACGACGTGAGGGAGTTGCAGGAGTTACGATTGGCACAGCGTGCTGCTGAAGCACAGGTGTCGCAGGCTTTCCAGGAGTTGGACCGAATGAAAGACGTCTGCCAGCGTACTCGAGACCGCGTCGCGTTGCTGGAAGGCCAGGGTCAGGCGCAAGATCTTGTAATGCAGGAGTTGCGAAAAGGCCTCAGTTCCAAGGCCATTGCTGGTTTGGCAAGTG
>contig00681  length=537   numreads=67
CcAATCCCTATCCATTGCGATCCCTTGGTGGTGGCTGATTCTGGGCAGCTCTAGCAAGGGATCGAATtGCACTACCACTACGCTTGCGAGCTGCAGCCCGGCTATCACGCATCAACGTAGCCGGCCGATCTGCCTTTGCCACTTCGTCAGCCGCTTCTTGCTTCGCTTTCTCCGCTGCTGCTTCCCTGGCCTTTTCCCTaGCCAGCCTCCTTTCTTCAGCCACCGTTGCAaCACtCTtCCTCACGACCTCGTCGCAGGTtGGGCACTTGAGGTCCATGGAGCCACCGAGGCCAGCACGATGATGCTCATCGATGCATTCAAAATGGAACACATGCATGCTGGAGCACGGCAGGGTTTTCGCAAATCGAATGGCCTCAATCTGCTTGTTGCACAATCCACACTCGCCGGCCGgCGCTGGCGCTTTCACTTTGAACGAGACTACTTCAGCCGGGGCGGCAGAGCaGGACTCCTGCtCGGCTtCGTTTCcagagccacaatcgccgcattt
>contig00682  length=344   numreads=6
aGGaTTGTGgTGCTCCGCGATAGAGGTGCTCTGCGAATGGGCAGAGCCTTGGTTGCGGGCACTTACATTTGGCGGCCCACtCGCCAGCTCACGGAGCTGTCGACACAGTTGGGCCCAGTCGCAAGAACATTGCATGACAAATTCAATTGTGAGGTTGATTTAGTCAGCCAAGCtGGGtCCTTGATGAGACCGCTGCGGCCGTGGTTGTGAACAAGCAGCTTTCGGGGGTGCaGCGGTTTTCTGCGGGCGCAGTGTTGCGAAGTTGTtGGACTGCAGaGTTCCATGCGTAGTCGACAGTAATGCACTTTAGtAGTTTGGCAGAACATGTGGCTTGGCCTGACTTG
>contig00683  length=208   numreads=2
cGGCTGAGACTTtCCAAATAACTCTgTCTGCAaCTGCAAAATTCACAAACTCATCGCGAGAAGTATCCACAACGTTCACCAGATATTGCCAAGCGACAATCACGAGCAGGACTGAGACTGCCAACAtCCAGCAGACAGCAACAaTGAACACATTAGTCCAGACTTGcTCTGCCTTTGACCCGCn
>contig00684  length=321   numreads=16
ACCACCCATGCtGTAATGGATCACGGGCGTCACAATGgACACATGAAACTGATCGTTCATGTCCAGGGGAAGGTTGTGGaagaaCTTCTTCCCCcACTTGTCATGGGACTTGCCAGTGGGGTAGGCCTCGTACTCgCCAGCACCCTCGGCgggggCGTTCTCCATTTTGGCAGCGACGTCGTTGTACTCGGCGAAagtcGCCGCAACAACCTTtGGgTCAACTCCCATGTCCTTT
>contig00685  length=214   numreads=7
CGATTGTTGATgCCGCTGGCGCCAGGTCGGGCTGGTTtCCCCCcGTcGtGGaTTTtGATGCAGgTGCtCTtCTGAGAGATGTgCGCCCGAaGATGGACGCAATggtGTACACGTGAgggTgttGGTtCGTtGTTTTTTCtCTTTTAGagctggtgttcacgctggaggtggtggtggggtnnncn
>contig00686  length=226   numreads=2
acaccgcctCCCGAGCTACTCTTTTTgccggAactctcaccgaaagcagctggcggctcatcacgtccgtgggcagtgatctgcacgaagctgtaagcctgatacgtacgctcctcatcagagagctcctcctgagggggctccttgtactgcttcgggttgtagaacttgttcaaacgattcttggcaaactcgagcagttccaaagccgcgttgttctgcgccg
>contig00687  length=368   numreads=6
cGgAgTGCATCCCAAaTCATCTGTGgCCTCATGATCAGCCCGCTGGGTTAAGAGtAGTTcGACCATCGGCaCTAAAntCTTTtCGACCGCACAATGCAAAGGTGTGAACCCCaTGTAGTCCTTGGCGTCAAGGTCAGCCAGCTCGCCGTTTGGCCCTGAGGCAGAGGCCAACACcTCCATGACATCCATGTGATTTTtCATCGCTGCAAAATGCGCAGCAGTTCGCCCAAGTTTGTtCcGCGCGTTGGGgTTGAAGCCATTTGCAATCAGCTCTTTCACCATTTCgCCTTGCCTACTGACGCACATCCAAACATTGTGGGCTGAGCgCcGGCCCGTtGCAGCACCGCGATAGCCcGCcTGGACTGTGc
>contig00688  length=225   numreads=5
cACCCATGGATCCAGACGCATCGATCCCAACcACCAGATCCAtccGGGCCACACACATCACGTCCAGAGgACACGGCTGGGCGTTGCAGACGCGCCGCTCGTACCGAGCCTTGCTGAAGgTGCGGGGgCACCTGCCATCACCCGTGgCAGCCCGCTTGAtCTTACGCGAGCGCcaGCGCatccccttgtcgcaggcccg
>contig00689  length=909   numreads=15
CGGggaaagataccagtcgctgtctctgctacccgacgtcgaggatcatgatgacgacgagcaccctcacgtggatccggtagcgctcggggacgcttccccagggcgtgatcccctgggggtgccttgtacgagcatgcagcgcgaagggtcactgggcAACGTTTTCCAGCTTGCTGGAGAGCTCtCAGACGAAGCGgAAATcTCCGGCTGCGAGGATGAgTGGCAGAGACCACCGTCTGTGGTGCTTTCGGCAGCAGCAGCACGAATGCGCTTTGACAGCTCAGGGATCATGACTCAGATGTATGCCTACGATGGGTCAGTCCCTATTGCTGAGGGCACTTTTGCTCGCGTTTGGCGTGTCCGGAGCCTGTCCGACAaCAACGTCtaCGCtGCAAAGGTGATCCATATGTCAACCCTCACCCAACTGGATGAGAGGAATCTGTTCGGGGAGgACACAGAGAaCGGCaGACGGGAGGgTGAAaTtGAGCTCCATGAGCGACTGCAGCACGCCAAGCTGgTGgCTATGGTTGAGCACTTCGtCACTGGGGACACGGtgTGCTtGGTGCTGGAGTACTGtCCaGGGGGaGatCtttttgaCTatATTTtGAGAAGAAAAGGGCcGGgTTCtGGgTTGCCGGaactggacgccgcgattGGgCTGAGGGACATGGCCCAGGGCcTCCAGTTCTGCCACCAaCTCGCTGTGgTAcaTCGCGACATAAaGTGCGagaatgtgctgctggctttcgcggatcgcacattgcaggagggcaacatgtgcaaaatctgcgattttggcttggcaacatctGTTCcGCCcGGGGCCTCCAAGGGGAGCTGGAGCGCGTCGGATCCCCAGACACAgtGgcctccTGAGatt
>contig00690  length=211   numreads=5
GCGAGTTGCGTTTGGGAGTGTCAAaTGACAAGTGCcATGAAGTCCATTAGCGCCAGTCATTTGACAGggagTTtCCAAAGGGtGCtGCAATTGGCGTGTGGTTTGAGGCAACAGTTTTGGGCGACATTTTTTtGTCGTTGTTTTTTGCAGATTTTTGCCTCTGCATGTTGCTCCCGTGGAGTTCGGGAATGTtGTTGTTAGGTGTCGTCaa
>contig00691  length=228   numreads=3
ttCGtGAGGACGcACGAGGATTTTTTCCTCGGACTcACGCAGTACCAGTGCATTTCGGCGACCATGAtGGTCGCTGGAGTGCTCTGGCACcTCGCGTTGCACTTCCTGGCGAAAACCAAGAaGgAGTCAGACAAAGGGGTTGgTGTCTGCAACGTTTGCTAGGAGGttGGgCAGTGGGTGTTTGGACACGGGGTGCGGCTTgCGtCGaCTACAGCGTCGTCGACGGAg
>contig00692  length=102   numreads=2
cAGCAGCCGCGCGGCGCGCTTCGTtGGCTTCGGCAGCcTCGTAGTCGTGCGtGTTGGCCATCCAGAAGACGTACGGGTGCCACGgCAGATAGTtCGCGATGa
>contig00693  length=239   numreads=5
CGGGGACTTtgggctgactcattgtgcctgagccaccggcacctaccgggtggacccccatctcagatgacggcaccgtagctttgcttcgttgcgggctgcgaatcctcaatgccaggagcttgcgaaggaaacaccgagatgctccccagactttcgtggggccctcagctgacttgGCTcagaaAAAttcggtaccagccatgtccgaag
>contig00694  length=1342   numreads=63
CCGTAGCCATTTTGgCTCAAGTTGTCAtAGATTTAGGCTCCaaGCGCtaaaCGCTTGGACCtCTCGGCAGTTTTCTGTTCGTTCATTGAAaGCATGACCACCATCAAGCCGCCGCGTGAGGGATGCTTCTTGTTCACGtCTGAGTCcGTGAaCGAGGGTCACCcGGACAAGTTGGCAGATCAGGTGTCGGATGCTGTGGTGGATGCTCTTCTGGCTCAGGATCCTGACAGCCGCATCGCTTGCGAGAcgTGCACGAAGACGGGTATGGTGATGGtGTTTGGTGAGATCACCACGAAGGCGAAGGTGGACTACGAGAAGATTGTGCGGGACACCTGCAAGGAGATCGGGTACGATGATGCCGCGAAGGGTCTGGACTACCGAaCCATGGAGGTGTTGAACAAGCTGGAGGAGCAGTCCCCtGACATCGGGCAGGCTGTGCACGGTATGGGGACGAAGAGCGTCGAGGACATCGGTGCTGGGGATCAGGGTCACATGTTCGGGTACGCCTCGGATGAGACcTCCGAGCTGATGCCATTGACCCACTCCCTGGCCACGAAGCTGGGATGGCAGCTGACGAAGGTGCGCAAGGACGGGACTTGCCCGTGGGTGCGACCGGACGGGAAGACGCAAGTGACCGTGGAGTACAAGACGGGTGCGGATGGCGCGATGGAGCCCCAGCGCGTGCACACTATCTTGATCTCGACTCAGCATTCTGAGGATGTGACCAACGAGAAGATTCGTGCTGACATCATGGAGCATGTGATCAAGCCGATTGTGCCGGCCAAGTActtGGATGATGAGACTGTGTATCATTtGAACCCGAGTGGTCGGTTCGTGATCGGTGGTCCTCACGGAgacGCTGggTTGACTGGGCGCAAGATCATCATTGACACcTACGGTGGgTGGGGaGCgCACGGaGGcGGTGCaTTCTCGGgCAAGGACACCACgAAGGTGGATCGATCGGCGgCCTACGCTGCACGCTGGGCGGCGAAGTCGTTGGTTGCCGCTGGTTtGGCTCGCCGTGCCTTGGTtCAGGTGAGCTACGCCATCGGGGTGGTGCAGCCTTTGTCGATGTTTGTGGACACCTATGGATCTGCCAAGGCTGGGTACACTGATGTGCAGCTGTGCGAGATCGTGCAGAAGAACTTTGACTTCCGGCCTGGCGCGATCATGCGTGATTTGGAGCTGAAGAAGCCGCAGTTCCAGAAGCTGGCAGCGTACGGGCACATGGGGCGCGAGGACGTGATGCCTGCATGGGAGAAGGTGAAGGAACTGAAGCTGTGAGGCGTTTTTGAGTAGGTAGGTCCGACAACACTGTCGTACTTTTCGattGGTATCGCGG
>contig00695  length=516   numreads=5
tCGCAGCTGAATTCAATACCAAaCTGTGCAGCGtGGGGCAACtGCACAAAACACCCcAGGCCGGACGCTTGCAAAACTGCAGGGACAGGgCACCCcACCAaCcattgCCCCGACTCaggtggattctcaacgaatgcgcaaccgcgcgagcaaaCGCAGAAatCCTTTGACAACCAGGTACGAGaGCAGAACGCAAGGAcAGGaCGGCGCACcATGAAAGTCCCCcAAaTGgACAAGCGAAACCgcctctgtttttcacgcaaccatcaagcacaccaccgagtcggtgccacagtcTGGGCTGgCGGGTACCCAAATGTGGCACACGTGGGACGGAAACTGGTTTGATCAGGATCCCACTTCTCCCGAGGAAACCAGCCAATCAACCGCACCGGCCACATCAGAGCAACGTGCGGCAGCAACCTGAGCCTGTTTTCGGGTAAAACCCAGCTCTAGCAAGGCACCAACCACCCCAGGTTCAGCGCcTCCCCTtGtGgCAACTGGCGGCGGCCACAT
>contig00696  length=696   numreads=36
TCACTCAGAAAGTCCATCAGCGCACAAGCGTACTGATCCACAGcAAAGTCCAGTGCAGCCTTCCACTGCGCCAGGCCATGATGCCACAGGCGCAGTCGGCTGAGaTCGCGCGTTGCTTCTTCAAACCAGATACCGTGGTCTGGCGGAGGAGGTGTTTGCAAGTgCACGGGGAACAGAGGACCACGCCTCACCCGCCATGACCGTGGCGACTGGCAGCGATGGCGCTGAGACATCGCACTGGGCCAGGGACTCGGGGTGTCCGGGACAGTCGTGACCCGAGAACGCTGAAGAGGTGAACTGTCGCCtGCGGCATCAAGAGCAGCACCCCGCTCCGGAGTGGTGGAAAAGCGAGTCCGACACCGCTCCACCTCGGGTGTGCATCGTTGTGCCGAACGCGGCG
>contig00697  length=211   numreads=4
ggCGAGCAAGAAGAGGAAGAGCAAGAGGAAGAAGAGGACCACGACGAAGGCGATCTGCAAGAGGCAGCGgCTGCTCAGCTTGAGCGGGTCCAGGAATTGCAGCGCcGAAAAGCTGCcGCGGAACAGCAGTtGCAAGAtGCCCAGCGTGACcAACAGAACATGCAAGCGCAGTtGATGgCGGTGCTCAGCCGTATTtCTTCgctggacgaag
>contig00698  length=528   numreads=18
CGtGaGAaGTTCcATCCACATCTTTGCcGAGAAGCGGGCCTTTGTCCTGCGCGTGGAGAACCGAAGCTCCGGTGCTGTGGAGCTACTGTCCGCGACCTGGAACATagaCGACGGGCAGGTGAAGCGTTTTGGCGTGGTGCTGCATCCGGCGGACGGCTCCAGCAACCCcGCCGGTGGTTTCAGCACATTGCGATGTGCCTTGCGCTCCTCGTTGATTGGGCGACCGGTGTTTAAGGTGGAGGTCGGGCCGGAGCAGGATGGGACGTACAAGGTGCGGGTGGGCTCTCCAGTTGTTGCTGCAAGATGGGCGGTGAGAaGaGGCATCGCTGATTTCGAGGAGTTGCGCAAGGTAAGCTTTGTGAAGACTGAGCCGTTGTCGGCGACCGCGGAAGCGCTGCAAGCCTTCCTCCGGGACTTCATGGCGCAGCCGCGGCCTCCCGTTGCCCAGGCCTTGTATGCCTTCTTGGGCGctACGAGATATCCAGAGTCCATGCGGgCCTGCCTGGCACTGGACTACAGGACCCTCGa
>contig00699  length=254   numreads=22
tgtcccgccaaactcaagtCCCAAGATCGACCGCTTGGGgCGgTTGTGTCCAGCTTGTCAGTCCTTCGGACAAACACACACGATGGGTCACcTTCTGTGCCGATGACCATCTCcGTGGACACGTaGTCTTtGCTAAaTtGGACACaGGtGgCGCCGCcAGGGCACATGgACAAGTTcaTTGAGGCCAtGACCCCAGACCCACcAGCGtcccagagggccaGTTCCCcG
>contig00700  length=220   numreads=2
ggTGGCAaGCTTGACGATGACTCTGCCAAGGATTTGGTCACCAAAGTCCATGCTGCTCTGAACCCCCCTCcGCcGTTGAAGCGACCTCGCTTTGGCAAGGTTgCCAAGaTTCGgCCcGATTCGGCTGGTTTGAaCCTGAGGGTCAAGGCTACAAGCGATCCCAAGGATGTGGAGACTAaGGCTGGGACGgCAGTGGAGgTGACGGTaGgAGACGACTCgg
>contig00701  length=199   numreads=2
tttCcGTCAGGCCACCGAAaTtCGCCgCGGCcaTGCTTGACACCAGAGAcATAGgTGCCTACGTACATCTCCCcTCCcGGCCATGTAAaTTtGCCGTGCCCATGATACTGTCCTCcTTCCcAACcTCCcTCATACCGGCcTCCGTGGTGGACaGAaTaCGTaCCCtgCCCatGAAaCgCGttGttCaCGaattGaCCCG
>contig00702  length=155   numreads=2
AaGCAaGAtGGCGCAGCGCTCGTAATTCGGGCGGCTTGGCGGTCAATAATGAACCTTTGTCGAGTCGTCATTGTGCTTTGtCAGAGTCTTTGCTCTGGCTGGCCTTCCAACATGTTGACATTTTGTGGAGCGCTGGCGAC
>contig00703  length=228   numreads=4
CTGCTCTTCCTCCTCGTCCCCcTCTTGGTCGGCGAGCTCCTCTTCGTCATCGGACGAGGGCTGATCGCCAGTCAATGCCACAAAGGTTTCGATAGTGAAAGCAGCAACAAGCTCGAAGGCCAGAATTACAACAGTGAAATAAAACATtGgAAAAACAagCcATGCATTTTTTTtCcATTCcGGCAGAGAaGCGTGCGCTCCGTCGgCAATCGGGGCgTTGTACtCGCa
>contig00704  length=232   numreads=3
cGGCCgACGACGCTGCTGATCAGTTgCTCAaGTCTCTCAaTGTCACTGAGGCTGTGtataacactgcctgcctcgcggcggacaaggagacacacaagacgatgcttgagtatttggtcccatccccggaggaagtggctgcgtgtaccaaagaaaagctcaaggacctctcttttatgtgcgtgaccctcggggagatcttctcctctgcgcgcgacgcgttcacccaagt
>contig00705  length=218   numreads=39
CCGACTATTGCTCGTCGCCGAGAAGGAATTTTTCTGggagCAGCCATGAAGCGTGTcgTGCGAGATGTTGTTGCAAAACcAAGATAGAAAGAGAAAGCAGTTTCTTCAATCAGCTTAGCTGTTGGctAGGTGGAGGCCaTGCGCAGGTTCTTAGTCCGCTGGGGCAGATTGAGTtGCCTTGCtGGAGCTaa
>contig00706  length=428   numreads=5
cGCCGCAAGCGTGGGACCACCGAGGCCCACTTGGACACCGCAGCTGCGTCCGACGCCGntacngtCTACGCTACCCCcAacGCCGTTACGTCTCGCGCTGCTCgCcGgACTGCCTCCGCAGCAATCCATTCGTCTCGCTGCTTTCTCTCCAGCTCCAGCTGCTcacTGCGCTGCTGCTCTCTGGCGTTCCGTTCTTGCTCGACCTGGGCCTGACGCTGGGCCCGTATCCTTtGTAGtcgtgcgacaGTaGnaCggCaTaCGcaCaGCATCTGCCGgCACAGCTTGGTGgCGTCcGTGTAGCAACcAaTCAAGaGCGGCCTGGGTGTCATtGTCATGCATtCGCAACGCCcgCcGGgCcTCAGCGTCTtcAAAACCcTGTGAATCAAGGGCAAaCAAGCTGAGGGgATCCGCGGCACCGTGCAGATCca
>contig00707  length=890   numreads=17
cgggaggcggtgcagaaggtcgcacgtcgacggagacggagtgccattggtcttgaaatccactttgttggaagccaccgtgcgtgccgaggcagcactgttcctgcgccagaatgaagagacgggagatgagaCAtGGTACACgTACGGGgCAAGCAtGACTGTCACttCGtCcGATGTtGGAGATTGgCGAATCACTggctatttgccccagcccgaccagccggactgcgagtggcaatggagttcaatgagctgttcgccagacgatcaaTGTCgAcTCGAGGGCTTGAAATGTGTtCCGGAGgACcAGCcGTCACAGCCCACATTaGCTTCAGAGGGAtGGTGgAGGGTGTTGGATGACGCGCTAGCCAAGGCGgTCGGGGgAcTtCCCGTGGAGCAGCAAGAGTTGAGTGAGTTGAAGGGATTGCATGTCTCATTCTATTGTGGCCCCAAGTCCCTGTTCGACCCGACCATTGTTGCCCATGCTCCTGAGCAGtCCtCTTCATTAGTGCAATGCCTGCAGTCTGCAGTGAAGTCGAACTCGGTACTGCGAGCCAAGCAGCCGTGGAAGCTTTACTTGCCAGAGGAAGTAATTGTCGTtGCCATCTTtCAGGAGGTGGAGACCGCGTACTGCTTCGGAAGTGGTCTGACGCAGGATCTATGCGCCGGTGgTGCGAAAGCGAACGCCGAAATCGAATCGCACCTCAGTGCAACTGACAAGCAGTCCTTGGATGGCGCGTATCAGGGTCTCCGTACTGGGAACGGcTACCCGCAGGGGACTCTAGCAGAaGTGGTGATGCGGCCTGAGGATTTACTGGAGGTGGCTGGTATTTTTACACGTCCATAGTTGTTGCCAGGCCG
>contig00708  length=239   numreads=2
cccccTGTCGGGCTCTGCACcAGCtGTcGCCGGgCCcGCCGGGgCGGTTGGTACGTCGCCTCGGGgCCCTCCGCGGCACACATCTGCCACGAGGAGGACACGGAGGATGTCACCtGCGAaCTGGCTGGCGTCCCGntcTCCGACGCGCCACATTCaGTGGGGAgTAGCGTGAGGTTCgCGTGCTCTCCCgcGCGTCGCTGTAGaCCGCCGTGCtCCCG
>contig00709  length=179   numreads=2
TGCAGTACGGATTGCAGGACCCGAGGACGTGgTCGAAAGACTGAAGGAGGAGATTAGCAAGCTTTTGCAGGATCCTGGCGCATGGGACTCTGGGGTGCAAGACGCTGTGGCTGCCCAGCCGCAAGCtGGTGCCAag
>contig00710  length=239   numreads=8
cgggtttgttcccacatcatccggcgcttcaggccggagtggctttgcatgttggattgaaggcattgaaacgcagcgtttcggctgagattggaggggcgggctggctncnnnnngnnnntnnccnnnnncccnnnnnncccnnnnaaaangnnngnnggnnnnnnnnnnngncnnnnnnnnnnnntnnnnnnngggntnnannncnnnang
>contig00711  length=412   numreads=4
CntCGGGGGAAGAGATCGCCCATGTCAGGGGAGGAGAGGTCTGCGTTTGTGCGGGCGTATGCTCCTGGTATTGCTCTGGTCATCCTGGCGTATGCGCTTATCACAGCGATtCGCcAATACCGCGATAtGTTCAGCCGCAACTTGATGACTGCGgCAAACgggggggTCACCCCACCCAGTGCGTTCTTCTTCTtCGTCGACTTCCCTGGGGCGgtGGTGGCCaTGCTGGCGTGTGGGTTGATGGTCCGCGTGAAGGACAACTCGACAGCTCTTCTGTGGATGCTGGGTgTGATGGCTACTTCCTtCACCGGATTGATACTATCcACACTGGCATTTCAGTACGAGCTAATCGGTGGAgAATtGTgGCaGTCCATCGTGGGCAtGTCCATTTtCAc
>contig00712  length=556   numreads=9
ccgaCTGTGGaCTCCGCTGCTTCCCGTGGgACCcACGAGgACAATGGCACAGCGCCAGTTGCCACTGTGGGAAGATGGACCTCCCAAaCTTTTGACGAGTTATTTGGGTCGGTGACCAACGTGCAAGATTTTtGCACCAAGTTGAGtCCCCTGAAGGGAGtCGGACAGCGCGCGAAAGAGGCGGCAGTGTTGGCTCAAGAGCCACTGGTAAGGCaCaGCCGGCATCTTGCGCGaGCCCCTGCTGTGGTATGGGAaGACGCCCGCAGTTCTCCTGGCTTTCGTGACCTGGAGgTGGTTGTTGAAAGCGTGTtGTTGCTGCCAAGTACAGCGGCGTCAGTGTGCATGGATCTATTGCGAGCACAACCGTTCACGAGTATGGCGTTGCGCAGCcTTTCCgTGGGgCTTGACAGTGACGGGGACGCTTGGGAGACGCTGACACCCTCCCATCTtCAGAtCGTTTtACAAGCTGTACGGGAGACGGCGCACGCTTTGCCAGCTTTGGAATTGCTGGCCGgTGCTGCTCGCAAAGaTAAGTTTCGTGTTTATTTATGGGAgg
>contig00713  length=209   numreads=4
cgggccAgagcggagcttccagtgatagcgccgagccatccaccgatggacgaagtgcaggtacggcagcagaagatgtcgccttgaacgcagacgcatctgaagagtggagcagtGATAGAAGCGAATCAGACaTGTCTGTGAACTCAAGCAGCGgCATCAGCAGCCAGTTTTTCGtCGGtg
>contig00714  length=197   numreads=3
cGgaTAGCACCGCACAAaaGTaCGGTGGGgAAGCCCCttGGGgCtGAATCGCaTCTCGAaaTCATCCAgAGAGCTGCAaTTGTACTTGgCaTATtCCTtCATGATCGGGGCGTCGGGGCGCGGAGACCAGTtGGgTGGGgTGGTGACATTTCGACCTATTCCGATGGGATTCTtCGGgAAACTCTCCCCCGCcTCAt
>contig00715  length=228   numreads=2
CGggaTGCGCTGCGAGCCGAGATTCGGCAGTGGCAAAAGGAAGTCAATACTTCCACGGAGACCCTGCGCGAGCGATACGCTTCTGAGAACCGTTCCTTGAAAGAGGATATTCGAAAACTGGAGGgCGAGTtGGATGAGTGGAAAAGTaTGAGTGCAGCGGAAGTTCAGCGAGTCGAAGTTGAGGCGGAaCTAGTTCAGGCTGCCATTg
>contig00716  length=234   numreads=5
cgggtgtggctCTGGgAGTACcTgAcAATGCATTCTCCGTTGCCCCAACCGCTGAAGATTGTGGGTTGCTATGTTGTGGTGCTGGCTGTATCAaTTCcGCTGGCTCCAACACAATTTtCTGACCGTtCGCGAACGaTTGCCAGAAAATaTTTtCACTTGGTCTTGTGCCTAATTTGTGTTCCAACCATTATATGTCATATTCGTTTCa
>contig00717  length=467   numreads=8
tACGTCGTCCGATGgATTGATtCGGGggTGGgATGTTCCAAGGTTCCCGATATCAGCAACGTGGGCTTgATGGAGGACAGAGCCACGCTCCGCATTTCCAGCcAaCATCTTGCCaGCTGGCTTCACCACGGGGTGTGTTCTGAAGAaGACATCGAAGCGGCATTGAAAAaGATGGCGGCTGTGGTGGATGGACAAAACAGCAaGGaCCCnaCTCTACAGGCCGCTcGcACCTgCttgcgACGgCaTCGCCTTTCAAGCTGCGCGTGCCCTCATTTACGAaGGgACAGCGGTGCcTAACGGATACACTGAGTTtGCCTTGCaCAAGTTTCGgAGgCAAGCGAAGGCTGCCAGGCAAACTAAaTTGTGATCGTACATTGgTTTtCTGGGgCTGAATtCGTTTCTGTTGCGGATACTCCGTGCAAACGGGGGCGAGACGTGTGTTGTCCGCCGCTGAcGGCGCTTGtCtt
>contig00718  length=101   numreads=1
tgctgggccctggcggaggttgacggggtttgctgtgtggtggaggtaggctggaagatgcgtgcgagcggtcgggcggctgtag
>contig00719  length=283   numreads=39
cgggattatgAggCGGGgtGGGgAGCGCTtCGtgCATTTACCAGAGCTCTGgTATTCGTGAAaTACAAATTTGTTGCGTtGCCCAaGTGCTGTTGCGCACATTGTtGCACCGTCGCATTTtAGTCAGTCCACCGGACTGCACGACAAGTGGTTCAGACATGGGTAGACCcTGTCCcTATGGTGCATTGATGTGCTcGGTATtCCAnGGcttaacc
>contig00720  length=367   numreads=8
ccAGGTCGGCTCTCTCGAAAAaTCCGTTGTCGTCCGGGTCTAGAATGGAAAAAaTGGCCTCTAACTCCGGATGAGCGCCTGTTTCTTCTGCTCCTCCcaGgCTCTTtGAGCCCCTCGATCCTCGTTAGCCTGACGGATGGAGCTATCCACCATCACCGCCGTCACCaGgTTCAtcAATGCCACGACCACGATCAGGTAGTACGCcaCAAAAAAAAaGCAACGGATGGGTCCTGCaGAaGCGCGGGGCGATAGATGCCGTACGCCGAATCGAGAGTCaTcACCTGCaccaaggtgagtaaaatgcgcgctaggccaccccaatattttgcaatgtaccccga
>contig00721  length=215   numreads=5
aCGGTGTacTATaTGGCCCcTGAGGTGGTGACCGGgAAGCCcTTtGGGGATCCTGctGATGTCTGGGCCATCGGGGTTTCACTTTATCAGCTTTtGTGTGATTCTGTTCCATTTGACGGGTCTGACCTCGAAGAGGTTCGaCGCGCTATCTCCACGCATGAGGCGAAGTTCCCTCCGCGGCTGGGCTGGGACAAGCGGTCCATGGAgTCGCGGGa
>contig00722  length=718   numreads=13
GGTaCGTGAaGGTGTGTGAGCGAaTCACGGgTCAGGaTTTtGTGTtCCcTGAGCCGAAGGTTTCACcGCAAGAGCgggttGTCGATAATCTGACCGCAGCTGGCATGTTGCAGGGgaTGTTGTGCTCTGATTTTCGCGGGGTCTGAcAGTGATGCCCGCACATTGAGAAGTTGAAGGGGGAATTGAAGAAGTACGGGATTCCCTCGAAGGCtCGGATCTGCTCGGCCCACAAGCAGCCCAGCACCTTGGAGAAGGTGTTGGCTCTGTACAATCAGTCTGCTGAGCCGTGTTTAATTGTGGCGTGTGCTGGAGGCACCGACGCTTTGTCGGGCACCGCGTCGTTCCACTCGGTGTGGCCGGTcGTATCCTGCCCACCCGATGGGTGGAATGAGTCGTGcTTGAAGAACCCGCCGTTGTCTTCCAACGCCTACATCTTGAAGCCGTCCAATTTGGCCCGGTTTGTCGCCCAGCATTTtACTTGCGTCGTGCCGTCCATCAAGAGCCGCTTGGCAGAGGAGGTCCAGGCGAAGGTGAGGAAGCTGGAAAAGGCCGACGCTGAGATGTGAGGTGGCCCGAGCCGTGTGCTGTCTGTCGTGCATTGTAGGAATTCGCGCGTGTGGGGGATCGTGGAGCTGGTGCCACGTCTCTGgCcACGgAGCAAGCGCCAGTTTGTAGTTTTGTGGATACCGCGTCGATGAATTGCTTGAAGGTCATGGgT
>contig00723  length=215   numreads=7
ccccgAgTTTGTGTcTCCCcaGCCACAACTCTCCAGGgTCATTgaCAGgTTGATCgtAGGGGgTCATTTtGCTCGTGAAATTTAtGTGCCACGCAGGgAGTTAACCCAGTCTCACGGGGACtGgCcTtGTGTCTCATGAGTTTGCTGCCCTAGTGCTGGCGCTTGAGTTGCCCAGACATGGACTTGCAGGACATtCGGTGC
>contig00724  length=202   numreads=4
tAGtGCAGAAGGTCAATTACACAGTCCCcGATGCTGCGGgTATCCATTTTGTGGACACGATGGaTACCAAGGAATCATGGGTTgTTGCTAGTGGCGaGAAaTTCAATGGTGtCTGgACTTTTGGCCACAGaCAAGTCGAGGCgATTGTTGCGGACGTCGGGCTTGTCGTCAaTGACAGTGCCCGACaCCATGCTATTGCGCg
>contig00725  length=537   numreads=12
tttttttaagtcatggatgatttctnnnnnnnnggntnnnngnnntnnncnnnnnnnngntnnnnngnnnnnaantttnntnnnntnnnntnnnntnntnnnnnnnnnngggnngnntnnnnnnnnntnnngnnnnnttnnnnnnnnntnnnnnnnnnnncgggtgcatttctgttttggctgttgaagtcttcatgattccggcggctacggggggcagcggggctgacgatgatgctggcagaggntnnnnannnccnnngnnnnnnnnnctggtgtctcctggggtccgggcgattccgtaccttcatgtacgacggatcttcccggtggggcagggcctctaaagaggtcgtggttgactcccgatctcggagctgcacctgtacgcttcttcacaagagttcaccttcatcgaccagacccggaagtaggtgcctgctagtagggttgcggacggtgctgtgtgagatactctttcgaagctttggat
>contig00726  length=214   numreads=4
aacaCCCGTCtgTAAaatCCcGCTCCAAAaTATTCCATCAAaGCACCAACAAATTCcAAGAACGGTTCGAaCCACGCATGCGTGACGAAAGTGCTGCAGTCCAGGCCTTCAGCATTTTTAAGTACCGCATACGAGACAGCATCGCTCTTGCATTTCGGCTTGATGATCTCGTCCACCACCACGTAAACTGAGGGATTCtCCTTtGgCCCCcGtG
>contig00727  length=271   numreads=10
cggggagggcccttttcccGgCTGGgATtGGGgcGACCGTGAgTGGGggtATTtttGgAAACGCcGgAACCGaCACgTGGcGCGAgagaagggggctgcccggcagacactgccgggcagatcctcgtttttgatggggcccagctgtggcgtcacagcggccaccacctggctgtgcagggggttgcgccagggggtaccacgggcagtgggatacattggaaatttataatcgttnnnntnaa
>contig00728  length=206   numreads=6
tGTTTTGAaTACCTTGTgacAAGtCTtGTGAaTGCAGACGAACATCTTAGCTTCAGCAGTACAGCCCTGCAGAtGACGAGCCAtGtGGTtGACCGCTACCATCTTCCCACACTTCTCGCACGCCTCCCGCCGCTGCAAGCAGGACATCCGGTGCGCATTCCATGCGTGGTGTGTCGGGATATCTTTCAACCCGCAATGGTCACAAT
>contig00729  length=644   numreads=13
CGGGTtGTCGATAATCTGACCGCAGCTGGCATGTTGCAGGGGTGTTGTGCTctGATTTTCGCGGGGTTTGACAGTGATGCCCCCCACATTGAGAAGTTGAAGGGGgAATTGAAGAAGTATGGGATTCCCTCGAAGGCCCGGATCTGCTCAACCCACAAACAGCCCAGCACCTTGGAGAAGGTGTTGGCTCTGTACAATCAGTTTGCTGAGCCGTGTTTAATTGTGGCGTGTGCTGGAGGCACCGACGCTTTGTCGGGCACCGCGTCGTTCCACTCGGTGTGGCCGGTcGTATCCTGCCCACCCGATGGGTGGAATGAGTCGTGcTTGAAGAACCCGCCGTTGTCTTCCAACGCCTACATCTTGAAGCCGTCCAATTTGGCCCGGTTTGTCGCCCAGCATTTTACGTGCGTCGTGCCGTCCATCAAGAGCCGCTTGGCAGAGGAGGTCCAGGCGAAGGTGAGGAAGCTGGAGAAGGCCGACGCTGAGATGTGAGGTGGCCCGAGCCGTGTGCTGTCTGTCGTGCATTGTAGGAATTCGCGCGTGTGGGGGATCGTGGAGCTGGTGCCACGTCTCTGgCcACGgAGCAAGCGCCAGTTTGTAGTTTTGTGGATACCGCGTCGATGAATTGCTTGAAGGTCATGGgT
>contig00730  length=617   numreads=16
CCGTAGCCATTTTGGCTCAAGGTTTCAGCTtGattACCCTCGCAaGttCCCGtCGCTAaGTTCCCAGCATGGCGGATCAACTGACCGAGGAGCAGATCGCTGAGTTCAAGGAGGCTTtCTCCTTGTTCGACAAGGATGGTGATGGCACGATCACCACCAAGGAGCTGGGGACCGTGATGAGGTCCCTGGGACAGAACcGACTGAAGCCGAGTTGCAGGATATGATCAATGAGGTCGATGCGGATGGAAACGGTACCATCGATTTCCCTGAGTTCTTGTCCTTGATGGCTCGTAAGATGAAGGACACGgACACCGAGGAGGAGCTGATTGAGGCCTTCAAAGTCTTCGATCGGGATGGGAATGGATTCATCTCTGCAGCGGAGTTGAGGCATGTGATGACCAACTTGGGGgAGAAGCTCACTGATGAGGAGGTCGATGAGATGATCCGTGAGGCCGACGTCGATGGaGAcGGTCAGATCAACTACGAAGAGTtCGTGAAGATGATGATGGCGAAGTAGAGTGGTGGTCGGAGCTCAGGTCCCCGGGTGGTTTTtGGGGgATCCGAAATaTGGTCTGcGCCACTTGGATCTCtcGGCAATTACCAAaTGcctGTGCAAT
>contig00731  length=886   numreads=17
TCTTTGTTTGCCTCCGCCTCAAGCAAAGCCTGGATGTGAGCAaTCTGGTCTGGGGTCGGCAAGATATCTGGGACGACAGCCTCCCTATCTTCATTGCGAACGCAATCCAGGAGCtGGACCGGCTCCTCACCcTCCCcGACTTCTTtGGCCACcAaTCCAGgCGCGCGAACAAACACGTCGATAaTCTCCGGCGGGACCTCCTCGACAAGCATTTCCCACGCCTGCATCGCCTTCTGCTCCGCTGAGATACGATCCGCTTCCTGCTTGAGCAAAGTCTCGCGCTCTCGCGCTTCTTCGCGTTGCCTCAACATAGCATGCTCCACCTGCTCCTGGCGCATCGCGCCcAtcTGCAGCGCCTCCACAAAAGGTTtCTGCACAtCCTCGATGgCGgatGCCAGGAcACCctCCACAgcttgctgcacttcccgcg
>contig00732  length=229   numreads=7
CcGGACtAATTGCTGCACTCTTTGATGGCTCCGACGAGACAACCTtGTTGGACAGCATTACGCAGCAGTTTCCCCCcAGCGAATTGTGCTCGATTGTGGTGTCGCAaTTCAGCCAGCCTTCGTCTGCCCCCGGACCcGaTTCTGTGACGCTGGACGAGgTGAGAAGtGgATTGTGgACTACTTCTGTgACAGTGAtggnnncn
>contig00733  length=230   numreads=3
nCcTTTGtCcTTTTTttGtCcTTTtGCGCGGCCTGTTTGCCTGCGCGAGCAGTACATATTTAACTtGAGCGAGGGCAGATTGCCTCTTGCAGTGGATATGGTCGGTTTAGGCCGTtGTGaGgTgaGGTTCGCCTGTTCTGTTGGCACaCAGTggtGCTGgCAGTTTcttgagccggcggcttgtttttgggagtgcaggctgcgcggcgtt
>contig00734  length=343   numreads=6
aCAGGCAgCCCGAGAATtCACAGAGTtCAAGAAAGCTaCGAACATGTCGCTCGCCAAGAAGAACCAGGCGTTGACGCAGACGCAGGCTGATTTGGGTGAAGCTCACACGGCGTTGGGAGACGAAGTGCAGACTTtGAaGaCGGaGCAAACCGGTTTGAaTAATGCGATTGTtGAGTGGGAGAAGCTCCGTCCTGCATGTATGAATTTGGGGgCCACTGAGTACGCGGAACGGAaGGCTGCAcGCGAAGATGAGATTGAGAGTCTcAAACAGGCTTTGTGCATTTTGGCcGACCCCGAGGgATCGGCGAATTGCTAGTCAATAGGGCGACTTCCTCCTGCTTGT
>contig00735  length=894   numreads=24
ccGAGGgTGgCtCCCTCGGTCACGGTGTGATCAACAGCACTGTCGAATACGCTGCCATGAAGGCGGCTATTGGGCCGTGCGTGAACAGCATTCACGCGTGCAACAACGGtGGCAACTCCAGCGCCTGCATGTCGGCTTACACCATTTGCAACTACGCATCGCAGAtCCcGTACAAGTTGACTGGGCTGAACCCGTACGACATGCGCATTCCTTGCGAGCACGGCAACCTGTGCTACGACTTCGaCGCCATTGCGGaTTACCTGAACACCCCGGCTGTGCAGAAGGCCCTGGGGGTCACCAAGAAGTGGgCCAGCTGCAACTATGCTgTCGACCTGTCTTTCGTTGCCGCTGGAGATTGGATGAAGnagCTTCcACACCTTGCTGCCGCCCATGTTGGCGGACGgAATCAAGGTGCATATCTACGCTGGTGATGTCGAtttcatcTGCAaCTTCTTGGGCAACAAGAAGTGGACCATGGCCTTG
>contig00736  length=861   numreads=13
cgggagggtcgcaaaatgaaggatctcgtgaggcagccttcggagagctcgccgtcgagatccatgcttcgcagtGCTAGTTTCAGTGCTGCGCCAGACTTGGTTGATGgTGATTCACCGCGCAATTCAAGCAGGCTGGGGgCACTTCCACCGCTGGTCACTGAGGACAATGGCGGATATGCCGAGATTGAGGACTACGCACATCAGGGTCTCGTGGAAAAGCGGATGTATCGTCCGGAGTCAGCTTCAACACTGGCATCGACTGGACAGCTTGGCGCATCGGGGTCGATGGCCTCGTTATTTCGTCCGGATTCAGCGTCGACGCTGGCTtCGGCtGCCCCAGGCCAGTCATTTTCGATGGCCTCGTTGCCGGTGATCGAGGCTCCGCTTCCGGAGACTGCGCCTTGCGTGGAGGAAGCTGG
>contig00737  length=241   numreads=2
acgtactaaccttcccggtcttggtctattcggcttcttgtcctaccgttggtccatgactgccgtggacgaccagagcggcaagctcctgtgcttgaacatgaacgcggagatccagaaggctgaggatgtggtggtctagttgtgggcggggcgtgtgggagtagtttggccgtgctgctggttgcggctgcgcggtaggtttggtgcaggctgctcggggttgcccgagttttaacca
>contig00738  length=229   numreads=3
ttCCGGgCcAGGTTTGGGAGgTTTGGGgTgAAGGTGTTCGATTGGGGGGGGATTAGGGTCTGCTATCGTTtCGGGgAACTGCCGGTGCGGTAGTTCATTGCCACGTCGACgTcGTATGTTGTGGAGTGCAaCATTGcTGCACTGGgCCaCaGCGTCCGTAgCGCGAaTtGCGCCGGACCGaGGgCGCgCGAaTTTtCCTCgTTGTCGCTAGTtGcGTTGGGtgCCGCtG
>contig00739  length=219   numreads=2
cgggtaccagaggaagccttgccgaaggataggcatggcaggctgttgcgacccaacattctgatgttcggtgattattattgggatgagtctcgcacgagcgaggtcaagcgtgagatgatgaaatggttgggcaaggccgagaagggctctttatgtgtgattgagatgggcgctggccatgctgtgccca
>contig00740  length=475   numreads=21
CgCGGGGACTtGGCGGAGCGGCAGCAGCAGCTGGGCCAGTTTCTGCGGATGTTGCAGAGAATTGTGGATGAGTTTGGTGTCGCTGCTGTTATCACCAACCAAGTGATGGCTTCTGTTGaCGCTCTACCTGGGCCCTACGCTGGGCCAACTTCCAGGCCCGTGGGTGGgcATGTTTTGGCTCATGCATGTCAAACACGCCTGTcGTTCCGCAAGGGgCGTGGTACGGCTCGCGTCTGCAAGGTGGTCGATTCTCCATCCTTACCGgAGGGtGAGtCTGAATTtGCTATTCTCCCTGGCGGCATTTCTGATGTGACCAAGGAAGGCAaGCTCTGAACAGTGAAATTCGCATGCCTGTTGATTAGTTGTCCCCTGTTGCTGTCCCAAGCTGCATTGTGCTTGGGTCGGCGGCATTGCGCCACAGCGCGCGTGCTATTGACATtGgTGGCTCAGAa
>contig00741  length=241   numreads=4
CGggacGgttggcgctgctgcagaagtgggccagggagaacctggcccccagcgcggcctggaaggatggtgggctggagtgggaggatgttcgggaggacgggagcagcgacggggtggggtcactgagctggtctaaggcccatggaggcctggcagcctcgggggagagcagcaggccctctctcgggggagagcagcaggccctctcgtcg
>contig00742  length=444   numreads=7
ccAAAGgCCAaGATGCTCCCAAGAAACCAGAGCCACGAGAAGAAATAATAGATCGGAGAAAGGACGAGCTCGAGCCCGACCCACAGTAGCAGCcACCCCAGCAGCCGAAaCAACACCGTCaTaTTGCCTTGGCTGGCTCTTTCCcTTtGTACAaCTtCTTCCAACGAGAGGGATTGCTCATGGACAGGCAGCAGAAAAGTGATTGATTCACAGTGTTTCTTGCAAtCGGACATACTTGCAACAGGCTCCTTCTGGGAaCTGCTGCGGTCGTCATGAtaCataCCgaCaaCTTGCGCGTAGTtGCCTtCACGGCtgaaattgaatgctgttgtgggcgccggaccaaaagtaggtagttccctgttctgagaaaatcgaatctttccgaaggaatattgcccttctgactgggtttcttcctgTACTCCGACGActgtgatcgtt
>contig00743  length=384   numreads=11
GCGGGGGAtCATGAGgAGgCTGgTGAGCACTAGGGCGgTGAGCTGGCCTTGGATGGCTTTGCGTGCGTCATGAGGAGgCTGGTGAGCACtAGGGCGgTGAGCTGGCCTTGGAtGGCTTTGCGTGCGtcATGAGGAGGCAGGTGAGCACTAGGGTGGCcAcGGGCGgTGAGCtGGCCTTGgATGGCTTTgtGTGCGCTAGCCAGCCCCcGTTTtACcGCAGAGCCGTGgTGGGACGGGGgCAGTGCGGAGTTGTGTGTGTGCGTGTTCTGGGCCTCCACCCGcGGCTATCGCGGCGGCGTCGGAGGGGGTTgTCGGTTTCTTTGCGGCGAGGGGCAGTTCAAGGAGCTGCTCGCAGTTGtCAATTCGAGCCGgacAATGGTGTTG
>contig00744  length=949   numreads=12
CGGGgTCAACGTCGAAGTGTGGAAATtGTGGCATGGCCGTTATGGAGGTGGcctcTCAAATTCGGAGCaGGgAACTAGACATCCACAAGGCGGAGGCGGAGTTCCAAGTGATGTACGACTCgCCAAGtccAtGttCGaatCCAaaCAAACGTGATGCTGCGAAGGcccgtgcTCCcATCCGCGGAGTGTCCGTGGACTTCTTGTTGACCCACTTCGACCGCattttgcaacaagagtttggggccagttacaatgaggccaccacattcgtcgatcttgccgtgatgttgtggggaaagcctggtaatctctttgctcacaccgtcgatctgctggggcatGCGACGATGTTGGATCGCACACGGGGTGAAAaTGGCGTGTcGCTGtGCGAAGCgAtCntAggntaaaacatccgagccatgtgaaggatgcAACGAtAttCGTcAGTTGGACGTGgAGGtACGGCGTgAAGAAGCTTCTTGAGGCGCTCCGCAACTACTGTCTGGACCAGAGTTTgAGCACGTCGTCCaCTTTTGTGTGGcTCTGCTTCcTGTGCAACAACCAGTTTCagtggttggcgagcggctGCAACGAtGGtGtGGCAGCGTTCGGGgATAGAGTCAAGCAtATTGGCAAGGTGGTGTGCGTGGTGgACTCCTTCGACGCTGCCAATGCTCTGTATTTCCAGCGAGTGTGGCCAGTTTtCGAGGTTTtCACAGCTTTATCGGTCGGCGTGGAGATCGATTTTACTTtGCTCCGTGAGGCTACGCAAaGGCTGATGGCtAcTCCCATCGgTGaattgaagcagaagatcgtggttgatgtgatgaaggccagagcgaccaacccgggcgacgaacggcagattaaggggttaatcacggcagccaagggaggagcggagttggtcaatgcctcggtgg
>contig00745  length=223   numreads=9
TGTGACGTTGACTGGCGCGGTtGGtCAGCtGATTCAAGAGATGGCAGGGCGTCACAGGGCTTTGCCTGAATCAATCCAGATAATTGACACCACGATCTTGAAAGAGGATGAGTGTAAGCGTGCCCACGTCAGGCAGTTGCTGCCGAAAAACCTGAAGTACCCCCAGATTAATCGCGTGAAGCCGATTCTTCCCAGTATCCGCAGGACCTTCTACTGCAaGAAG
>contig00746  length=459   numreads=5
CttCgCCaCaTCCAAGAACACCCCTTCcATGTCAGGAATGACACTAACAAATCGATGTACGtCACATGCTGCAGGTGATCGAAGAAACTCCATGTAcagcgtcaacacatccccAAaCTGACCAGCTTCtGTGAGCCGGCGAAtAttCCcGgAaCACATCAGTCACTGtGGTGGCTACGGTCtGCTTCtCGCgaactaccctccgAggcctacttggctcgaaaaagcaacgtccatgaggtactacagtcagcggacATGaCAGACCGgCTTCAGCGACgCAGGCTTGACTtGGCTGATACAATGGTCCCGCCGCCcAAGCACGATGTAAAcGACAACTGCgACGGCAACgatggccatttCGAACGCAAGAtCGTCATGAcAGCTTCCCAACTCCCAGAgACcAACcGTCGGAaGgAAAGACATtGGTAAATGAAAAATtGTCTGGTAaCAAAaTGa
>contig00747  length=184   numreads=3
CGGGACAACCAGgAgCTCcGTGCaGCGTTGACAGTGgCCAACcGAaGgaTCAAggagcaggaagacgagaagcatgctctgagtgataagtcggatgtcattgagggggttaagatctctttgtaagatccactgaagcaaagatccctctggggacc
>contig00748  length=766   numreads=21
CGGGAGCCGGtGGGGtGGTTCtACATGGACATGCATCCGCGGGAGGGCAAGTATGGGCATGCTGCTTGCTTCGGCCTGCAGCCAGGCTGTGAGGCGCCGTGGGCTCCGAGTGGGTACCAGTTGCCtgTGgCGGCCATCGTGTGCAATTtCCcAGCgCCAAGCCCGGACAAaCCGGCGTtgcTGGAGCATGGGGATGTGGAGacttacttccatgagtttggccatctGATGCATCAGATGTGCGCTCGAGCCAAATTCAGCAAGTTTGCCGGCACCGCCGTTGAGCGGGACTTTGTCGAGGCCCCAAGTCAGATGTTGGAGAATTGGGTGTGGGAAGCAGACGCATTGGACCGTATGTCCGCGCACTACAAGACCGGGGAGaGgATTCCAAGGGAGTTGTTGACAGCTCTCATCGCCAGCAGGAATGTGAATGAGGGACTGCTGAACAAGCGCCAGGtGGTTCTGGCAACTTTCGATCAGACCATCCACACCACAGAGAAGGTCAACACCGCCGAGGTGCTGAAGGAGACGAATATGAAGATGGGGTTtCCGTTtaCGgATGGgACcAaCaTGGCaGCGTCTTTtGGgCATCTTGCTGGCGGCtACGACGCACAGtATTACGGGTACTTGTGGTCTGAGGTTTTCTCGGCTGACATGTTCGAGTCCAGGTTCAAGAAGGAGGGGATTTTGAACCCcACcACCGGGAAATCCTACCGCAAGgAAATtCTGCTGCCTGGTgg
>contig00749  length=308   numreads=5
aaccctcggtcttgatagtggctacgccgcaatgaggacagaactgggcctccacatccatttcccgctcttgaaccgtgtcgcacgcAaCAaTTTtCGtGGTGCGTGCCCACATtGCACcGGTGACAATGATACTggaTTGCAGCAATTGCTTTTAATCTTGGGTTGAGCCTTCAGGACGGCAAGTTGCCACATAGCCcGCATaTCGGTACTCCGGATGCGGGACGCAAGCCCGTTGAGTCGCTCCCAGCGCGCCTCCATCGCATCGTGATCAGTCAATTCCGCTGTCAGGTCGAGCCTAATCAGtt
>contig00750  length=227   numreads=5
cgtccggagttggtctttatggatgcatttttccatgaagaatgttgcctgtggtgctgtaacattcttccgcgcttgtgttacatgggttcgttgcagatctcgaacggatctgccagttgcgatctgctgtgacagacagaagcagatctctcgggacgctatgtgttccgnnngnngnnncnnnnnannn
>contig00751  length=899   numreads=18
TGGACGGCAGCATTTTCGGTtGGACCTTGCcTTTTCTGAGGGTGAGGTCGgCGAAGTCTTAGACGTACGCGGTGGACTGTGCCTAGTCAAGGTtCATACCcAGGgAGTTGAaGCTGGGCCATCGCGCGACGTTCTGTGTGCTGTGTCGGCTTTGAAAaGCTTTCAACCCGTCCAGGATGAGTCGAGGCGTGCGACCGCCCCcTTGCGCAGACCCAAGtCCTcGACCAAGCAGATGGCGATGTCAGaattgtggaacaaaatgaggcctggcagtgatcttgctgagctGGAGGCTGCGGTTGAGTGGTGCCGAAACGAaGGGGTtGACGAGGGATTCCTGGAAGCAGGCATGCAACGAGTTCGGCATCGGCGGACCcTGTTGCGGATGGCCGAACTGGGGATCGATCTGGAGACCAAGCCAAGGATTGTCGGGTACGCAGCAAGTGTCGTTGCATTAGGACCTATGGTGCTCTGCGCTGCAATGCTTGGGGACCACGTCGATGTTGTGGTCAAGCATCCAAAGGGaCAGCCGcTAGCAGACGTCCTGTTCCGCTGTGCTACGTtCATCGATGCTGATTCGacGCagtttgaggataccagaGATGTGTTGACATTCATTGGCAaGAACTATGCAGGGCGTGCcTACGGTGGACTCGGACTCAGTggcgcggtggggcacgatcctgatAtCCGgcAGCACATACTCGACGCCGTGGATGCATTCATGCCATTGCTCGAGCCTGGTCACGGGTGCGTCAGTATTTTGCTTGCACAGgCCTTGAACCTTCCTGGtGTTTTCCCTGGGGCAACAAAAGAaGCCATCGGCCGTTGCTCGGAGTaCGACCTTCCACAGAaGATCAAGGAAGCTAaGgAGCTTGCGTTTGAAAaGaGCCGAGAag
>contig00752  length=441   numreads=11
tttttacgggtttgacgacccgagagcgggtacgatgcaatnnnnnnannnnnannnngnnttnnnnnnnnnnannggnttncnnnnnnnncnncngnnnannnnccagtcgctattgttgatcTGATGGCTGCCCACCAGCTGAAGGAAGCCGTGCTGGCcTCCCTGCTGCGCCGTGAGAGAACTGGTGAAGGCGCTTTTGTGTCGGTGTCGTTGCTGGGAGCAGCCGTGGCCTCGCTTGCTAACCAGGGCACCAGCTGGACGATCGCCGGCAATATCCCGCAACGGACAGGGTCCGAGCACCCATCCATTGTGCCTTACGGCACagTTTTCGAGGACAAGAACGGTAACCAAGTTATTTTTGCTGTCGGGTCTGACAAGCAGTTTGCAGCTCTGTGTCAGGTATTGAAGTT
>contig00753  length=1190   numreads=26
gctcgccgcaagatgcgcgacggcTTGGgTTGCATCAAGCCcTTTCTGCTCTGCAGCCTTCAGGGCATCGTTCTGTTCCAACACGTCTAGCACGTCCAGcAACCCAGAGTCAGCGCGCGGGTCAAgACACAaCgACcaCAaCACAtCTCTCGAAGCTGCAaCATCCgCGTTGAACCGCGCAAGGgCAAtaTtAAGCGCTGTCGTTCCGCtCAAGTtGCAaGGTGTGgCCCcGTTCCCGCGAATTGCCAACAGCtCAGACCCACAGAGCAAGAAATTCTGGTCAGCACCATTCTGCAACACcTTGTACAAAaCcTCcGCcTGGCTTtGTATCGCGCAGCGCAaCaCTGgTGGCaaCCcACGATTACTCTCATCCTCACcAaGTCGAACCGgcTGCGCTGCGAGCTGgCATGCATCAtCTGCCGATtCTGcAGTGGAAAATaagcttgaggctaccgccggcaagtgaaactcaatcgcgcaagccaactgcgccccacggtaggctgtccggttttctgggtgctcattcattgtcatttccaTATcGGTcTgCCTCATCTCAAgggCttCAaCAAACGATGCACTGAGCACTGAGTTgCGTGCcGGCGCTGGCACAAaCAGTCCcGGATACCCCAATGGTTTTtCCGtCGgCTTGgTtGgCAatGACCCcGTGACAGAATTGGtCCATCTGCGgACCAGAAGCTCAACCTCTTTTCGTCCgTtCGTCACGAGCGCTCCCcACAACTCCCTGGCGCGATAGCGGCTCCATTTTGGATCTAGCTCTTCTtGGtCACAATTGTCGTCCCTCAGCTCCGCCACCGtGCCTTGTCGCAAAAAAACCTCTCGCTCCAaCAGACTCTTTGCCGTGAATATCACTTCACCAGGCAGATAGACCAAGACACGCGCAAAACCACACAATCTCTCGACGGACGTGTGCTCCAAGCTTTTCATCCACCAATGCGTACGCAAAGTAGGGCCGTCGACTTGGAGCTGCAGCTCCGCGAGCAATGGTGAACCGGCAAGCTGATCAAATACCTGAGCGCGAAGCTTCAAACCCATGGCCATATCAATGGAAGCGCTCAGGTGGTTCTGCACtCtGACTtGCAGACTCAATGGTAGCCCATGACGACGCATCAATTCCATGGCATGCCGAACACGATCCCG
>contig00754  length=253   numreads=3
tttgcctcCGAGTCCTGGCGGGGCGCGGGCAAGTTttatgggaccggggagtccttcgtgttcagcttcggagccgtggatatggtgcccaaggcgggagtgggactgaggccaagggtgcaggagctcacgtgccaggcgtttccgtggACCtCGCGCAATAATTTCCTAATGTTTTCTGACGATTCTGTGTTGGCCATGGGCGGAGgTGGCAAGAATGCGCTGACGATTGATGGGGATTTCCTtCGTGGCa
>contig00755  length=338   numreads=11
ccAAacGCTtCCCAAGGCTgCCGgCcATCGCCACCACCCGCATCACATGCGTCTCAaCTTGAaTCGCCGGGCGAAAGtGTGCATGGCCCTCTTCGGCGTAGCCCAGAATCTCCACTAACGACCCCTTCTCGTAGCGGACATACTCGACCAGATATGGGGGgACCTTTTGCTCAAGGCTGTGCTGCGTTTTTCGCGAAAGCTTGCCAAGCCCATGTCGCTTCCCATTCTGCCATTGCCCGACATACACTTCTACATCtccctcgatcacaatcacacc
>contig00756  length=140   numreads=1
tggggctgtgagtggacactccctgtggccaagtgcagctgctttgtcgcagcgccgagctgcggtgtgatttttttgttgcctttggttgttgcgccagatccatggatctatcttgctctttagg
>contig00757  length=1173   numreads=29
TACAGCCTCGAGAaTCCAAGATCGCtGGTGATCTGGgAGGCGCAATTCGGTGATTTTGCcAACACGgCACAAGTGAtGTTTGATCAATTTATCGCGTCTTGTGAGTCGAAGTGGCACATGCAGACTGGGCTGTGCATGTTGTTGCCACATGGTTTCGAAGgCcAaGGGGCCGAACACTCATCTTGTAGGCTCGAGCGCTTTCTCCAGATGTGTGACGATGACGAAGACGACACTTTTGATCGcGACCACGATGGAGAGATGGATGTGGAAGAGTTGAGTAGACAGATGGCATtCTGCAACTGGCAGGTGTGcAACATCACCACGCCAGCCAATTATTTCCACGCGcTGAGGCGCCagATCcAACGaGACTtCcGCaaGCCATtGGTGGTTGCAGCGCCGAAGTAtCTTTtGCGTTtGAaGGCTGCGTCTTCGAATCTTgAGGATTtcGGTCCTGAGACtCAATTtCAGCGTCTCATTCCTGAGCGCGACGCCAGAATTGCCAACAACCCTGACCAAGTCAAGCGCCTCGTGTTTTGCTCTGGAAAAGTGTACTACCACCTCCTGgAAGAACGTGAGAAGGCAGGAaGAACTGAC
>contig00758  length=1341   numreads=27
CCGTAGCCATTTTGgCTCAAGTTGTCAtAGATTTAGGCTCCaaGCGCtaaaCGCTTGGACCtCTCGGCAGTTTTCTGTTCGTTCATTGAAaGCATGACCACCATCAAGCCGCCGCGTGAGGGATGCTTCTTGTTCACGtCTGAGTCcGTGAaCGAGGGTCACCcGGACAAGTTGGCAGATCAGGTGTCGGATGCTGTGGTGGATGCTCTTCTGGCTCAGGATCCTGACAGCCGCATCGCTTGCGAGAcgTGCACGAAGACGGGTATGGTGATGGtGTTTGGTGAGATCACCACGAAGGCGAAGGTGGACTACGAGAAGATTGTGCGGGACACCTGCAAGGAGATCGGGTACGATGATGCCGCGAAGGGTCTGGACTACCGAaCCATGGAGGTGTTGAACAAGCTGGAGGAGCAGTCCCCtGACATCGGGCAGGCTGTGCACGGTATGGGGACGAAGAGCGTCGAGGACATCGGTGCTGGGGATCAGGGTCACATGTTCGGGTACGCCTCGGATGAGACcTCCGAGCTGATGCCATTGACCCACTCCCTGGCCACGAAGCTGGGATGGCAGCTGACGAAGGTGCGCAAGGACGGGACTTGCCCGTGGGTGCGACCGGACGGGAAGACGCAAGTGACCGTGGAGTACAAGACGGGTGCGGATGGCGCGATGGAGCCCCAGCGCGTGCACACTATCTTGATCTCGACTCAGCATTCTGAGGATGTGACCAACGAGAAGATTCGTGCTGACATCATGGAGCATGTGATCAAGCCGATTGTGCCGGCCAAGTActtGGATGATGAGACTGTGTATCATTtGAACCCGAGTGGTCGGTTCGTGATCGGTGGTCCTCACGGAgacGCTGggTTGACTGGGCGCAAGATCATCATTGACACcTACGGTGGgTGGGGaGCgCACGGaGGcGGTGCaTTCTCGGgCAAGGACACCACgAAGGTGGATCGATCGGCGgCCTACGCTGCACGCTGGGCGGCGAAGTCGTTGGTTGCCGCTGGTTtGGCTCGCCGTGCCTTGGTtCAGGTGAGCTACGCCATCGGGGTGGTGCAGCCTTTGTCGATGTTTGTGGACACCTATGGATCTGCCAAGGCTGGGTACACTGATGTGCAGCTGTGCGAGATCGTGCAGAAGAACTTTGACTTCCGGCCTGGCGCGATCATGCGTGATTTGGAGCTGAAGAAGCCGCAGTTCCAGAAGCTGGCAGCGTACGGGCACATGGGGCGCGAGGACGTGATGCCTGCATGGGAGAAGGTGAAGGAACTGAAGCTGTGAGGCGTTTTTGAGTAGGTAGGTCCGACAACACTGTCGTACtttttGaTGGTATCGCGG
>contig00759  length=169   numreads=2
cTGTCCATCTGAACcGTGCGCTGgTTTTTGGCGGCCACACTCTGCTCCAAAGGAaCGAGTCGAGATTGCATGTCCTtCcGAGCTtCCGCAGCCTGCTGAATGTGTGCcTCCAATTTCtGCTCCAACTGGGCCATGCGGTTgTCCATGTCACCAngaCGTCCCggTACTC
>contig00760  length=637   numreads=13
gTCTGTCATTCTCATACACAGGGAGCCCCACgTTTTTTCATAGCCGTGtCTCGTCAtCCGGAGCACCCGAGAATGTCTCGAACCTGAGTCGATGGAGCGgCGAAGATGGAGCACGGCTGCTATCGAACCTCGTGGGAATGGCAGACATGAATGGGAATGGCGCGCTGGATTTCTCGGAATTCGTGGCTTCTTGTCTGCaTGCTCGATTGGTGCAGTGCAAGCAAAATCCGGAGGGGCGAAAAGAGGCCAAGGAGGTTTTGCAACGGGCTTTTGACTGCTACGATTTTGATCAAAATGGTGTGGTCACTCGCAGCGAGGTACATCGGTTGCTGGACAACAACAATGCCAAAAGTGCCGAACGTGCGATGGGCGTAGACTACAAGGACGTCTTACGTGGCATGCCAGAGGCTTTCAGCCTTGACATCGACGCTTtCGTGGAGGTtGTTTtAACGAACACTGGCCCAATTGTGTCCATCCCAGGCTCTCAGTCTGATATTGCTGCTGATGAAGAATTTGAaCATGGCATCCTCGACGACTCCGACAGCATATTTTGGAGTCGTGTTGAAGAGGACAaGAACAGgTCTAaGCGATGGTGGTCATCGAATTtGAGTACACAGGTTtCACGGCTCGCtGcGAg
>contig00761  length=689   numreads=20
cGGGGTCGCGaGTTCTGGCAAAaCaTATTCTCTTGCCTTGAGTGCTTTCAATAATTCGGAGAATTGCCCGTCTGCGTGCAGTtCGGCGCAGCTCAAGTCGCTTGCGGCAGCTGCTTtCCAGCCTGTGCTCCAGTCCGCGGAtGTTTTGATCGACGAGACATACGAGCCTGATCCGCACAACTACAACCTAGACTCTTTCAAGGCCACGTTTGAGACTGACGACCTTAAAGCTCTCACCAAGCTCAGCGTCTTGCGCATCGATGGGACCATCTCAGCAGACAACGGACTGGATTGGTAtGAATCCCGGTTTGCGCGACCTGAGTGGGCTGTCGAGGGCCTGGCGTTTCAcTtATTTCCTGATTCCGGGAATGGCAAGCGATATTTTCGCAATCTTGCACAGAATGAAACTCCCGTCTCTATCATTCCGCAAATGTGTAGCGTTAACATGGTTGCGTGCACGGGTGGTGATCctGTGACGATTGCAATGTTGGGTCCTGCAGTTGCAGCCGCAGGGCCGACAGCTGACGACAGCTCTCTTGCCAGCGAGGCGCGCTGGGCGTTTTTCGCCCTAGCCGCGATGTTtCACGCGCTgctgtagctgtcttgtagggtgtcatgcctgttcgggcctggtaaatgtggaccgtccgtaggggtgaggtggct
>contig00762  length=255   numreads=4
tcgggcagaaaggcaggtcatgggtgtttgattggccttccccgtgttgagttttttacccgcgcccagttctctcacactcgttgtgcagaccagtagttttggaggattgcgctgtgctggtnggntnaannaaaaaaaaaaaaanntngnnnngggnngnnnnnngnntttngnannnnnttttnccnnnnntnnnttnnnngnanntnnncngnnnnggnnnccn
>contig00763  length=235   numreads=18
ggagctcacttccaggacggggggggtggggctcgcgtgcaagcatccgtggccgcgaatgtcacggtgacttccgctccaaaggcagctcctgctgcaatgccgccgcccgcgccgcaanncnangnngnnncngnnncnnncnangnngncccnnnnnnnngnngnnnnnnnnannncccnncnnnnnnnccnncnnnnccnn
>contig00764  length=230   numreads=5
tCgggagcagtttgtggacgttgcgcggcggcacaagtcgcgatgatgaggtggacattctgtggtgcatatctggcaaggtgctgccctgcagcAGGaTAACGTgAAGaCGTAGACGAAAATGGgTtCGCCTTgTGGgATCCTCTCTCGTGTATTCAgAaCCCGGaTTTcgCcGcAGCTGCtGGGTTTCtACTTTGCTCAACg
>contig00765  length=499   numreads=15
AcTCCGAGAtGTTaCAGCGCAGACGATTGCGAGAGTCAGAATTGtATTTGAAGCGCCTCCGTGCATTGCAAGAGCTGGAGCGGCTGGagTCCATTGCAGTCAAGTtGATGAaGGGGAaCAATTCTGGCGGATTTGATTTCTCCTTGTGTTACCAGCTCCGGGCAGGGATCCCTGTTCGACCTCCTGATGCCAGTGCAGCCCAAGGCCCTGAcAGtGTGCCCAGTGCCGCTCGCGCGGAGAACCAGCAGGCACCTGACGTGGACATGTGCGTAGACAACATGTCAGGCCGGTCGGAGTCCTGGCCGAAACTCACTGATGATGGTCTGTCGCCCAGCGCTGTTCCACCTGGGGCTTGACGCTnctGTGgACGGGGTTGgCCGGAGCTGTTTGAGAGCAGCACCCTTGGGTGGGTACGAGACGTAGGTTTTTGgATCGGGCCTGGTCTGGGTTTACCATTGTTTCCTAGGACGCTAGGTTTTTGAGGCTGGCACACGTGATg
>contig00766  length=612   numreads=34
cGCCGATGTGACTCTGGCAAATGATTCTGgACAGTCGGTCGTCgaCTGgCATtGCATCTTGCAGTTGAGCGCGATGAGGAGGTCAGCAtCCCGATTTtGgAAGCATtgttgagtggtaaggctgaccctaacggtgaGATGTCaGATCgACGGGACCACTTTTtACATTTTTCTTGCAGCCAAGGCTTTGTtGGcGTCACCGaaGtGCTGCTcAATGCcAAAGCTgacatccgcttgtggaatgccgacaagaagtgccctgtgcacctggcagcagccgccggccACCGCATGACTGTCTTtGCTTTAAGCGTtGtGGGACGGCCtGAGtGCGAGGTGGCCCTAGAAGAtGGAGAAGGCCTGCAGGCAATGGACTTGTGCTCGGAGCGCAGGTCCCGCGACCTTCTCGAGCGGCTCGGCGCCACCCACAGCTTATTTtACGCTGTGAAGACGGGCAACTTGCAGCTCGTAGCCCAGCTCATGGCGCAGAAGGCAGACCCGTGTGAGGCCAACTCAGCcGGAAACTGCGTGCTTGATTTACCGGAAgctcgcaaaggtcggatggagtctgtgctgttggttgatgccttcaccgcaacttgatgttcTaag
>contig00767  length=231   numreads=5
AAGCAGGGTTAGgAaTCTGAGGTGgCTCCCATtCCCcATCCtCTtCCTCGTCCCACGCGTCCGgCATCGTTGCAGCTGGgTCAGCAATCTGGGCAGGAATGtCTTCAcGCCACCCCTCAGGCAtCGtGCTGtCGATCTGTGCAGGTTCATCTTCGTCCcAATCCTCCGGCTTCTCGGCCGATGGATCCGGCATCTtCGGgttgTCAATCCAATCTtCAGGCTTCGAATCAG
>contig00768  length=120   numreads=1
cgggtccatttttgtgggtggagctgctagttgtcagcaggagggatggggctgtggtgcggctctgaaccgatttttgttgtagatgcttttacagaaaag
>contig00769  length=373   numreads=7
CtCnggACTCCcTGAAAGGAgAGGCGCcATTGCCCCCTGGGGTCGTAGCATATCTGTTGAGACTGACGAATTTCCGCCTAGACGTGCCATCAACATCTGCAACGAAGTTTGCGCTGCCCAAGCAGGAGGCTTTGTTGCAATGCAGGGAGCTGACGCTCCGCTCGGCGGAGGACCTGCATGCAGCCCTCCAGCGTGGGCGCAGGGGgTCGGAGCATTTCACCCCGCGTGCGTCGGTGCATGGTGTGGaCGCT
>contig00770  length=229   numreads=3
GGGGTACcgattcgttcgacgctGGAgtccaagcacacacttcagtactcggcgctaatttcccagctcaccacaaaggcacgttcggttgtgcgagatttggatccacagaatgacctgaccttttgcggatccgttccaagaagcacgagatcatgattgcaccggaccgtgagtacatcttgattgtaatccaagatcccaatg
>contig00771  length=221   numreads=10
TCTCATGACTGGCATtCTGGATATTGTAATGATAGCtATTTCCATTtACTTGCAGTCTgAGGGGGTGCCTTGACcACCGTTGCTGTCACCAATGTGCTTATCGAGGTTGCGATGCTTTTtGCTGGATTTTtGACCcTcgCGAGATGCAAGGTGATGa
>contig00772  length=452   numreads=10
cGCTGTCAAGATCAAGGTGCAaGATGGCAACCAGCGCAATGCTGACGGTGCcAGGGTGTGGCTCCGCCAGGGAGCTTACCCAGTTGAgTATCCtCTtGGCTTCGAGGCCTGCGCTGaCGCTCAAGTTGTGCTGCGGGGgACCAGTTTTtCGATtGCTGTGAGCCTTGATGGAACCAATACCACAACGCTGCAGTCTGTGGATATTTCCTACGAGGCTACTGCtgagaCCCAGATTCAGTGGGAGAaCGCgggggCAGACGAGGAGCACAaGCTCTTCGTGGAGgTTACTGCGTCCACTGACATGGCAGCTTACAACGCCACCAAGCAGAGCATCTCGTGTGtGAGCGgTCcAGGGGACgATTTGCTTGCGgAGTTTACCAGTGGCACAGCGGCTTGGTCGTTGCTGGCCGTCGCTGTGGCATTGgtGtCACGGTtGGTCTAAGtttgtacaa
>contig00773  length=599   numreads=10
ATTGatgATTtGTCGGGGATTaCTAGCCTGCCCAGgCCCGGTGGTTCTGGGAACTTCTCCAGCTTCCaCGACTGGTGCACCACCATGGCTGGGGAGGTCACcGACCCAGACCCCACCCAGCACCCCTGGAAGGGCGAcTACCCCGGCGGAGAGTGGGCCAAGGACACCACCCCAGACCAGAAGGGGCAGAAGAGCCTGCCGTTCTGGCTCAACCCcGGGgaCACTGAGGCCGACGCCgCCCGGgCTCAGgCCcTCgAAGACTTGTTCGCCAGCAAGTACCCTGAAGCCCCTAGGCTGCCGGAGCCTGTGTGTGATTGGTAGATTtCCAGCTGAACCACTGGGAGAGTGGGCAAGGGACGGAGCGGGAGGGcaGGCCGGAgggcGCGGGACAaTaCCGAGGCCGCGCCTTGCGACCACAGGtGAgaCCCGGCCGAGCGCGTTTGGTTGGGGGgAGCATCCCTTTCGCCTTGCATGGTTTCAATTCACACGAACAGGGGCGCCAGCGGCGTCGCTGGCGCGCCCAGGAGTAGGATGTGAGGGtcGGCGCGGGTGGGCTGgCAagCGGCTGTTGAGCGTGCTAGCCAGCACCAgccacgacg
>contig00774  length=315   numreads=10
caaagacaaatacagctcTACCTGACCACAaGGAAAaTCcACCCTCAGGCTGCAaGAAcACAGGGCGAAACCAAGCGgAACAGGACGTCGACCCTGCagAGTCCCCATCAAAGACAAACACTTCGAATGTCCATGAATTGAACAGAGACACTCAAAaTCGGGaCaGCCaGTTTTGCATCGAACACAAAACAGGGACTGCTTCCCAGTGAGGAGACGGGCAAAGCGGGCAGCCGGCTGCAGCAGCCTCCTCCcACCTCCTCCCTgtg
>contig00775  length=519   numreads=11
tttttgtccggCATTCAACGCGCCTACTTGAAATCGAAACGTCTGGCGTTGAGGGgTGCCGCGTCCATAGTGAGCGCCGCGGGGgACGgATTGACAGTAAGGACCGTCAAATCCCTGTGAGAAAGGTAGCGAAGCTTGGCTGCCACCTTCTCTTTGTACACACCGTACTGCAGGACGGTGTTGTCGTAAGGATGGATGACTGACATGCCTGCCGTGATCATGAACAACCACTCCCTCTGCTTGTGAaGCATCTTCCTTGGGCTCTCCACGAACCCAAAGAAGACCACTTCCATCTGATCCTCGAACGTGaTGCCCCTCTGCAAGAaCCTGCccTCCTGAACGTCCTTAGTCGTGTCCTTGGCCAAGTACTTGGTGATTGTGTAATCGATGTATGGCATGTAGTTGTGAGTGGTGACAGCGCcTGGTACTTGACTGAACAGaGTCTGCTCcTCcTTGATGCgTCTnCCnGGnGaaGTCCTTGTACGTGATGCgTATCtCCcTgctctcgaatccccccac
>contig00776  length=350   numreads=8
CCGCGGTGGGTTGTACCCCGCGTCCACCAGGGCcTGGCGCACGGTAGGTTCGTCACACACaCCGTTTTCCAGCCGGCGCAAAGCGGAACtGGtGTACCCGAGCGGAAGCCCGAACACGACACGGATGTGCGCAGCACAACCAGGAGGGTTGCTGGAGAACTCGGACAAAAGGTCAGTGACGACCTCATGGGAGGCCTCCcGGCTTGGTGGGCAGGCCTcAgCnCttnCngATCGTAGCTGCTCCCg
>contig00777  length=863   numreads=30
cggggctgggggccacgcagtacgtggtggtggtgcgggactgccaggacatgtggcagttgcccAAGaCcTaTGCCGAGTtcTCcAAGCTGGATGGTGATTtGCGCAGTCGGGATTGCTTACAGAATtCTGAGgCTGAGTTACCGGGCACCAAGTTGCGGTTGTACTCCAGCGaCGAATTCCtGGAAGAtCGCAGAAGCGGCCTGGACGACTATCTGCAGGCCTTGCTGGGAGCGACTATGGTTGTGGAAGATCACGCGaTaTGGGATTTCCTGCGAGTTCCTACTGCGACGGTGGTGGCACACCGGTTTCTGATGGCGACAGTGAGTGAGGTTGCtGTTTTTGAAGCGAGATtGGTGCAGCTCCAGCGAATCTCCGGGgACGATCCGGAGCGCCTGTCCCGACTCTGCAGtCCTGCTGTCTTGTTGCACATGCtCCGCCAGGGCACCAGCAAGGCCGTCGACGAGGCCATACCGCTtCGGTGCCTTGTGGTCCTGAGGGATGCGCTCGTGCGGCAGAAGGTGCCGGAGATTCGCTGCGTGCAGTTGACAGGGATAGCATTTGGGCAGTTGCTGTTGGATGCCCcTGCGTCcAGAAGTCCTAGCGAGCGAGCGTTGGCGGCTGTGGTCGGGTTTTtACGTATCTTGCTGTCGACCCCAGCGTCTTTGGACTGGGTGACGGATCTAGACTCAAAGTCAAGTCGGTTAACGCAGGCTTtAGCAAGGCCCGTGGCATCGGAGCTACGGGCAGCTGTGGCCGCGCTGCTTCCAGGCCGTTCCGACCGTGGCAAGGAGGCCTTGCGGTACGCGACACTTGCTTTGATCCAGGCGCAGCCaa
>contig00778  length=209   numreads=2
CGGGgCAGGacgacagtggagacaccacctggagtcgggtggtggagatcggacagagcttcgatatagacgtcatgttgcatgttggggacgtggctggacccagccggcaggaccagcgcgttgctgagggggtactccgcgactacgagctgttcaaggagggggtgcaggtggagaAgg
>contig00779  length=159   numreads=3
cgggggaggattcgctcAgacgaggaaatgaagattatcgaggagttactgcacctcgacgacacgtacatcaagagcagcacgaccgtgtagagcgagtcgccgagctcggccccggagcaatgggcccggtcgcc
>contig00780  length=228   numreads=3
CgcgGGgcgaGaGAGTCAGCTATGGCGTCCGCTCTGGAGAAGCTAAATGCTGGCTCGCTtCTCGAGGCGCAAAaGTTGCTTGCTtCCTTCAGCCcGCCTTTTGGCCcAGAGATCGATGGGCACATGAAAGATCTCCGAACATTGTTTGAGCATGTGAAACATGTTTCCCTCGATGGGGGGACCTCGCGTGGgaGgTGgCCTaCGa
>contig00781  length=189   numreads=2
tGGGCACcAGtGtACctACAGAaTtGCCcAGGAtGGCGCCGTCACCcGTGATGTATctGAGGgCGCCTCGAAATTGATCTCTGCTGGgAGTTCCGAaGACACTCGGGgTgaCACCAaTTTTCGtGCcGACGGgCGGTTTttATGGATGGCCTCCACCGGCCGgCGCAGTGGGAGTaTGTgTGgCTGGAc
>contig00782  length=241   numreads=2
cgggcagggttggttggagagactgggactggggccaaggagtcgtacgggttccgagaacgagatgagaactaatggacggacagttgttgttattgagacggagtttgagaacaacaggaggaagttgacatgggaaatgccggtggaggtagttgtggagaattcgagggtgaatgtgttggaatggaaggaattgcatgGTTTGaaactgaa
>contig00783  length=155   numreads=1
ctgtatcttcggcaatgctaagaaggtcgccacagtaggctattctgtaccggcaatgtggcagccagtgcacgaaacttcccattgatgcggcacttttcttttcttcgctgcgaatcgcgacaagcgtttccgatacctttacttccgcgttg
>contig00784  length=550   numreads=13
tGTTTGGATCGCATGATGCAGAATGATATGAAGCCAAATGTTGTTTCATTCAaTAGCGTCATCAACGCGTGCGCACGTGTCGGTGACCCGAACACAGCGGAGGCAACAATCACGCGGATGCAGAgGgCGGGGGTGACACCCAATGTTGTCACCTACTCTGCTATGATCAaCGCCtGCGTGAAGTGCGACGACGTCCCCAGGGCGTTGGGGTGGCTGTCGGAAATGCGCAGCAAGGGCGTtCGACCAGATGTTGTGaCATACACGACATTGGCCCAGCCGTTCGCGAAAGCAGGAGACTGGCGCGAGGTGGAGAAATTCATGGGAATGCTGGAGGAGGATGGTTTGGTCCTCAATGAGTATTGCTACGCAGCTCTATTGATGTCCTACGCAAGCTCGAACCCGAAGCAGTCAGACAAAGCTGAGATCGCGTTTGAGAAGATGGTGAAGTCTGGCGTGCCAGCCAATCGGGTTgTTGCTGGCATTTtGCTGCGAGTCCTGGGTCGgCcTCGTGCACGTGCCGTGTGTTTGAATTTGGGACTGGACCTTGCCa
>contig00785  length=493   numreads=12
GGACGTGTGCAATAAGATCGGCACGTACCTCAAGGCTCTGGCAGCGAAGGaCAACAACGTGCCGTTCTACGTGGCGTTGCCCTCGTCCACCCTGGACTTGCGATtAGTGGATGGATTCAAGATTCCAATCGAGCAGCGGTCAGCACGGGAAGTATCCCATGTtcAGGGTCTGCACGaGGAGACCGGTAAGATGATGGAGGTGCTCCTGACACCAAAGAGTAGCCCCGCTGCTAACTATGCTTTCGACGTGACCCCAAGGCACCTGGTCACCGGCcTGATCACGGAGCGTGGGGTgCACGAGGCCAACGAGGCCGCGATTGTtGCcGTGTTCGGCAACGGcaGCGAGGAGCctAGCGCcAAGAaGgCAAAGGTAGAGTAGTTTTTTTtgTTTGTTTGCTGAGgTACCAGAGGTTG
>contig00786  length=210   numreads=10
tAGTTCTGTTGTGgTGgCGgATTCCTCGGAGtGCAGCGCtGCGTCtGACAAGATtGATTGTGACCGTGCTACCAAGGAAGCTGAAGAGCGATTTGGATTGGCTGCGCCgaTGGAGCCTGCTTCGACGTCGGGGgCAATCTCACCCCcATTGACAATTGTCATCGGTGGCTTGCTTGTGGTGAGGCGGTGATTTTGATCGTTGCAGTCAAG
>contig00787  length=857   numreads=16
TCAGACATACCAGTCGGCATCAGCtCGtAGGACCTGGAGCCATGCAGAGGCAAATACTGTCCCTTCAATTCTCCAGTGAGCCGCAGGAGACCCTtCACAATCACCCGCTCCAACTCCCGCCTCTCCTCGAaCGTGCaCGCCGGTGGGAGCCGGAACCCGCGCACCGACCGCCCGGTCCTACACCGGGTGGTCAAAGTGTACTTGCCCTCAGGGTCGATCTTGGTGTTCAACAAGTTGTCCGGGTTCATGTCCGTCGGGTGCTTGGCATCTGCCGGGTATCCACCGTGCCGGGCGGAGACAACAGGGTCAAATaGCTCCTTGAAAGCCACATAGGAGTCCTCATCACCAGCCACCAATCCCACGGTCTTGATCATGGGGTGCCCcGGGTTATCAAACCcGGTCTtCACGCACTTGGCAAGACCAACCCCcAtGTTGgTCTTCTTGCTGCGCAGgCGGTCGTAAATGCCAGGGTCCGACCGAATAGTCTCGGCCATAAAaCTGCTGTGCTTGGAGATGTCCGGCAACTtctCCgggcACtCAtCACCTGGgAAaTTTGCCCCcTTCTCAGGGCAAATGtACTCAGCGTCACCGCACCCGAGCTGAATCCATTCGGGCAGCTTGCGCACCCCCTCGGACAGGCCGTgCGGGGGTAaTTCTTGT
>contig00788  length=159   numreads=3
TGCTTGTGCTTGAGCCTGAGCTTGCGCCTGcACCTGCtGTTGTTCTtGGAGCTGCTGCACAGTCATTGCcAACGCGACGGATTCATGAGCGTACAAAGCCGCCAGATAgTCCGGGGgTgCCGACCCGGCcATGCTGCCCGTGGGAGaGGGCGTCGGGAa
>contig00789  length=211   numreads=3
ACGCGACTCGGTCgcTAGGGTCgCCCACgTAGGTGTGGtcGTGACCCTGGgAGCGAtGGTcAAACGCGAGAATCcTTGAGTCTATTTAaGACCCTGGCACTCGgAGaGAAAaCgaGGgCGCAAaGaTCg
>contig00790  length=198   numreads=8
AGTGCAGAtCCAGtCGtCtGGATCCCAaTTTGGGTGCTGTCAAAGCTAGAaCTTtGGGCGTtGtCGCAGCCAGTTtGGCCTTGCTGACAGCCTTGCAAGCCTCGTTTTCTtGGCAGTCTCAAGATCAAGCTATTTAGaGgAGAGCTTGTGTGTcGac
>contig00791  length=635   numreads=10
tGCTTCGGCATCGTGCCTGTGATCGTGGATGACAAGGGGAATGAGCttCAAGGCGCTTGCCAGGGTAagctgatgataAAAAAAtcgttcccctcaatcatgcgcactgtttatggcgaccatgaacgcttcgagaagacatacttcagtgaggtgcaagggtattattttacgggtgatGGCTGCAaGCnaCGaaCaGGATGGGTACTATTtCTTGACTGGTCGTATggatgATGTGATCAaTGTgTCGGGGCATCGtATCGGTACcGCTGAAGTCGAGTCGGCCTTGgTGGCCCACCCGAAGGtAGCCGAGGCTGCTGTGGTTGGATTCCCTCATGAGATCAaGGGTGAAGGCATTTATTGCTATGTCACCTTGATGGAaGGTGAAGAGtACGTAGACAGCTTGAaGAAGGAActGgTCGGCAAGGTGCGCACcATTATTGGTGCGTTCGCTGnanctgATGAGATTCACTGGgCCCcGGgTTTGcccAAGACGCGAAGTGGGAAGatcatgcggcgcATCTTGCGCAAGCTTGCTCTGCCGAGTTATCTGACTGAGGACTTGGGtgATGTGACTACCTTGGCTGACCCGAGCGTGGtGGAaaCCCTGAAGGCGATGAAGCCTGGTGCTGCTG
>contig00792  length=209   numreads=2
ATACTTTCTTCGGTCGGTGTCCGACAAACCGCGGTACACAGACATAGCCTCTTTGACCCACTCCAACATGTCTCTGTGGATCTCGATAATAGTCCGAATGTCAaTGTCTCGAGCGTTCGCCGCCGGGGGCGGATGCACAATTTCTTCGATCCTTCTGCCGACCTCCGGGTGGTCTTCATACTTCTTAATCAGCTCCAGCACCGCTGGAT
>contig00793  length=666   numreads=12
tttaatgaggtacGTgccatcgTGGATCAGCGCATGGCcgccgaccagtcccaggtgggcctagaaatgaaggtgcgattattggaggacgcaatttcctccactaaatcgcAnaGTCGCGGGGGACCTGGAGCAGATTCAGAAGCAGTGCTCCTCCCTGGATAAGAAGATTGAGGTTGTCACCACGTTGGCAAAGGagTTGGCTAACCGCCCCGCTTTGACCGTTCCAGCGGCGACCCCAGAGCCTTGGAACCCACCAAAAGCGGGgAAAAAGTACAAGGGCAAGCTGGAGGAAAGCAGCCCGGAGGAGACCGtGAcGGTGCTGCAAGTGACCGAGGATTCTGTGTTTTGCGAACGGTTGGATGGGTCCaaGTaCCGGGTGTCAGGGAGACAATTTGtGCGAAGTTACAGGGAGgTGGCTGAAGTGGCTGAAGACTCcAGTTGGTGGAAGTAGTGGTGgCGCCGTTtCACTTTCCAATGCCTGCGCGGGGGACGCTGATTTTCCAaTGCGTCGCGTGGCTCcTAAGTTtAGATATGTTGTCACATTGGGTTTTtCTGAtGCGTTTTGACCATCGCTCGATGATTTCTTATTTTTtACGGCAACGGTAAGCAAGCTTGTGCGGGgCTATTtCAAGCAGATTTTTGntcngcG
>contig00794  length=190   numreads=7
CGGGttAanggAtCGGCATCCAGCCATGGTGgACCGCTTGCAGCCGCAGGGGgAGGATCTTGgTGTTGATCtAtctGAAGTGTtCAAAGGTCGCcGcATTGTGTTtCGTTTCATGGTGTtCTTTGC
>contig00795  length=421   numreads=5
tCntACCttCGTtntaCntAAtCCgCTtCTCCACCTCGaGAACCGcttGGGACCGggCctCCTTGGCCCGCTGTCGGTCCTGCTGTGCCAGGGCCAGCTTCGCGTCTGCTTGgCTGAGCGtccTCTCGGAGTCCGCCGTGGCCTCCTCTTCGTCCACAAGCTGCTGGCGGAGGGATGCTAGGGaCAngtccGTGGCTGTTCGCTCCTCCTCAAaTGCCGCCtGCTCAGCTGCCAAGGCCTTCT
>contig00796  length=205   numreads=2
ttAaCTgAATGCAGCGCCTTCGCCCAGGGACCGTGTCGGCCAGGTTGCGCCCGAGTGTGgCGCAaTTTGCCCGCCTGGTGTCCGTGGGTGCCTGGTTTTGCTGGCCTtGCCAGCtGTCCCGACCGTGCGCGGGtCGGGGCGCCAGGGTGTGTGCTGCACGCCCGGTtGgTAGGCTTGAGaGATggatggctgctgcagctccggc
>contig00797  length=212   numreads=3
GgTGTTGGGGTGGGCtGtCtCCCATTTCGACCTGAAGGTCTTGTATGGCTCCACCTCAGTCTTATAGCCCAGGTGTTCGAGAATGAATGACAGCAtACGCACAAAGTCGTCTTCGTTGTCCATGAGCAGAGCAGCTCTCGGCTGgTGCGCTGGGaCCACcTGAGCCTTGAGCCAAAAACTGCCAACTCGCTGGTTCCGCACTTGCAGCTTCg
>contig00798  length=221   numreads=3
GAaGttCCGACTGAGATCGTTTtCTACACGGgTTCACAAGGTCGACGGCATGGTAGCTTACCAGTGGACCGATTGAGCCTGCTTTGCGGCTTGGCAGTTGCGGGCcGCaCTtGCTAaTGAaCAACCCATGTACCATTTGGAGCGCCGGCGATGAGGgCTTGTGCAGGGCTGTTGCACAGGTTTTCCGCTGGTGCCAGTCCGAGCGGTGTg
>contig00799  length=233   numreads=3
AGTTTCCGGTCGGTAgCCACCGCCGCCACTTTGCACGGCACCACTGTCGCTGACGCGCGTTGgCGCCTGTCCCTCGCCAGTCGTTGCAGTCTTGCCCCGGAAGAGGCCTTTCTTGACCAGCAAACTGTGGGTCTCGTTCACCAGCTTCTCCAATTCCAAAGTCTGATGGTCCACCTCCTCTGCGGCAGCCTGCATGGCACAGGTAGCcGAGCTGTgCACCCGATGCCTGTTCt
>contig00800  length=726   numreads=59
nGGtCGCGTATTGTGCGAGGTGGGCACCGCAAACACCGAGTTtGTGCGCCTCTGTGGCTGGTGACGGAGTGCTGAACGTGTACGACATCAACGTCCCCACTCCAGTTCAGACAATTCAGGCACACCAGGGTGAAATTCTTGCGATGGATTTTAACAAGTACAATGAATTCATTGTGGCAACTGGGAGCGTCGATAGGAGTATTCGTCTGTGGGATCGCAGGAATCCAGCACAGCCAATCATGCAATTATTCGGTCATGGTTTGGCTGTCaGaaGAATCAAGTGCCACCCATTTCACGGAGACCAGTTGGTGTCaGgaTCGTATGACATGTCTGTCGTGGTCTGGGACATtCAGAGTGGAACTGTGTTGCGGAGGTTCGACCACCACACAGAATTCGTGCATGGCCTGGATTTGAATTTGTTTGAAGAGAATTTACTTGCCACAACGGCCTGGGATAGAAGCACATGTGTTTGGAATTGTACAACCGGGCCGCCGCCTCCCAATCCGTTGCCCAGAGTTGCAGGTGGGGCTCCGGCGCGGTCGCAGTGACACGAGCTTGGCGCTTCTCGAGATCCGATGCGAAATCCATTGGTCGTGACGCGGTGGAGTGCAGGCTTGCGTGAGGCGTCGTCCTTGTGGTTTTCTCGCATTATGGCCTGCATGTTCGCGTCaGCGAATcgaaaan
>contig00801  length=552   numreads=5
cgagagcggaccatagcagcgtcgtattgtttggctgacccaactacacgaatgcagtcgaccggcgatgagctattgagtgatgacgacgacatggacaatgaaagccaccggccagaggttaacccaacagtgaacttgcacatgccacatgacgccaagcagaatcggacatttgccgAgTACCgggTtATtGAAGCGACGCAaGCGTGgAAAAGCAAACCTTTTCGAagttgctctggtcgaggccgcccgtgaacagtctggattgaagattcccgagatgcttgcaacgaaacgaaaattgtggtcaatgcgcagggcgcgagctgcgaacttcgaagagaaggcTGCTTtCCCcATAAtGGTGTCGCcTGCTTTATTCCTtCTtGCCCcGGACGCgCGgAgcctgttcctgtggaggacaccggggacgacgacagtgtggttgCAAGCCGAAAGCAAAAGaTGGCTcGGcACATTTTCCGTGAcgCTGCAtCGCGATTTCTCaCTCAGACTGCTtCGGGTTAcGCcAaGGAgCgCAAGAaaTta
>contig00802  length=220   numreads=13
CggggAGACGCTGtCGtGCGCCCCGAGCtCTtGgTTTCGGGGTGGTGTGTTGCCCTTTCTGGGGgAGTCGCTGGCAGGGCGCTGTGCCCCTngCTGCACCTCCAGCGCCGCCCAGGGGGACGgTCGGGTGGCGCGGGTTtCCTGGCCCTGTCGCGgCcAaGGCGCGTACTGCgaCAGgAAGCCGCGCGAGCTCg
>contig00803  length=241   numreads=2
gaagcgctTTAccTTCTgtgggggccCatcagtcggtttgttccttttagttctagcaccagtagaagacgcctgcggcggcgacatgggatggttcgacagtccagaaatccgccgggttgagaaacggtcctctgtgctccggtctgaggggcaaatcgtgtagtcgtcactgtcctcgatatcaagcccatcgtacctcgaaagtggggcagtcctcgaatttctgcttggcggccca
>contig00804  length=537   numreads=17
AaGaCGCCGGGCACCTTCCCTGGATACATTAACGACGTCCAGACCACTATGGAGGTCCTTGACGACAAGGGTTTTTTGCACACCGGCGACCTGGCTTACACCACGGAGGCGGGGGAGATCGTGGTGGTGGGTCGGGTCAAGGACCTGGTCCATTGCAAGGGCCAACTGTTGGAGCCCGAGCCGGTAGAGAAGATGCTCTGCGAGATGGGAATGACAGCCGCTGCTgtggtggcaaggaggtagtaaggtaacggttggccaagtgcccgttgcctttgtggtgccGACGGCGGgCATCAaTGGGACCTCAGCGGAGGAGGTGAAGGAaCGGGTAAATTCGCGAATCGATCcGGAGCGTGGCTTGGCGGATGTTATCGTGGTtCAGAAGATCTCATTGACATCCAAGGGCGATGTTGACCGAGCGTTTTAtCGtcAGCAGGTCCAGGATTGAGTCACCAGTGCATGCGTCTCGGTTTGGTTGTCACTCTGCAGTTTTCAaGTTTTGGCTGTAGCATTCTAGGCCCACcGCcGCCACAg
>contig00805  length=428   numreads=9
taagtctaacgttcgcagtcccatgcagcacgtgggttcggagccggatgggatgaggataattatcgcacggttCcTCGAGTCGTTCGAnACGAaCTTGATACTTTGCGCAGGACTTGTCGGTCCCTGCGCAAGCGGCTCATGGCGCAGAGCACGGTGATCCATGGTTCTCAGGATTGTCGTGAaCACTTTTGCAGCCATCCAtCGGGTTTGGTATTGGCCACagCGTCCGTGTCTCCTGATCCGGATGTCATTGGAGCTTCTGTGCTGGAGCCTGTGGACTCTGGTGTTGAAGGAGATTCAGAGCTATCTGTCGaCaGTGCCTATGGGCTTGGCAGGGTTGCTGAGTGTCATGCGCCGGtGCACGaCaCGCTGGTACTGAGCACAGACACAGGCCA
>contig00806  length=379   numreads=4
cAttAatGGGGgTtACcGaGTCAatCCCaCAGCTGtGATtGGtGGATGGTTTGGTGGTGACTTGGAAGGCCTATCTAAGGTGTTCGCTCTCTACAACCGgACAGTGGACCGCATGCTGCAGGCTGGGTTTGCCGACGAtGACCAGCAGGtGCTAGCTAtCGtCTTGGGGgAAGAGCGCCCGAGTTTTGtACGATATCTGAAGTCTGGTTTCCATGGTGTGATGAAAGTTTGTTGATGCACCTtGTGTTGGGTGCCGC
>contig00807  length=234   numreads=5
AAACCGAGGTGAAAaTCTGACCCCTCACAGCCACACTCTTGTCTTCAGGTTTGCATGAGGGgtGGGCAGGCAAGTTCTTGTAGGgCAAGCTTCGCTGCGCGAGgACGATAGTCCCATCGCTACAATACGCCAAGGTACTGAGGAACACGTAGTCACGCTTCGCA
>contig00808  length=219   numreads=4
GGTGAAATCGGAGCGGAAAAGTGCTGTCACACTGTCCACAACCAGCAAAGAGTAGCGCTGTGACATCATCAGTGCTGCAGCCTCTTGCAAAAGTTTAACtGGTGGTCACAATTATAAGCCCGAGCGACACACACGTTGTTCAACACATCCTCTGCATTGAGaCCTCGCTtCCGAGCgaTTTCttg
>contig00809  length=807   numreads=49
AaGGGACTATGCGGCCtGTTTTGTCTGCGCCAAAGAAAACACAnacATACACAACTGGCAGCGCGAACGATACACAGGCACATCCCTTGCTCATGCTTACACGAATACGGTTGCTGCCAAAATGGCAGCGGCGACACCGGAAGCGGCGCAaGCAGCAATCGAAGTGGTACCCGGATTCGAGTACAATTCCTCCTCAGGTACTTCTTGCAATGCGGAGAGCTGAACAAATAGCTTTTGCTTGAACTGGGAAGGCACAGTCGTCCACTTGCCCTCCAGGACCTCACTCTCCTTTGGGCATTCATCGACACCTTCCAGCAGCAaCTTTGTATTGGTGAtCTCATGCAATGTCAACTTGAGAGGGAAGAGGGTCTCGTTGGTAATCAGGAAGTTGTAAGCGAGCAGCCCATCTCGGGAGAAATCCGCTGGGAGAGACATCTTGCACCCTGTGACCCCGcAGGCATCAGCACTCTTCACACTGCCGTACTTGTCCATGGCCTCCTTGCATGGCATtGGCTGCGTGGTGCACTCCGGGGGAGGgCtGCCCCCCtGAGCGCAAACACAGAAATCATCGTAGGGGTTGGCCGTGTCATCGGCGCACTCCATGGCCTCGCTGCCATAGCCCTCTCCGCCTTGCTCCGACCCGAAAaTCTCGCTGAGCCTGCGCCTGGAGCCGAAACACCTACGGCGAGTCCAACGCCGCCGGCGATCCGAGCCCATGTAGTaGCCCATAGCCCCACcAGCCACAGCACCGCCcGCAAATGCCATggcagtggacgtcccg
>contig00810  length=200   numreads=10
tcGttGgttGGgaGGGGggTGACcAAAaGAATtGCTCAAGATTCTGGAGCTTGGAGTGCAGGAGATCcACGTCCAGtCCGCTGTTTCCATCAGGGAACGTAGTGGAGTAGGTGGACCGTTTGaGTATCCcATGCAGTTTGtCGACAAGCAGTTGGTGGCAGAGCTGgTGAAGCTcGTCAAGgCCAACGCCAAgACCaGTt
>contig00811  length=223   numreads=2
cgggtggcgaggcagagctgtgatgtggttacatttctcccgtggtcgcctgctgcttgcggtcggaatggccagacggacgggggctttttctttttttgggccagggtggattcacctgggctggatttgagtttcaaaaacncttccagttgaccagctgcactttttggagtgctaag
>contig00812  length=212   numreads=4
GTtCccGCAAaGCAaCAAACCAGTGACTGCCaCCAACTCCaCTGCCAAACTTTTTTTCCAGGGTGCCAGCAGCAGTTGACGAGCTAGCGGCAGGCACAAaGCAGCCGCATGAAAAATGCGaCcaGAAggCCAACCcAAACGcAaGGAGAGCCTACGGTGCTacacaatcctc
>contig00813  length=274   numreads=29
tggttgtccgtcgactaaattcgcatcgtcggacgacgaacacTTGgTCATGTGGAGCCGAACAGACGACaGCGAAGCCAATGTGGCACCACAATACAGgCATGCGTGACCAGCGGTGCACGGTGCTTGGGCCGCATCCACCTTGGGCACGTACGACGGATCCACCATCTtGCACCGCCGCTGGTGCTtGACAAGgAaGGCTtCGAAAACAAAGCCCATTCcGCAATTGG
>contig00814  length=904   numreads=33
TACgCGGGCAAGTCTTCCTTAGTGCAGTtGCTGTtCCGACTGCGAGAATGTAGCAGTGGGGAGGTAGTTCTGAATGGTCAAAATTGCGGAAGGGTTGGGCTGCAGACCATGCGGCGGCGGATGGCAGTGATTCcGCAGgAGTCGcGgTtATCGCTGGCGAcGTGCGGCACAATCTTGATCCTTTTGACGATATTGgTGAGgACcGACTACTGGAGTGTGTGCGAaGTGTCGGACTTGCTCGCCTTGGGGgAGAGAAGGAGGTCCTCAAGAGGAATGCGAGCACTTTGTCCGCCGGTGAGCAGCAGCtGGtGACTTTTGCGAGGGCGCTATTGAGGAATGTGACGTTGATCGTCATGGATGAGCCCACTTCCAAGGTCGACCCGACCACCGACGCCCAAGTGCAGCACGTGATCCGTCAACAGTTGGCAGCTGCCACGgTGATTGCAATCGCGCATCGCTTGCACACAGTTATCGATTATGACCGTATCTTGGTGATGGGTGACGGGCGGCTGCTGGaGTGCGaCACGCCTAaGCAGCTGCTGGCGAATCCGGGCAGCaGCTTGaGTaGaTtGgTGgAGgCCcTtGGAGACGTCGGCGCAGCaGAaCtGCGCGCCAAGCATGATGCGGTTCGAGAGAATAGTTAGCGCTCTGCTGTCTTTGCTGTGGGAAAGGCTTGTGGGCGCCACGAACCGGGATTGCTCTGGTTGAGCCGGCAGCCCCGGCGTATGCCAAGGCTGCGCTTGCCAAGAGCGGTTGCTTGGTTTCACAaAGCCAaGTTTGTTTTTCTGCGGAATTCGAAGTTTTGATTGAGGTGGCTC
>contig00815  length=231   numreads=4
cggggtctgcagttgcccgaaaggcagccagtggaatcggatcctggttgtggagtcctgcaagccaggcatgtcaagtcatgtattgtgattcggacgctgatgatCGtAATGAGCTGGTCCCAaGAAAAAGCAGGACCGTATCATGTGACTCGGAAggattttgtgacgcgccagaggacacggccaacccgcgggacggtga
>contig00816  length=214   numreads=3
aCTAAGAGGGTTCTCCTCCTCTGCATCGCTCAGCTTGTGCCcAGGCAAGTGTGCGGTGACCTGAAACGTCTCTGCGGTATCGAATACTTGAAAGTCGCTTGCCGAGCCAAGGTGTCCAGAGGCATnCCAAGCGCTTTCATCATGCCTTGCAtctgctggagcaagccaggcatcatcaccggacccgA
>contig00817  length=553   numreads=8
gggTAAACCAGTTGTTTCACcGACTGGGCGGATtGGAgggCGtCtCCCGtCTGaTTGAGCAACTCtACCAAAAAGTTGAAGCCGACAAGCGGATCTGCAtgtttttcgaaggtgccaagttgcagaccctgaagtccgcgcagacggagtttttgataatggctctcggcggtccccctgcttttaatggacgttcattggAAGAGACTCACTCAGTCCTGCAntAttntACGgtACTACCACcTGgACtGTTTtCTGGACCACATGGCACAGGCAAGTAGAGATATCGGGGTTGACCAAGATACAGTGGACGAAGTCACAGCAGTATTGGAACcGCTCcGCCAnctGCATtCTAGCAGCGCActATGAGCGAcGACCCgCGGCTGATcgCcGGGGTCCACTTTAGCTCcAGCTGCGgCAtGCGTcgcagcgtagtcgcagtgcctgcaccgtggtgccagctCaGAGnCGTCGggTGTGCAAAGCTtGgTGgAGTGTGGTCCTGCTCCATGTCCAGCATGCaCCTngaCTCAGGCTGCAGCCAGAAaGTCtc
>contig00818  length=726   numreads=19
GGTaCGTGAaGGTGTGTGAGCGAaTCACGGgTCAGGaTTTtGTGTtCCcTGAGCCGAAGGTTTCACcGCAAGAGCgggttGTCGATAATCTGACCGCAGCTGGCATGTTGCAGGGgaTGTTGTGCTCTGATTTTCGCGGGGTCTGAcAGTGATGCCCGCACATTGAGAAGTTGAAGGGGGAATTGAAGAAGTACGGGATTCCCTCGAAGGCtCGGATCTGCTCGGCCCACAAGCAGCCCAGCACCTTGGAGAAGGTGTTGGCTCTGTACAATCAGTCTGCTGAGCCGTGTTTAATTGTGGCGTGTGCTGGAGGCACCGACGCTTTGTCGGGCACCGCGTCGTTCCACTCGGTGTGGCCGGTcGTATCCTGCCCACCCGATGGGTGGAATGAGTCGTGcTTGAAGAACCCGCCGTTGTCTTCCAACGCCTACATCTTGAAGCCGTCCAATTTGGCCCGGTTTGTCGCCCAGCATTTTACGTGCGTCGTGCCGTCCATCAaGaGCCGTTtGGCAGAGGAGGTCCAGGCGAAGGTGAGGAAGCTGGAGAAGGCCGACGCTGGgATGTGAGGTGGCCCGGGCcGTGTGCTGTCTGTCGTGCATTGTAGGAaTTCGCGCGCGTGGGGGATCGTGGGAGCTGGTGCCACGTTTCtGGCCACGGAGCAAGCGCCagTTTGTAGTTTTGTGgaTACcGTGTCGATGAATTGCGTGGAGGTCATGGgtGAAtGcG
>contig00819  length=237   numreads=4
TCGTGctcaacgggcagagcacagagcgcgtctggatccagggaattgttgtggaaagccaagatctcactttggtggttgacgacggaacttcaattgcacatgtttttgcccctgaggctatggccgatacattgcgccctggagcgtnnnnttncntnnnnnnnnnnnnttnngnnnnnnnggnngncnnncnngnnnntnntn
>contig00820  length=143   numreads=2
ccTTGGGATCCCGtCTTGCAAAaGCtGGGgTTGGTCACTACCcATGACCACCACgTgCAtCATTTGCGTCCCcGcAaGAATCTTGCGCATTtCTTCTCCGtCTACGACAaGgTTTTtGGCaCGTAtGTGGACCCATCTTCTtg
>contig00821  length=531   numreads=34
CAGTACAAaCCGCGGTCCTaTAGTCGCATCGCAATGCCACACAAGACAACAAAGACAGAAACGCAATTTACACCAGCCGAAAACTAACAGACACGAATGAAGCACTCGGGCATTGCGCCCGCCTGTGCCGCAAACACAAACTCATGCACAAAATGACCCCGCGCACAAGCGCCTACAAATCACaCAAAaTACGCTGTGTCCAGGCGCTGCAATGCACACTGCATGAATGTGCGCGCCCGTGTTGCATACACTCCCAATTCAAAAAGCGTCGAACGAGTTCTGCCCCCTGTATTCACACCACCCATCGCAACCACTGTCATCGCCATCTGCCAGCGTCTTCCTCGAGTAAAAACCCGCAGCTGACGACATCGCAGACGCGACGAACCAGGTCAAACATTGTTTGACACCGTCTGCGAGCCAAAATCCGATACTGCCTGAGAGCTACCAGTGTCCTCGCCATCACTGATGACCtGGCACATCcCGCG
>contig00822  length=191   numreads=6
CGGGCAGACCgggcccAaGaCCcGGAaGaTGaTCGAGCAAGCGCGGGGGGgCGTtCTGTTtGTGGATGAGgCCTACCGgTTGGTGAAGAGCACCGACGGGAAGGATTTtGGACCCGAGGCCATTGAaGAAaTCATGCAGGaCATGACCACCGGCGACCCCCTCGT
>contig00823  length=234   numreads=3
gtttctttattgtaactatcgccatttgccgtggaaaaaCgAGCAAAAaCacaCGAACTGCGgACcGCACCcTCGTGCAATTTGATGAACCCGTGCAgCaCCACTGTgCGAgCGTGaCGCAGAGAAGGGGCCCTcgTGCAATTTGATGAACTCGtgCAGCACCACTGTGTGAGCGTG
>contig00824  length=237   numreads=9
CGGGGGgCACGtGCAAGGCGGTCAGACTGCAAGGGGTATGATGCAAAGGAGCTCcGGAAGTGGAAGTGCCGTGCTGAGCGTGCAAAGGTCTTtGCCTGGAAGGCGCTAGGACGTGATGAAGTAGCACCAGTAGTTTTAGTtCTCCAAAGTtGtCTTGTGCATTAGTGTTTAGCCGAGGTGTAGCCCGCCCTGCTAGGgATtGgCTtCcAAG
>contig00825  length=458   numreads=6
tactactccggccacggagaccactgtggcggatgcAACCGCGTCAACAACGGCGGCGACGACCACTGCGTCGACGACCACTGCGTCGACgacGGCTAGCACTGAGACCACGgTGGCGgATGCGACCGaGTCCACGACGAcGACGGGAAATTCGTCCCAGATCAGtGCAGCgTCTGAGGTTGCTGCAAGTCTGgTTGGGTGTGCTCTGCTTGCGATGATCCaCTAAGTTGgCAGCaCCAGTGTCCTTGCTtGGTAGtGTTTTtAGCAGGGgACGCGtGGtGCTCGCTCTCCTCGGgTtCcAGACGGAATCCCaGACTTGGGGgAGATCGGATAcAGTGGTGTCGTGCTGCGATTCTGTGCGCAAGCaTGACACATtGAGTCaGCCAGtAGGtCGAGCACAGCGGTGTCcATTGCcACCAGCGCTTCGTTTTtGTGAGTAAGCCTngcGgTTGgTTTCg
>contig00826  length=562   numreads=14
CGGGGTTcGTGTGCCAGGATGCTTCAGCGACACCTCGTCGGGTTTCCGTGGTGTCGACTGACGGCCTTGCTCGTCACTATCACAAGGTGTACGACGAGTATGGGTATGAACCCCcGGTTACCCCACTGCAGTGCCCAGTCGAACATTTGCAGTCGTGCTTTCCTCCTAGTCATTTTGATGtGGCGCACATGCGCAACTCCCTGGACCACGCGtACAGCCCTTTtGATGGAATTCTCCAGCTATTAGCCGTCACTCGATCCGGAGGGTATGTAaTCCTGCGGCATGCCCGCAACGAGGGAGTGCctGGCGGCTTCGTATTTGGGCTGCATCAGtGGtCGTtCGATATTCACGACTACACGTCTTCCGAGCCTCATTTCTTAATCTGGAaTCCAACAaCCAGCATCGACGTTACAGCAGAACTCCGCAGCATTGCTGAGGTGAGAACAGAATTGAAGCGTCATCCATCACCGGACGCCCCAGAAGATGAACGGTACGTTTGGGTAGACATCAGAAAGCTGTGaGcc
>contig00827  length=225   numreads=7
tCAAGCAggTaaCGCGGGGacGAACAAGGCCCATGcGCTGCtGAGGAAGgTAGTGAAggAGcACCCcTGCAAGAAAATGTCTGTATTAAGAGTCTGGCAaaGGAAGGGACcGCTGAgAAAaGaTGCTAGCTAcGCCTTGTtCGCCAAGGaCAACCCGCCCCAGGAGgTGgATGAGgTGATCCgcGaCCGAcGAGGGcAGgccTcAGaCTGGcAcaGGTGgattga
>contig00828  length=212   numreads=5
tcgggtccttgggattcaagcccggggacaagctggacatgccgctgggcaagttgtctggaggatggaagatgaagatcggcttggtgcgtgccaagttgatgagcgctgacatcatgatgctggatgagcccactgggcatttggatgtggctaacantnncnngnnnnnngnnnnnnnnnann
>contig00829  length=102   numreads=1
tcgttatgttgcagggcctgatcggtggcgccgggaagtagaggctcaagcagggatcgggtgccaactggtgagtgtaaaac
>contig00830  length=336   numreads=8
ccGTTGAGGAGAGACgCAAGGCACtCTTtGACAGCCTTGgTGGTCTGGACCATGCCCcAGAAGAACGAGAGGACGTGGACTTGTtCAAGCGCCAGAaCTAGGCGTTATTTTtACTGTGAGATGGCCGGTGGTGAGCTGGTGAGGCAGCATGGGTGGAGAACTTGGACGGCAAGcAGAGGCGCAAGTTGGATGACCAGCACTGATGTTGCGGGGCgCCCGAGCAGAGCtCTGGGCTAAGGTGATACGTCATGGTCGTGAAAAGCCCGTGAACGATGCAGGTTGCCCggcATTGTCTCACAGTCGAGTTGgAGCAAAtaTTTCggttgggtgtcgacg
>contig00831  length=219   numreads=3
gacAgtagttcgacgcatcctgcataagaatcgcgtcttccgcgAGCGGAGCCTGTGCCACCtCAGGCTtCAACatATtGTGTAAGTCAATAAACCCTcTCGTGCAATTGGCAAAATTCGAGCACAACAAGATCTTGAGCTGTGCcAATTCACGAGCAGCAAGCGGATCTAATtGTtCcAAAGTGCCTGCCAt
>contig00832  length=531   numreads=10
aCGCCCACTgnctGCCAGTGGAacGCtttCCCcgaatCCCAGCAGGAGACcAaGGGtCGgATGGATGTCTCAGACATTCGCATGCGGAGCTACAAGGAGAAGAGCAGCAACCTCCATGACCGCGAGACGACCcAGTATCAAGCGaGGGCCCCGGAAAGGGGgCAGGATGCTGCGGCAATGCTGCGAAAGTCGAATGTGTATTATTCCGATTTATTCGACCGCgAAaCTCCGATGCAGGATCAGGAGaCCCCGCaGCGaTtCCCCAaGAaGCGGCACCACGACCCCGGTGACATGATGGTCTCCCACGGGGACTGGACCGACGCCCGGACGGAGCTTCTCCGAAGGAATCCAAACGGTGGGgACCCGACTGGGTATTTCTCAGCCACCGAACGCAaGCAGCAGgAGCtGCATGaTAaCCACATCTTTGATTTAAGCACCcGACAGGGGgAGAGgCCCGaCGacctgatcaccaa
>contig00833  length=837   numreads=46
acacctgaggagcaggttgagcgcattCCttCnAnCGCGAGGGtATtACgCCGTTtGAgATTTTGCAGGTTGCCCTGGATGCGAGCGAGGgAgTGATCACCAAAAaTTaCAGGAAGCTCTCCGTGATGATCCATCCGGATAAGTGTAAGCACGAGCAGGCCCAGGAGGCATTTCATAAGCTGGGTGAAGCGTACCGCGCCCTGAAGGACCCTGCTTCCAAGGAGAAATACACAGGGGTTATCGACATTGCGCGCGAGGAGGTGGAGAAGAGGCGAAAGAAGGAGAACAAGCAGCGTGTGCTTGATGGGCtGGATCAGTTTGAGCTGGACGGGAATGATTTCGAGCAGGAagTGATTCGGCACTGTGAGTaCCTGCTCAATCAcAAGGATGAGAGGAATGAGTACGCCGAAACCACCAAGAAAGCGAATGAGGACAGACTGCGGAAGGccTCCCAGGAGGTGTGGGCCGCAAAGAAGCAGAACGAAActctCAAGCGCAAGTTCGaGGCCGGTCGCGATGCGCGTGTGGAGTCCTGGCAGAAGTTCAGGAAGAAGGTGGAGACCAACGAATTTAAGGCT
>contig00834  length=219   numreads=3
ATTTGGGCATCAGCGGGGTCGTCGCTCTATTTTGCGTGGTGTATGCCTGCACCCTGGGTGCAGCATTTCACGAGGGTTTAGTCGCGTGTTTGAACTGGC
>contig00835  length=266   numreads=5
aaagcGGGCAaCGGGGgccTGCTggagATCCTGGGgTCAGTCACGAAGTGCGGgCAgACGGGgAAGACTTtGgAGAACATGAGTATCcACCGAGGCTCAGTGCGGgAGGAAACGATTtCGTTTTtGtGCcGCgggACTTGGTGAATTTGAGGAGAACCGCACAGACCTCCAAGAAAATCGGTTGGACCTACGCCAACGTGGCTCTGGATATCGCCGAATTCGGGTCCTTCTCCGCa
>contig00836  length=836   numreads=49
GTCATTTCACACCCcTACAaCgTCCcAAaTTCGGGCATCGCAaTAAGATTAGCCAGCTCAACACACTAGCTTTGGTCAGGCTACGAGATCATTCATCAACCTCCAAGGTTTAACCTGTGAGGCCAGCTGCTGCACAGCTGGATGACGGTGCCAAAACCTCTGAAGCCGCCGCCCCATCCACGACGAGCTGGCGGCAGCGCCGAAAATCCTCCAGGTTATGAATTAACATCTTGGTCGAACCAACTCGCATGTGTGCGCCTTCAAAAGGAGGAAAAtACATCGCGCGTATAAATCGCTCCACCCTGTCCTCAGGCCAATTAGCGTCTACTTCGCCGCCAAAAGGCAAATTGCGGTGATGATACACAGCTtCAGACTGGTCTtGGGGGGTCCCCTCTGGCAGGGCGTCCGCCACAACCATCTGGAGAACGGCCTCGAAaCATCGTGCAGTCACCGGCAGCAGCGCCTGGTACAAtGACTTGCTAGTAGCCTCCTCCGGCACAGGTATCGCTTCCTtGTGCACAATGGCACCATCGTCAAAATTTGCTGTCATCCGATGGCACGTCACGCCCGTCTCCACGTCCCCCTCCAAAaTCGTGTGGAACCCGGAAAaGCACCCGCGATGCTTGGGGAGCAGCGACGGGTGAAAATTCAGACGGtGGGGCGCtAGCTCGAGTATTTtGTTTTtGATCTTacGTCTGTAGGAtAAaCTCACCAGCAAaGTTGGTCTGAAATCCTGCACGCGTGTCCCgatttcggtatcatcatcgctaagcagcaaacttgaaaaaccccga
>contig00837  length=311   numreads=6
CGTGGATTTGGGTCCCTGGCTGATCCTGAGGGGTGTGTGAaTGTTtGGTCGgCTGGTTTGCATCCcAaGCcTGAGTTTACcTGtGACGCTCCGTCCCcAATtCTGACCGcGCAGTTCCaCAaGTTTAcTCCTGgACTCATCATCGGGgCGGGCGAGTGTg
>contig00838  length=182   numreads=2
aaTTCATACAACgCATCCAccggCTCTTTGCCTTTGAATTGATCCGGCAGAaCAAAaGTCTCaTTATTTCGAACTGgTGTGTACCCCGGGGACACGACGACGAGAGACCCCGACTTGGCAATTCGGCTGAAATCCCGCTGGCGCTCCGCCATGTCGGnatCAGtcGCGTCGTCGACTCGCAt
>contig00839  length=223   numreads=3
CggggtGatctcgacgcaaaattgcgcgagctgaacaagttggcggaggagaacaagaaattgaagctggatcttaaccgcgcgaagcagcaagtggctgagatgcaaatcgtgatgggagaaatgcaggacaagatgaggaccttgaaggtggaggnngnnnnnnnnngnngnnannancnngnnnnnnnnannnn
>contig00840  length=471   numreads=7
tTCTGCAAgCGGTGCAGTTGATGAAAGCATCCATtCGCAAGgTCgAGGCTACAGACAaGGATTTAGgTGAAGCGGAGGACGCAgTGGGggAAGCtGCAGTTCCCGATGCCGACGCTGCTGCTACGCCTGTCGTACCCCCAGCAAAGAAGCGTGTGACTGTTTCCATGGCCGAGTACGAAaaGGTTGCCCGGATGCTAGCAGGACATCTGCGCCTCGAAGCAAATAGgAACGTTGCTGTCACTTACAGTGATCTAGTAGATTGGTACTTGCTGCAAGtGGAGCACAAGGTTACCGATGAGAATGAATTGTGGCAAGAGACTTTCCGAaTGAAAAaGATTCTTGACCGATTGATTGAGGTTGACAAAGTCATCaTTGTGaCGCaGCAGGCAGAGAACAAAGATGACAGGGTGTTGGCAAAGCACCCCAaTTTCAaGGAaTCTTAGATCGgTGCATTGCTGgTTGGTAGCCTGa
>contig00841  length=125   numreads=2
ACcACcTtCGCCcATttGGaCgCcaCCaCGGtGCTGTCCCgCcAGATCGCCGAGTTGGGgAtcta
>contig00842  length=444   numreads=5
tttGgTATGTCGCcAGCTTTTGcGGAGCACATCCTAGTGGCGTCATGTGGtGGCCACGGGCCACAAGTGGCAAGCAATGGCCTTGCTGCTGCCTTCTGCGGTGCGGTGCCAGACaCCaGTGCTCTTTTCGCCGCGCGCATGAACATGAACATtGTTTTTtGTGACGACGGAGACTGCCAATGTTGGAAGTCTGAATCCACTGCGTTGCTGTGGTTAGACCTGCGAgCGGCtGTGtCTCACCGCGGCAGTCTCCAgTCaTTACATTTtGTGTCCATCCAGGcTCGATTtGATAGCaCGgTGCATACCTATGGTATGCTTCGtCAaGCGGTTAGCAAGAtGgcACGAGAAGGTTTtCGTAgagcgaaagtgggcctgcagcagaaattCGCGGGgCCCTTtGgTCCcGATgCTGTGGACGTTGTTTCAGGGTTGGAGTaCCGGACg
>contig00843  length=163   numreads=2
cgtcgggttttcttggtcgtcgtcgcGCTGCGTGGCGGTCCGCCGACCTGTTCGCATCTGCAGTTGCAGgTTtGgCgaatttactttcttttttgcgttttacataccctggcgcttggacacttgngggttttgggatg
>contig00844  length=613   numreads=11
gttcggctaacctgcaccaaaaccatcctcctggaacccacagaagaccaaaccccgcgcggaaccaccgctggggcagatcccaaggaaccaccaagcggccagtcttgaagcatgccttgttttgcgcACTCTGGCCGcGGCCCCATCAACCAAGCCTACTTCTGGGCACGGCTGCCcTGCAGGACAGCAGGGTTAGCGAAGATACCGGGCAGATtCGCcGGCATTCGCCCCGAaGAaCAGGGtgAACTGCTAGACAGCGcGTtcccACTCGGTCCAACTTAGCTAGGGCGACGGCGAGCTCGgagCTCTCCAGCTTGTCGGCGGCgTCGCGAGACCCCGCGGCCCTCGTCCTCTCAGCGTCGGCGTCGGCCTGGGCACTGATCAttaaGGCCTTGGCCTGACCCCGAGCCTCGATCTCCGCTTTCTCCGCCGCGGCGGACGCTACGGCCGCTGCGGCGAGCTGGGCAGTGAGGCTGGCGTcTGCAGGCTTGGCACTAaTGATGTTCACGCtGGCgACCCGAaTTCCGTATCGCAGTgntcACCTCATTACAGTGTTCCACAGCAGATg
>contig00845  length=217   numreads=2
ttcagccccatgcagccgttGGTGGTCGACACcTTCAAGAaTTGTGAgggCTtGTCCCGCATtGCTTtCTtGGATGGGAACGGTGCTGTGATGTTGGGCAAGATTGTATCCAAGGTTGACAAGGGTgTCGATGACGGCAaGGCAGGCAAGGCCGGCAAAAAGAGTAGACGCAGGTTGAGTGAAGCTGGGTCgTTGGAGGGGnac
>contig00846  length=1424   numreads=52
cgcgggggcagagcttaagcagaggctgtgcacgtctggcatgatgcacacgcggattggcaaagggccTTGGCtgCAGGCCGCCAAGGACctGGGCATTTCGATTCcGGGGgATGTGGCGGTGGAGGAGTACGATTATTTCCACGAGATGATtATCcACATGgAGATTGCGAGACTAGGCCTCCCcGGGTTCATCGATTCTTtGGGCGCTGGATGGATGATCTCCGTTCCCGCcATCTTCAATTtCGGCAGTGACGAAATCAGGAaGACAGCAGGCGCaGCTTGCCTGAAGGGTGAGAAGACCTCCTGCCTGGCTATTTCCGAGCCaTtCGCCGGCAGTGACGTGAGCGCCATCCGTACCACCGCtgAGAAGTCACCCTGCGGCAAGTTTTACATTGTCAACGGCATCAAGAAGTGGATCACCGaGGGGaTGTACGCTGACTACTtcGTGACTGCCGTGAGGACCGGAGGTGACGGGGCCAAGGGCATCTCCATGCTGCTGATTGAGCGGGAtGACAACGTGAAGACCAGCCAGATCAAGACCACTTACTCtACGGCGGCAGGAACTGCCTTGGTTATCTTTGACAaCTGCAAGGTCCCAGTTGAGAATCTCTTGGGGAAGGAGAACGACGGATTtCGTTtGGTCATGTACAACTTCAACCACGAGCGGTTCATGATTGTGTGCAACTTGATGGGgCAGGCACGAGCCGCCcTGGCTGATGCATTCATGTGGgCCAAGCAGCGCAAGGTGTtCGGGCAGCcGCtGAtCAACCAGGCTGTGATCCGCCAGAAGCTGTCCGCTTCAGCTGCtGCtCTGGAGAGCATGCAGGCCTACATGGAGGCGATCTGCTACGACATGTGCAAGGCGAAGGACGGACCCCTCGGCACACGATTGGCTGGGCCCATCGCCATGCTGAAGTTCCAGGCCAGCCGCGCGGCCTTGAAGATCGCGGACGACACCGTCCAAATCATGGGCGGCCGCGGCATCACACGAACAGGCATGGGCTCCAAGGTGGAGGGGTTTAAGAATTTCGTGAAGTTTGCTGCTGTCTACGGTGGgTCGGAaGaGaTCATGGCCGACCTGGCCATCAAGCAAGcGCTGAAGcGGTACcccACTGGGGTGGAaGCCATGATGtAGAGGACAGCGCGCACACtGgAGCCGTGTTTTtGGTTGGGCATGGTGGAAGTAGGACTGGGCGCACACCCGCGTGCCTGGTCTGTGGCGGGTGCTGCCGGGTCGTAGCACGCGCGGGgCACGATTTCGTGCCCCGCGTTTtGAGGGgTTGgAGCAGCGTTTGCGAGCACGtGGGCCCGATtGGCTGCATGCTATGCGAGCCTTGGGTCGCGTGCGCGATGCCATGCTGTTTGGCCTTGgTGaagt
>contig00847  length=278   numreads=5
CgggATATCttcgccggtgatgagctaacGACCATCGTcAACGATGCTTTCTcGGGCCAGGGCTCTGCCAGTGATGTGATaCAAAGgATCCTTGACAGGGTtCgAGCAAGTCTGATCAAGAAAGGGCCcTTGATCCAGCAGAAGATCGGTGAggCCATGCAGCCGTCGCTGGAGCAATTGGGAATAaCGATGgACGACCTGCTCTCTGGCGACGAGTTGtCaaGaGTTGTGGATGCCGGCAGTCTTaGCGcc
>contig00848  length=126   numreads=2
CCTGCGCTTGCTTTGGGCAAAACCTTGCTGAAGATATTCTTGCATCTTCGGGATTTGCGTAGATGGCGAACGAGCGCGAGTGGGCACCGCGCCAAATTtGCAAaGGCtGGGgCtCACTCCATTTgg
>contig00849  length=225   numreads=5
CAACAGGACGCAGGTCAAGCAGTATGGTGGGGAtGCCATCtcACtGGAtATTTTGCTACGTGCATATCTCAATGTACACGGAGCGGGAGAGCACAaGGCTGCCCGCCCTGGGTCTGCTTCGGAGATTCGAGATACTAGCAGACGGACACGTAACCAGTCGATGTGAGTGGTGGGCGgTGCTGGAATGTTGgCTCGAAGCGGcAGGTGCACCGcTTCTGACCACGt
>contig00850  length=116   numreads=3
tcgggggcgagcggccgcctgagtggaaaacatttcttagctttcccgtgttgaagtgagtt
>contig00851  length=121   numreads=2
aGCTACtGGCTTGCCTATGTGTTGTTCTGgTTTTCaGgTGCTGCAaTCAGaCGAGCTGGTAGTTCcGCAATCCGCATTTTGCTTCAGAacAaGCGgTTgTATTGGGCAATCAAGatGCCGa
>contig00852  length=208   numreads=4
TttCGACACCAAGCTGCAGgCntAAAACcnttCGAGATCCAGAAATtGCATTCcGaGgCGATCGAGTACgTTGACTAcATtGtGcGCATCCttccGGATTGCATCCCTGAaGTCcAaGAGATCCTGGACCGTTTGCGTGGCCGCcGTGCCACTATGGGGGATGCcTcGCcGTCATCGAGCCCGCGGACgCGGGCGCGAATGTCGGCGG
>contig00853  length=468   numreads=6
tgcgcgacgggtgggaTGCAntGCAgCTCtgCCAGGtGGtCGAGAGTGCnTTAAGGaagAGGAAAGTGGCTGgTTCGTGGGGCTGACGGAGGACAAGCACGTGGGGAAGTGCAaagAGGTGGTGCGACtaTCAGAGATCGaGGAGGTGAGGCACAGCCGCTTTGCTACGACGAaGAaGCTTGCCGATGTGTGCTTTGATATTtCGGTGAcctGAGGgCaGCGGCACCACCACAttcctgctccgtgcccccaatcacgcagcgaaagccgcgctgatggagtcctggaacagcttcatagcagcgctgcgggtcgctggACCAGAGGTTgTGTCGGAAGGtGTTTCCAAGCGcTTCcAGACCAAGCGAGGTGGTTTAGTGCAGCGCTAGCCGCAGTTTTGGGCCGgTCACCCGGCCcgTGGGGtCtGCGgAAGTCGtGATTAGCGTTTTtGACGgTgCTcAAAGCCGT
>contig00854  length=209   numreads=12
GAACATGCAGCTGTTCCACCAGGCTACCCTTCGGGATTTTACTGAGGAGCATGCGCATTGCACGAAGTGTGACAAGGCTGCTGTTGCCCGGCATCTGCGGTCCAGACAGCACCGGGTGGCTGCTGCAAAGTGGATTCaTGCCAaTGTGGTGAaGGGCCaGGAGCCTTGGCATGACCTGACCTCTGACATGATCGCTGAGTGTCACAAAG
>contig00855  length=233   numreads=3
cggggaacgtttattgttcgttggccaaggagagatcgccccgaatgctcatggtggtagtcgctcaagtgcctggacggttgccactnnnggnnnncnncccngnnnggnnnnnntngggnngnnnnnnngnnnnggnnntnnnncnnntnnnnnnnnnnnnnnggggnntnnannnngnnngntnnnnnncnnnnnnnnnnnnnt
>contig00856  length=333   numreads=4
gacaacaaccaaccaatcaccatcaaatgcaatgtgcagcaaaactgctactgcacgtgtcttgctcgcttcatAACCGGTCGCTCGCCGTCTCCATCATGGTCAGCGTTgtgcttgtgcAAATTGACCGTGTCTGCAaGCACATCTGCCCCCGCCATCAGGGAGGTCAGCGCCCCGATTTTGACCGGCTCACGAGTCTCTAGATCCACCGGCAAGCACAGGTGCCCACTGCGGTTGACAGCCAATACTACAGACCGGCCATTCAAGGAGCCGATCCcAACAGCCTGAGGGc
>contig00857  length=384   numreads=4
TACGAGTACGACGTGGAGTTGATGCACTTGGATACGGAGGGgCTGGAGGAGCGGCaTTTtaaGGaGGCGGaggatatttttgttggcacctacctagagaagtacccgatagtgggccgggtgcccaagatcggcaaagaggaattgtagttggccgtgggtgTTTTTtcAtGgtGAGGCAGCCGCcAAGGCCATCGACGGCGTGGCCGGAGGGCTAAAACCCTGCGCCGCAGCGGGGAAGTg
>contig00858  length=469   numreads=5
tggACCgggcAtCCACCGtCCAGGGgATGtCAATTGCAGATTTGACTGCTGTGTTGGCGAATGTtCAGGCACCGaCGCCTACGGACAGCTAGGCAGCGAAGTCTAAGCGTGTGTCCcAGgAGGgTTTtGCCCTCCTCTCGCGTGTCGGCGCAGGGCgTAGAGCAGGGCGAATTGgAAGATGTGaGaCTaGttctcttagggaaaacccagttcctagcggcacagtattcgcgttgcaacagcttggtctgcacactgggctttttggtgcGTCGcGTCCccGTGACGCAGCGCAGCCGAAGACTGCTTGGCCTCTGgACGGGCTGTTCAGAGAGccagcgtgcgggaccagtatgcccctgcaccccatccatggtgagagcagtccgcgtgtgtgagagcgtcgcggggcacccgcaagagagcaggtggctcgtgatgaatgccgtttttaggttttgtctggaac
>contig00859  length=355   numreads=4
tCGCAAGAAAGCAGCGAGTGCCGCCTtGCAGGCATGCGGCGAAATGTCCCGCCCGCCGTTGATCCCAGGTGCCAAGTGTTCGCACGAAAGCTaTCCACCGGGATCACCAGATGCGaCCGGCGGGGCGACGACGCtGGCCTTGCGGACGTGTGACCGGCCACTGCGTCTGCTTATCCGGTGgCGGGGTCATAGTAGACATGGTCTGCCGTGAAAAGCACTCGGACCAAACCCCACCCGGGGTGCCCGTCAGCAGCCGACGGTCTTCCTTGAGCCGGACGGTCACATCGTGGTCAGGGCTGGACCGGGCCGATCTCACAGTCGGAAGCGCCCGTGtGaCGCTTtCCCCccGCGTaCt
>contig00860  length=216   numreads=4
TGTACTCCTGgAGGtCGGGGTtGgCtCAGCACGTCAGGCGGTCGCCAAGTtGTTCGACTTCCTGAGCTGGTGCCaGaCaTtCCAAGACGTCATGGCTGTGCTGGCGTCTTGGTCGGCAGGcGACCTGTAGGTTGTGAGTGTGGgCCGGGaGAAGCATTGCTCTGACCCTTGATGGTCCAGCtGTTGCGGCGGCTAaGCTCGGCAACCcGTAGGCCG
>contig00861  length=191   numreads=2
cGAAAaGCTCCCGAGTAGCACGCTGCCCTCCCAGGTACCCAACCAGCGTCACGCCGTCCGCTGCCGGCCACCAAGCCTGGACTGAGAATGGGGTGAACAGGAAGGTCATATCGCGGGGCCAGAaGCAAGAGGGAAACGTGAgcTCAGCTTGCTGGCGGCGCCTGCACCCAGCGCGGCGAAaGCGTCAGTCa
>contig00862  length=1178   numreads=17
GCCATAGCCACTACAGATACAGAGACGCAGCAAAAGCGATGCCTCTGTGAAGCTTCTCTTGTGTCTCCTTGAGTTTGGTCGCCAACACCTCATCACCGATaGCATTGCTCGCACGGATAACTTCCAGCACCAAATCATCcAAGCGTCTGACAGTCCGCACAACTTCACCTTCAAAGAAATCCTTTCCCGTGGTGGACATGATCTGCCCAAaCGGCCGCCCTTCGAGCCATtCcAaCACcAGATCGGCCATCAGAGGgTGCAGTCCAGCAACGTACTCCTCGATGTCACACACcAaTTTGGATTCCTGCTTAGTCtttGCtAtCGTTCGAGCGATGGTTTTGCAGCGTTCCAAAGCATTgaGGACACTcTGGCTATTggtggtcttcttcttttgcttttccggaacgttgctctgtagagaaagacatgacagcagtgcgatgatttCTTCCCCCTTGAGCTTCTCAAaGACGTTCTGGACGATTAGCTCTGAGATCAGCACCTcTCACTGGTGCTGATCTCACAGGCGAGCTGTCCCTTGAGGCCAACGACCATCTCCTTGTTGACGAACTCCAntcGCTTCAACACACGTCGCATCCCTTTCAGCTCATCTTTCAACACCATGTACTGACTTGCGTCCAATTTCGTCTTTAGCTCGCgAaCTCGCTCgCGTGCATCCCGGATAGtCTTGAACGCAGCGATGTAcTCATCCGcTCTtGGGTGCCCCcGGATCGGGTTCTCCGCAaGCTTCTTTtCGGCCGCCTTCTGCCTCTTTACCAATTTGGGGACTTCTTtGtCCTTGATCTTCATGTCGGAAACGGGgTCCAGCAaCGGGGGCCCcgATTTTGCCAGGGTCGGGTgCGCCAAGATCTTGTCAAGGAGCTGCACGCCGATTCGCCTTCCCTCCGGAGCTCGTAAATCAATGCTCGGCAAGTTGGCGCGGATCTTGCTGGACAGCtGCACTAAGTCTATACTGGCAGTGATGaCaTGCCCCGAGGCAACGCTGTCCTTCCTCaCCGGCgCcGGgTaCCcGGCctCAAAaGTCCCCGGCTCACACTTGACAAACaCGtCCAAcaCCCAaGACATACTCTGCTTCCCctcGaCCTCcGACTCCTTGgTCcTCACCTTGGTCGCGTTGACCAGGAACCCCCACCCCcACTCCATGgCCAGCGAAGTGt
>contig00863  length=201   numreads=6
CCGACTGGACAAAGATGtagATGTGGAtttaCGTCACaagattaacctacgtacaagtggaagacaggagatgacaagtgagttccggacagacttggatctgttcgtaaagattgtggaacgcggagagacccgaggcatcgcgatgaaggcctcggAaGacTtACTCcTGAGAGGTGTGTCAGAcAGcGGAaGACACGA
>contig00864  length=845   numreads=49
CGGGGTGAACGGATCTGGGTACTGgCTGGTTGCGAAGGGGTTGTCCCATGCCTACGACTGTTTTGACTGCCAGAATCTGTGGTGGACGCCGGCAGAGgATAAGAGCCCGTTGAGGTACGATGCTATCTACAAGATCCAcAAGCCCGATGGTGGCATCCGCTGGAACTCTGCCACCTATGATGTGAAGCACTACGGAGAGCCGGGtCGGTTCATTTTCCACGCGGCGGATTACGGTGGGCTGGAGCACGAGGAGGACTGGCGAATTCTGGCCATGGACGAGCGTACCCAGCGGGACCCGCAGTGGATTGCTTTGTACTATTGTGGGGGAGCCGAGGGCGTGAaGGAGAACTACGAAGGGTCTTGTGTGGTGACGGTTGACGGATTGATGCCTACAGATGAGACtGAGGTTGCCAAGATCAACGCTGCCTACAAGAAGGCAGGGATTGATCTCGCATGCACACCCGACAACAGCCCGGAGGCaTGCGCAAATCACCCCGTGCCTCCGTTTGCCGCGGCGGAGGTGGTCGTCTAGTTGGCCTTGTGCCTGGGCGCGGAtCTGCTGGGGGTTCACAGTCCCCAaGCCCAGGCGATGTGCTGCTGCACAACTAAAAGCTCACCAAGCCGTGGTGGTCTCTGCTGCTCTCAGCGTAGAGCGGCAGTCCCATGTGAGGTGGCGCCTTAGCTGCAGCGTCAGTGTGAGGTTGTAGGTTGTCTTGTTGCCCATTGCCTGCAGGTTGGGCCACGCAGAATTGTTACACGTTGGTATTCGACGTGTGTGTTTtGACCCTGGCATTGCTGGtCTTTTtGTGATGCAGGAGG
>contig00865  length=869   numreads=28
tGACCcATGgACaacACGCncGCCTGAAaTGGaCCCcGGAATtCGCAGGCcAACATCCaGAaTCCGaGGAATGTTGGAGAGCGCAGTTCcATgATATGCCAACACtGGTTCATCATGGaCAGACCCGCGGAGGCAATCCATGAAGCTAGTCTGAACACTGTGGCCAACTGTCGcACATCCAACACGACTGACTGTCCCAACTCGCCGACAATCTGCTGCTGGTGCTGCTGCAAGAACTGATGTTGTACCtGCTGGAAACTCTTGGGCTTCGTCGCCTCGCCATGCTCCTCCTCCTCCTCCGCCTCTGCAACCTCGGACAATGCAGCAcGCGCCAGAACAATGGCATTCACGATGGCaTCCTTTGGGaCAGGAAATCTCAGGGCAGCCCAAGACCCAGCGCAAAACTCAACCCGGGACCntcGCTTGtCACGCTTtGCCcAATACTCACGGTTGTCCTGCCAGTCCCACCAAGCTtCTtGATCAAAAGaTGAAGAACAGCCCGGGCGAAAGTCAaGCGTGCCGgCTGCCACgCTGTCTCGTCGGTTGGTACTTcACCTTCAGCGGTGCGGGTgATGGCTCAGTCCTCGATCGACTGAGACCACCACCAACAACCGACTCCTCCGACAGCTTGGCACACATtCGCGCCACACGCTCAGGGTAAGGCAACagTGCTGCCTCCCTtAGgCCGCTCACAATACGATCACTTCCCACGTTGGGGAACAATGCCTTTAATAcTTtGAATCCGCGCAACTCGACGTGGGCGTAGTCCACAGGGTAGGTTTTCTCGGGCAATGAGGCGACAGCTTGACGCTGGCGCTTGGCCAACCTATGATGCGGCCTCTTGGATTTCTTGGCTTGCGCCAACTTCT
>contig00866  length=395   numreads=7
aCAACAaCAAAaCAAaTCGtcTACCCGGAATCTGTGCACGAGCGAGACATGTTCTCCAGGTCTAGGCTTCCTCCATAGgCCCTGGTCTTCAAaTCTGGCCGGTGGACGCGGCGACCAATTTAAAGCTTGGAGGATGGTGCATCATcGAAAATGCAGATGaGCCTGGTCTCGATGGAcTGACGGTCCGCAGCCTCGGGGGACGCTGTCGGGTCGGCGAAGGCGGAGTGGAGGGAGAAGGTGCTGGTGTTGCCGGCCCCGCCGCCGAGGGCGCCGGCAGAGTC
>contig00867  length=733   numreads=10
GGTaCGTGAaGGTGTGTGAGCGAaTCACGGgTCAGGaTTTtGTGTtCCcTGAGCCGAAGGTTTCACcGCAAGAGCgggttGTCGATAATCTGACCGCAGCTGGCATGTTGCAGGGgaTGTTGTGCTCTGATTTTCGCGGGGTCTGAcAGTGATGCCCGCACATTGAGAAGTTGAAGGGGGAATTGAAGAAGTACGGGATTCCCTCGAAGGCccGGATCTGCTCGGCCCACAAGCAGCCCAGCACCTTGGAGAAGGTGTTGGCTCTGTACAATCAGTCTGCTGAGCCGTGTTTAATTGTGGCGTGTGCTGGAGGCACCGACGCTTTGTCGGGCACCGCGTCGTTCCACTCGGTGTGGCCGGTcGTATCCTGCCCACCCGATGGGTGGAATGAGTCGTGcTTGAAGAACCCGCCGTTGTCTTCCAACGCCTACATCTTGAAGCCGTCCAATTTGGCCCGGTTTGTCGCCCAGCATTTTACGTGCGTCGTGCCGTCCATCAAGAGCCGCTTGGCAGAGGAGGTCCAGGCGAAGGTGAGGAAGCTGGAGAAGGCCGACGCTGAGATGTGAGGTGGCCCGAGCCGTGTGCTGTCTGTCGTGCATTGTAGGAATTCGCGCGCGTGGGGGATCGTGGGAGCTGGTGCCACGTTTCTGGCCACGGAGCAAGCGCCAGTTTGTAGTTTTGTGGATACCGTGTCGATGAATTGCTTGGAGGTCATGGGTGAATGCGGGTGTCG
>contig00868  length=131   numreads=2
tccatcatGtcctGctcagtgtgagTttcgtcgaaggaaacctggacattgacagtccccatctttcgtgcagagatgttgtgctgcagcagaaaatcaatcatccaatcc
>contig00869  length=236   numreads=4
gTCGCAGTCCGACCAGCCCTCggCGGCGTCTGTCAGCCCGTTCCAGAGCTGCCCCCAGTAGCCCACGACCAGCGTGTCCTCCAATTCGTCGaGCGTTGTGGGgTGGTCcGTCACGCGCCCGGGCGGCGTCAGCGTAATGCCGATCCCCAAgccatcagctgcgttgggtgttgctgcGACAATCCGAATCGCGAAATAGCTGTTGCCTCcAAATTTGGGCAGCTGCCCGAGCAGCa
>contig00870  length=220   numreads=3
ttGGAAAaTCGCTCTgCCTTCACCAAGCCCtCAATGTATtCTATCATCGtCAACGGCggctgtcgcaaagcgtccctccgcagtacgctcaagcaattgttcacgatcaccaaatccttagcaCAAAGCCTGgTGCAGATCCATGAATTTTGCAaGTACAGCCTCCGTAATGCTCGCTTTGCTGTCGCGATCATCAGCCGCcAATTGAAGCTTCtGCAAg
>contig00871  length=193   numreads=2
tAGagaGtGGgATTGgcccAgTgCAtGGGTGgTATCTAGAGAGtGGgATTGGcccAGTGCATGGGTGGTATCtAGaGAGTGGgATtGgCcTAGtGCATGGGTGgTATCTAGAGAGTGGGATTGgCCTAGTGCATGG
>contig00872  length=521   numreads=28
ATATCGTTGCATACGTACAAATGTGGCGCTACGCTGGGTATGTGTTGGGTATTCACAATGACcTACTCCCAGAGACGCTGGAGGCGCAGGAGGAGTTCATGCTGGCGTCCATGTTGCACCAAGGtGTGCCGGATTTCATTGACGGGGACGCCACCAaGAAGTTTATCAACACATTTGCCCAGGCTGCGAACACAGGCACCAAAGGGCTGCTGTCATTTGAGAGGGTTCAAGATTTCCTGTTTCAAATGATCGTGTATTTGAACGGAGCAGAGCACACCACGGGGATGGAAATAGAAGATAAGGGGGATACGCACTGGTCAGTGCGCTTCGTCcGCACTTTCGGTTTTTTGTTTGGCACCGCGATGCCACGCCTGCCGCTGGGCGaGACTGCGCTTTTTCACCTGCACCAGTTCGGCATCAGGCGGCAGCAGCGTCTTCGCGGGACTCCTGTGGGACACGGGGCAGGCACCGGCGCGGATGTTAGCAGGAGTGTCGGCACACGGCCGCCCCcGGCGAGGCTG
>contig00873  length=543   numreads=10
cggggccagagggcgatgtttttcgcaagttcctagctgagagtgcccgggttccggactgggctgacagggagatgattgagcgaggccagcgcgtgcacacgatccacaccccattcattGGGCTGtCATTATTCGCCGGGTcgttggttggcggggcgcagtatccagtcgcgagcgtggtgactgtgctggccgggaatatcaccacagatcctctccgtcggttgaatgagactgggagcttgttGCAGGCACTGGCGTTCCCCGGATCCCTTGTGGACGCTGGATGCGaGGCTCACGAGTCCCTCACCAAAGTGAGgTTGCTGCACGCTGCAcTCcGgAaTTGgCTGCcAaGATCTGgAaGATTGCAGAGgCTGCCCgAGATTGTGCCAaGCCGGATtCTGgTGgAGGGAGAGgTGCCCATcAACCAGCAGGATCTGGCCATCACATTGGGCGTGTTCTGcTACATCAACTTGCGTTCCATGCGGCGCATGAATATcatcttgagctcgca
>contig00874  length=514   numreads=18
GGGTATCGCTGCAGGGGgCAAGGTGGTGaCCCTGGAGAGCGATGTTAAGATTGCaGgTGTGGCCAACTCACTGTTTGACGGGAGCGCGCAGAAGGAGAAAATCGAGCTTGTCgTAGGGGATGCGAAGGGTACAATGCGCAAGCTGCTGGAGGGCAAAGAGCAGTTTGACATTGTATTTTTGGACGCCGACAAGGAGAACTACGTGACGTACTACGATTTGACTATGGAGGGTCTGTTGGCCCCGGGTGGCGTCATCCTGGCTGACAATTCTCTTTGCTCTCTGGTGTACACTGAGGGTGATGAGCGCAGGCAGAAGCTGCACGACTTCAACGAGCATGTTCGCAAGGACGCGCGTGTGGAGCAGGTGGTCTTGACGGTacGCGAAGGTATCACCCTAATTCAGCCGCTGGCGTGAGCGGTTTGCAACGTGTTGTCGCTTTTGTGCATTGTACCGTGTGCTCAGAGAGCCGGTAGGGTGCTCGTAGCTAGAATCACAACCACGAGTGGAAGTGAC
>contig00875  length=221   numreads=2
cgggcatatgcctttgctggtgctggcctcgagtgctgcttttgcagcagtagcgctcgcggctggtcgcgtgtggtcgtcggtcctcccaagattcctgccggggcttcgtcgcgcgcgtgcgcaccagtgggcaccacatgcttctttttccgtgtcgtctgccttgcgaggctacacgatggtggctcagaa
>contig00876  length=424   numreads=8
ccGCACcATTCTCCTCCttCGAaCGtGACGACGtGAGcATTCCCTGGCTCTGGATCTTTtGGgTCATCTGgATCACcGTCTACTGTGTTTGCGAAGCAAGCCCAGGCCTCCTCGCCCTCTGGTCTCCAaTCGCAGGGCTCACATCCACGGCAATCAAACGTCGCAAGCACGCTGTCTGGCTGTGtcGCAACGaCCTCCCcGCCGGCCATCACAGTCAGGTTCGCAGACTTAGTGCAATTCTTGCACTTACGTGTGAAATTTGCTTGCCCACGTCCTCCTGGTACTTCGTCGATGTTCTCTGGATCGACATACACAAAATCTTCCGGCTCATCCCCACAACTGGTGCACTTGAGCCTCAAGTAGTATCTGAATTCACCCTCTGCTGGAGCGAAGGAATACACATTCTCGAAaTCcGCGTTCACGA
>contig00877  length=418   numreads=11
tGGAACTCcGCCGCTGCCCGTtCaGGAaCAGGGgCAGCCCAAGAGCAAGGCAGATGCGCAGTTCTTCTGCACTGTGTCCAAGAACCCGAACTGCCCCCGATTTCGCGACAAATTGGAGCAGATTGTCGGTGAGTTGCAGGCTGAGAAGACTCACACAGAGTTCCTTTTGGAAACGACAAAGTCTGAGTGCACAGCTCAGCTCAaaGAGCTGGACACCCAGATCGGGGAGATGAACAgCAaGCaGAATGAGGGTGCtCGtATCGAGAGTGAGGCGAGTGCgaTCAAGTCTGATGCGACcAGTTCGATCAcGTCAATCGAGAGTGAGGGTCGTAAGATTCTTCGTGAATGGGGagCAGTgaacgacgagtgcaggaagaccactttgcaattgaggaacaatgtgtgtgggaCCAAGAAA
>contig00878  length=214   numreads=2
gcgggcgaggctaggtggaagggatcacaaagcagcacggtcaccggcttcagcatattttggatgttgtggagatcatcagtggaaattgggagcgtgctccagcagcagcggagcttgccttggctgggctgtctctgctggttggggcggggcactcaagcactccatggacgatgacgagggaaac
>contig00879  length=351   numreads=4
ccttgggatggctggcaacctagtagcatgcgagccaaaatactgggtcgaaaccaacaatagaaacaaagCccccgaagcgatcggggcaggagctgcttcaaaaaaaaagaggggggaaaaCGACCCGTTTtCAGGCCCCAAGCGCCGCAGACAGCGCGTTGCTGCGCGCAATGTTTGGGCCAATCTCTTCGTACTGCGCTTTTGTATGCAGTACATGCTTGAaCAGAGGCCCCATCGAAAACACTGATCCCCcAAACcAAACGGCGTAGCGCTGCTTGGAGGACGACGACACcTTCACCGAAATATCACTTGGCTTTGATCCAGACTTGTCAAATGCCCTCTGCAAcc
>contig00880  length=218   numreads=3
ttttttttgTTTttttgtttttttGTTTTttAGGGgTTTTTtCTTTTTAGTTTTCGGTTTTAGTTTtAGTTTtGTTttAtttgttgttgtaggggtctagcggagagtgttatcgtgtgaggggcagcggagagtgttattgtgtgaggggcagcggagagtgttatcgtgtgtaggccttgctggtattgcgagctagggctgtggctcgtgtaaag
>contig00881  length=361   numreads=7
CGGGCTGTTGTtACcGgATTAATGgAACGGCTTTTTGCGGACCATGACGACGCGTATGCCCGCCACaTGTTTCTCACGATTGTTCGTGAGTCGtCGGAaGCTTTGTATCCCATGTTGATGGACAAAaTGCACCAGATGGGCCTATTTTGGCACTAAAGCATCAGCGGAACCTTCCGT
>contig00882  length=214   numreads=8
agcgattgacgatgtcgagctggctccgcccTctgcagcattgctagctcaTTTTGACCCCGCACCAGCGaTGaCTCCCATtCCAGAGGCTGCCATGGGTGCTGGTGACGAAGAGATggagTCCGAACCAGAGCAGTTTGA
>contig00883  length=229   numreads=3
cGCCTGGTCCAGCGCAGTATGCTGCCCAGCCCAGTTCTGTTCTGGATGCCAAGGCGAGCAAGATCAGCACATCAAaCGTGGTGAGTTTTCAGCCTGGATCTATTGACAGTATGGTTCGGAACGCCAAGCAAGTACCCGCTGCGGGCACATACGATGCAAAGACCCTCCCAAaTGGGGACTATGTTGGTGCCGGCCACGGAGGTCTCAAGATAGGCAAAGGGCAGAAGAt
>contig00884  length=166   numreads=5
ATGTTGAGAAATATCCCAAACAATTACTCGCAAGAAGAGCTCATTGATGAGGTGgAAGGCCGCGGGCTTACTGGCACATTTGATTTtCTGTATTTACCCATCGACAcAAaGACTGACAAAAaTGTTGGGTACGCATTCATTGATTTTTtGTCTCCGATtGaGGCgg
>contig00885  length=183   numreads=2
gtcgggtctattgattttggcacgatggtaattgtgtggctaccaaaatcccgccggatgaaaggtcaagtgcatggtttggcaaggcttttctgcacctgccgaccattgctgggtcaggtgacacctggagtggtacctttggtggtcagagcgacg
>contig00886  length=445   numreads=6
aCGTTCTTGGGGCTGTACGgtCTATTCACCTTCTtGAAAaTtGTCAAGAATGCCGCACCGAACGGCTCCGCGGTGCCCTTGTAGgACCGgCACGAAGCAAACAaCAGCGGGGCCCCATGgAAaTCGgACAaCTCCTCCACCACGGTCTCTTTGGCACGACGGGCTTTTTCATACAAGAACCTGTGCAACTTCGCGTACGGACATTTCTGATGGTCGTACTTGGGgACCATCTTCCCGGTAtCTGATCCGCAATTTTCTCTATTTCGCCTTtCGCATCCATGCTGAACCCAAGGGGCTGTTTGCCATCTTTCTGCAACTtCAGGCCCACGGCTCCGTTAAGAGCTCCACCTCCTACGAAAAGCTCCTCGTCTCCGGGAATCAGGAAAaCAAAaTTCTTTtCCGGCGCCTTCTCGAATGAATCAGCGAAAGGCATCCCAGGAACGAg
>contig00887  length=221   numreads=6
tGTgCTGCctGCAGCcAGCGGCTCTGaGCGTGcTTCCATTTGtGTGCcACTTGGgCCTtGTGCAGCATTGTCCACGAGCAATCTGCACCGAGTTTCGAGCGGATCAACCCCTGGTGGTCTCGTAGTGGGAGATCAGTCGTCAGAGCCCTGGGCTCTGGCTTCTTGTTTGATCTCCGCAGTTGTAGGTTGTTCCAGGTCTCCCGCACTTGTtGCTGGGTTAG
>contig00888  length=733   numreads=19
GGTaCGTGAaGGTGTGTGAGCGAaTCACGGgTCAGGaTTTtGTGTtCCcTGAGCCGAAGGTTTCACcGCAAGAGCgggttGTCGATAATCTGACCGCAGCTGGCATGTTGCAGGGgaTGTTGTGCTCTGATTTTCGCGGGGTCTGAcAGTGATGCCCGCACATTGAGAAGTTGAAGGGGGAATTGAAGAAGTACGGGATTCCCTCGAAGGCtCGGATCTGCTCGGCCCACAAGCAGCCCAGCACCTTGGAGAAGGTGTTGGCTCTGTACAATCAGTCTGCTGAGCCGTGTTTAATTGTGGCGTGTGCTGGAGGCACCGACGCTTTGTCGGGCACCGCGTCGTTCCACTCGGTGTGGCCGGTcGTATCCTGCCCACCCGATGGGTGGAATGAGTCGTGcTTGAAGAACCCGCCGTTGTCTTCCAACGCCTACATCTTGAAGCCGTCCAATTTGGCCCGGTTTGTCGCCCAGCATTTtACTTGCGTCGTGCCGTCCATCAAGAGCCGCTTGGCAGAGGAGGTCCAGGCGAAGGTGAGGAAGCTGGAAAAGGCCGACGCTGAGATGTGAGGTGGCCCGAGCCGTGTGCTGTCTGTCGTGCATTGTAGGAATTCGCGCGCGTGGGGGATCGTGGGAGCTGGTGCCACGTTTCTGGCCACGGAGCAAGCGCCAGTTTGTAGTTTTGTGGATACCGTGTCGATGAATTGCTTGGAGGTCATGGGTGAATGCGGGTGTCG
>contig00889  length=674   numreads=15
CGGGgtcgaagtcgttccttgtcctgcattgggggctgatggacatccgaaagcagctcggaccccccgggaacggtatctaaaaagttttgaagacaaagtctacaaaatCCGCcAGAATTCGCAAGACATTGTTGACATCCTAAATTTGCCCATGCCGTTtCCCTACTACCaCATCCTGAATGTCATGCTGACTATGAATTtGTCGCTTTGGGCGTGGACAATGGGGTGCCaCGACAGTGCTTTGGCACCAGTGATTTtCTTTGTCAGTTCgCTGATCTTTCTGGGGATGAAGgAGTTGGCaGCTGaTTTaTCCAATCCATTCGGAACAGACAGCGTCGATTTTCccACTGACCTTTGGCTGTGCATGGCCTACAACAGCTCCGTGCAGTTCATTGAGCACAGTGAGGAATTTAAGCTTGAGCTGGAAGCTGAGGAATTGTGGGGGGCTtCGTTGGTGCCATTGAGCGCCGCTGATATGGTGGATGAAGTGGCTCGCTCGCAACTTATGGAAGAAGCGGAGAGGTCACCAACAAGAAGCTTTCACAATGCGCTGCCACACGATTCCGACgAcATCTCCGAAGCCGAGTCTGCGAGTCACGATGACGATGACGATGATTCtGAGTAGATACcGCGCTCGGAGTCTTt
>contig00890  length=214   numreads=3
gTTGCGGAGTCTCcGGCGGATCCTCCTGTCgCGGCTTTGCTTCTGCCTTCCGACGCTGTGGAGTCTCCGGGACATCCACGTGGTCTGTGCACAaTCCTGCTTGtcGACATTGGCGAGCTgAngggggaCGGCGACTngaccgCGCTCATCCTCCTCACTTGACCCCCGCCCAGGAGCAGCTtGCAAAaCAAGtCTCATCCGTTTTGGtCTTTCg
>contig00891  length=217   numreads=2
tcctggatttttcaaccaaggtgtgtcatgcggcattcgatgtcttcttgggaaagtgacgttgcgattttacctgcgcagtatttctaccctctgcgcaattcagaccggggtagcgaagatgcagttgctgctgctgcagctgccccggacactttggcgattcaccattggtgccgcacatggga
>contig00892  length=903   numreads=37
aaGAAAatATGCTCCTCAGAAAaaGAGCTTCTCTGtGGGgTTTtCGTGGCAAAaCTACGAAaCTAAACTAGCAAATTGTGCAGCCCTTCTtCTTTGGCTTGGGCGCAGCTGAGCTCGTCGTGGTGGAACCACCACCAGACGACGAGGCCGAGGGGGGAGTGGGCTTCACTGCGGCAGCAGGGGCTGAAGCGGACGGTCCCGACTCCCATGCCTTGGTGTTCGCAaTCACATCATCAATCGACTTCCCGCTCTCCAGCATCTGCTCCCACTCGATGAACGTCTTCACTCCGCGAATGAAAATATTCACCAAGTGCGTCTCACTCTTCCCCAATCGATCCGCGTTACTGATGTCGAACCGACCGTCCGTTGACACAgAgTCCACACCAGCTGTCCCACGAGCCTGCaGaCCAaGTCGACCACACACAtCCTtGAAGTCCTTCCGAGCGGACAATTTCGGAATCTTCACGATCGTCCCAGCCCGCAAACCAGTGCCGAGATTCGACGGGCaCGtCAAAAtGTACCCCAAATGAGAGTTGTGCATGAAGTCGTGACCCTCACCCTGCAGCACCTTCGCCACTCCTTCGGTTGCCTGTGCGAATCGTCGGAAGATTGCGTCCACATTGTCACCCTTCTCCATGGAAATGATGCGCATGTGATCCTCCTCGTTCACCCaCaCGAAAaaGTTCATCGCCTTGTTGTGGAagAtaccacgaccatcaggccaatgtcgcccgcacccgctcgacagcaacaacgtcgaatcaggctcctggaacaaattgccagccttgcgcagctgctcctccttctcctccgtcattccagtcggcttccccg
>contig00893  length=224   numreads=4
GCGGGACTGCACGGACCCGGACGTGAAGGGGATCCATTTGAACACCTTCGATTTCTACTTCCGCACTtACTTTGGCAaGACCTtCACGCCGCCTGCCTTCGGCTGCAAGGGGgTTCCTGATGTCTTGCAGTTCGTTGAGGATGTGGTTAGCATCGTGGAGGACaCCAAGTGCCTtCACGGGAaCCACCCAGAAGACACCCCcATCGCCGCTTtCGTtAAGCTGa
>contig00894  length=224   numreads=4
tCTCGGaGAAatcAACACcATcGaacAgAgCCtcAATCTCGACCTTGGCCTGATGGGTCGACGACAAAGCGCGCTTGGTCTTCTCGACCTcgCGACGCAGcTTCTGGATTGATCGcctGtCcTTGGACATGTCCTTGCCGTGCTTCTTCTGGAAGACCTTCATGAAATGCTGCATGACACGCTGATCGAAATCCTCACCTCCCAAATGGGTGTCGCCATTGGTa
>contig00895  length=233   numreads=3
cgggcagtatttcacgcaggtggtgcaccagtgccgcgcttcgcttgacgaagagtgccgtcggcacggggtgagcgcacaagaactcgtgtacacctcattggtgccggagaccgaggacgacgaggatgttcccaagtggaagcaggagctacccaCCAGATTtCCTTtGACGTCGATTGATGAACTaCGCACCAGGGTgAATca
>contig00896  length=233   numreads=5
ACTACCATTTTGATGCTTATATGgTGGATCTGGCAGACGCCATGGTGGCACAGGGGTTCAACGACGCGTTGGTCGACGAGGTGTTGGTGACCCTGGAGCCAGTTCGCGCGGAGGTGCTGTGCCGATCGCGAGATGTTTACAAGACAGCGGAga
>contig00897  length=232   numreads=2
ggcgggggagaaagtacgtactttaggaaggacgtactagggaaactgcaaggccaacctgggggagaaggcgtgctcccaggcctgcgaggcatcgcacgtggagtgcgaatccgcggcgcagcagtgggccgggaagggtctgatgcaggtggcggctggtgtggcccagcaggacgacgATGAGTGCaattGCGTGCTGcacaaa
>contig00898  length=239   numreads=2
cgagtacgtcgggggtgttggctgatcgtcttcttgacatgacggatgaccagatccgtgaggcgttcaagagcgggcaggtggagccgaaggtgtcgagcgatgagggtgaggacgtggacgcgttgatgcaggaggatggggatgaggacttggacggtgacgatggttcattcctgcaacaggacccggaggaggagggtgacgcggacgatgtcgg
>contig00899  length=227   numreads=5
cgggagcctgctanttttCCaaGnGGnttGnCaaTCGaGTTTTttGGaTtGCGGgTGGCCTACAAaGCTtGTTCTGGACaTGATGTCAGTGCAAgCCCGAAATTGTTGCGACCAGTACGAAGCATGGAGTATTGGTGACTGGGCTGCTAGTGATTCGgTAGACAGCATcACCAACAgcGCGACCGaGTTCGGAaTgaGGtt
>contig00900  length=856   numreads=32
CggggAagCttGCTGCTGCTCAGAAGCTCGACGAAGAAaCTGTGATCaTTcTAGGGGAaTCtCTGGATGCGATTGAAGCTcAGTtGCCTGTACGAGACAAAAGCGACTCCGTGCTGGATGGATTGTGGGAGATGATCCTCACCGTGAGAGGCCAGATATACGCAAAGGGGTtGGGGCTCTCGGACGAAGAGCTCGAGAAGAAGTACAATCTTACCACCTACAGCAGCCCGACCCACTGGGATGACCACTACGCGCGAAACCAAGATGAGGAGTTTGATTGGTATTtGGATTGGGATAAGAAGGAAGCTAACACCACTCTgAAaGaTGtGTTTTTGCATCCGGAAAGCTCGATGTTTCTGGGTGATCCTGCAGACAAGAAGATGATGATTCTGGGAAGTGGGAACTCCTTGGTGAGTGAGAAATTGCACGGAGCtGGGtGGGGGgACATCACTAaCATCGATATCTCCAAGGTTGTAATCGATCAAaTGCAGGAACGGTACCCcGCCGAGAAGTACCctGGCATGAACtGGCTGGTCaTGGATGCcAaCAAGCTGGAATTCGAAGaCGACTCCTTGGATGCTGTCGTTGACAAGGGTACCCTGGATGCCATGCAGGTGAACATTGATGTACTCAAGCCTATTCAGGAGGTGTATCGGACGCTCAAGCCGGGCGGtACCTTCACCTCCGTCACcTTCGACCCCGCGGCGAAGCGAGTGGGGCAGATGCAGAAGGCCAATGACGCCTGGACGTCCTGCTCGTcgTTGACAATCCAGAAGGAGACTTCTTTGGGAGcAaGTTTTGTATTTGTTCACAAGTGCGTGAAGTAgAGG
>contig00901  length=330   numreads=15
AAGgtACGACCATAgTAATGCTAaCGAATTGGGTCGGTAACAGcAaaGAGAGCAATGTATGCAAGCtGGCTGCCCCATCATCGaCGGGCACCACACTGCCACACGTCGGTTGCACTACCCAACCTCAATGTCAACAATGAACCAGCCGGAAACTGCTAGCACTAAAACGCGATACTTCGCGAATCAAACACGCCGCTGAGTCCAACACAAGTAGCACGACGAACTTCGCGAAAGCAATTCGCAACTGTGTAGCGTCGCACACCGCGTGGAGAAGCTAGTGGAaAaTCAGCGAGCGcAGGGAGGTC
>contig00902  length=235   numreads=2
cgggaattcGgcgcagcgcagagctgctgaccacgaggagacttcttcaaggttaaccacagaaatgatcgaagtgcgaaaccagttgacggaggccaggacccgcgcggaggccaatcaagcacaagcagaacaactgcaaaaagggcttcaagaaagccgggatgccttggagacctgccgtcgggagtgcctgga
>contig00903  length=170   numreads=2
TCACCGCTTGTTTTCTCAAGCTCCAAGATCTGATTTGCAACCTTATTCTTGAAAACCCTGGTGGCGTTCTCGAAAGACTTGAGCACCAATGTTGTTGAGAATTCATCGGCcTCTGGACTTGCAAGACGCTCCTTAATTCCAGCTTtCACCGGGgCTTCTTGAGTCGCCaa
>contig00904  length=573   numreads=19
cgggacttgccggttgaagctcttcatccacggcagcaagggaactgcggccttgcagcGCCTGTtCGcGgACCGTTtCACAACTACCATTGCTGAGgCGGGCAATAAGCACCCGGTGAATTTCACCAGCGCGTGCGCCATTGTTGAGCGCCTCATCCGCCACAATCCGGAGAGGCTGCGCCTTACCTTCAACGAATTCATCTCTGTGATGTCGTATGAAACAAGGCATGtGGAGATGATCACCAAGGCTCAGGTGGAGCAGATGGACAAGATGGATCTCTCCAAGGCCCTGGATGTCTaCAGCTTCGAGCCCCCGACCACTGAGTGCTGGGATGACTTGCACGAGTTCtACTACGCCTGCAGCTTTTACGGGgCATGGTTGCAAAGCGCGaCTTCTGAGCAGTCGTCTCGAATGGCTGCCATGGAGAACGCGTCGAAGAACGCCGGagaGATGTTCGAAGCTTTGTCGCTTCAGTACAACCGCGCCCGTCAGGCAAAGATTACCACTGAGCTGTGCGAGATTATTTCCGGAGCCTCTGCGGTCTAG
>contig00905  length=497   numreads=16
tAGTGAgCATGTCGGaGCGgACCTACGACGAGgCCACAAaCCTATTTCCAATCAGCAAAGATTGTGCGAACCTCGATGAAATGCCCACCTCCTATCTGCATGTCACGGATGTTGATGGAGTGTCACGAGTTCTGGAGCTGCCCGGcAGAGCTATGATCGAACGAaTGGTGGGGTGgCGCAAGCTTGGGGAAgAAGCGCAGACGAAAGAATCTTCGATCTGCGCGGCAGCTTTGGCTCcATTCAAGGTGGAGCCTTGGAATCATGATGTGGCAATTCTtGGGGCACCTTTCCTGCGTCATTTCTACACTATTTTTGATTTtGGCAACCGAAGGATGGGCTTTGTGCGCGCGAAGCATGGTGTTTCCGCTCTGCGCGGAGTGAAGAACCATTGATAGTTTcGAGGAGTTGTTTTGCcAGCCCAGTGGTTGGCGACACGCAAGTTAATGACCCTTTGTTGTtGgaTtaa
>contig00906  length=147   numreads=2
tctaggccgtcggtacgttggtcttgatgggcggaaagctcagcgatatttctgtgttggagtcgttgtgcagtcattccattgagtccatagcgacctgcgctgctgaggtaaatgcggt
>contig00907  length=135   numreads=3
tCTGAAGCGACATACTCCTCCACATCTGTCTGCAACTCTGCAACCCAATCATCACcAGACAaCGTCTTgCCCGTGAGgTCcTTGACtGTCTCAAGAAACGGACGaCtaTttCcGcACTCCcaGTAAatCTGcTTc
>contig00908  length=613   numreads=5
tgggatgaTATTGTGAAGAGCgggaggacccAtttgatggatgccacgccagtgaccctcggacaggtgttcagcggctacgccgcccaagtaaagaaggggatcgagcgggcccagcgtgccctggacgcgctcaccgagctagccctgggcggcaccgccgtgggcacggggatcaacaCCCCCCAGAaCTTCCCcGGGGCcACCATCAAGCAGCtggCcGATtGGACGGGCATCCCATTTaTCGAggcccccaaccattttgaggcccaggcggcacaggacggggtggtggaggcccacgggcagctcaaggctatcgcggcgtccttgtttaagattgcgaatgatatccggctgctggggagcgggccgagggcggggctggccgagaTtATCATTCcGCcGGTGgCCCcGGGgAgCAGCATCATgCCGGGgAAggtgaacccggtga
>contig00909  length=227   numreads=2
cTCAAACACTCGTCGCTGACTTCCACCTttAACCGCTtGTGCCCCAGCGTCACCGCATTGGGCATCAGCACCTGCACCACACAGGTCTTGCCCCGCAAAGCCTTCTCTGTCTCCGtGGCCTCcTCCTCCTTCAGGAGATTTCGCTCCTCCtGCTCCTTCGCCGTcATGATCCCCcncAGGTTCCtATCCAAGTCATTGtCATTATaGCACTCAaGCTCGAATCCAtt
>contig00910  length=657   numreads=9
CGCTCGCGGTGTATGGaTAGTCCGCCGCCGCCGCCAGCCCGTGCTCAGCGGTGTAGTTAAAaGCAAGCTCAGCAATAGCACCCTCGCAtCCtCCGGtGCCGCCGCACTTGCTGGGgTtCTTCATGCAGCtCACGTAGGTCTGGGGGGCCAGCTCGACCAACTTGCcGGTggcaatggcgaaggcgctctcgacggtctcggtggaggcgaaggcccagcaggaaccGCACTGACCcTGgTTCTTCACCGGGGTCAACAcACCCTtGgtCcGCCAATCAACGGACGCCGGgTtGGACTGGGCCTCCAGCTGGGCGATCGGCACCCCCTGTGTCTGCCCCTTCTTGTGCCCACGCATGCGCTTGAGCTCCTCAGGGGATTGATCCGCCATGTGGTTCATGGCCATGTACCACCGGTGCTGTCCGGCAAGGTACGCCTCGTTGTGCTCCTGGACTCGCTTGAGGTTGCGCTCAAAGATCTCGCGGCGCtGCTCGACcTCAGTCTCACTGTACTGCTTgccatgctccacctggaatgcctcgaaggtgtaTcccgcgg
>contig00911  length=353   numreads=8
ccttcaactctaagaatctgtGGgATCAgCGgATGcACCAaCTtCCGCcTCTaCcAaGCACTGAGGCaCCAAAAaCaTGGCCATCACTGAGCTTGAATCAAATACGAAGATAAAATTTGAGTCAAAaGCTGACTCaCCTGCGGgTgTTGGGCACGCACAaCGATGCGTGTTGCCCGGCTCGCTtCGTtCCCTTCCAGCCGAACCATGCAAGCCACCGACATGCGCTGCGGAGCACCACCCTGCACTTGTGCCATCGCGTTGAAAACACCGGCACCATGCGTGTGAGTCGGCAAGTGCTCCACTACGtGCAT
>contig00912  length=270   numreads=4
anttCATGCACAATTGGATGAATTcGTGTGCTTCAGTGGCACTGCAACCAAAAATGcTACAAATaCCCCGAAAAAaTAGATGGAGTTGGCGCCCTAGTCCTCCAaTAGCTGGAGCTCCAGGTCACTATCCGAAAAATATCGACTGACGACGGATTCGACACTCTCCAGGGCTCCTTCCACCcaTCCCTGCGTCTTCGaagaaaGCCTcgCCGCACACcAGGACCCGCGCCGCCTGGGTCCCTTCGTTGTTGCCCt
>contig00913  length=702   numreads=36
cgggattgtaacgctggaagatgtgcgcgtgccagcggagaacctgattggcgaggagaacaaaggtttcaaaatgattgtcaagaacttcaaccacgagcgctttgtaattgcagcagtGGCAACCCGCGCTGCtCGGGTTtGTTtGgAGGAGAGCGTGCGACATGCCCGACGGCGCAaGACCTTTGGGAAGCGTCTGGCAGACCACCAGGTGATTAAGCACAAGTTGGCCGACATGGCGAGAGCTGTGGAAAGCCTTCAGGCCTGGTTGGAGCTGGTCGCATATCAGATGAAGACGGGGGCTCCTGACGAAACAGTGGGTCAGATGACTGCCCTGATCAagCCCATGCAAGCAAGGTCTACAAGCAGATTGCGTTGGAAGCGTGCCAGGTCCTTGGAGGGAGCAGCTATGTTCGGGGTGGCAacGGTGCGAAGGTTGAACGCGCTGTTCGTGAAATTGTATCCGCTTCGATCCCGGGGGgCAGCGAGGAGATTTTGTTGGATCTCGGAATGGATCTCGCAAAGCTTTGATGAGAGCGGCACGGTCATACCGATGTTGGCTaTaTGGTTGATCGAAATTCGCGGTGGCAGTTtGGTGTAGGTGTGCGGCTGTCTGTTTGCtGTACGGCGCGCGTCGGTTGGTCCGGTGTCCATGGTTGTGGCTGTGCTGTCCTATT
>contig00914  length=589   numreads=9
AaCCCCTTcTGCACCCACTCCTCAAACTGCTCCACCAGATTGACGCCGCTAGACGCGGGAAACCTGACCAGGCCGTTGTTACCCAAGATGTGgCGCGTTGgCTTCTCCGTCcGgCcTtCCATGGCAATCAGATGGTACTTGGAGtCACACACAAaGAaCCGGAAGACCGTGACATTCATGTCGGCCCGaaTGGTGGCATCCAGGCACCCAGGCTTCTTGTtGTTGAAaTGCCGGgAAATACAGGgcccGAGCGgAGTCCCGACTTGCTCGCAGAGCTGGAAGGGGgCcATGCCACCATGCCACAAAGTTAATGTGTCTGCGTCATGCTCCAGCCAGTCCGACAGGTAAATGGTGCCGCAGCCCAGAAaCTTGCCAATgAGGCACCCCAGGGCCCCGTCCACGTCACCTTCGCAAGCCACCGGAAACCCCTCGCTGGCAAGGCGAGCAAGGCCCATGTACGGCCACGCCGCATGGGTTGGCAACTCctGGCCAGCAGCG
>contig00915  length=171   numreads=3
ttcGAGTGGgaaGATGACGGAGTGTATGCGTTTTCAGTTGTCAGGGTCGAATAATTTGTCGAAGACAATGTGCGACAATGGGCACGCGGGGATTATCGTCGCGCCCGCGTGCCGCCGCGGCGCTGTTGAGAAGAaCAAGCGT
>contig00916  length=242   numreads=2
cgggggagtggttggaccacaacgcgcacacggcgaatttgaagaccctgaaagaaaagcttgaaagtgtcaaggcggagttcggaccagtgctgaagagacaacgggaagcggaagaca
>contig00917  length=576   numreads=14
cgggaggctcgggtgggccaactaatgtgaatgtcgaggtgcacaagctcgtgcagaatgagctatcgcggttgctgaGATCCACAGTACTtGCGTGAGtAACATTTGATGGACCGCTGTGACATCGCGCATGTGTATGGCTTCGgCCGTGAAAGTaGCATTGCTCTCTGCTTCTGCCGAGATTGGCAGCCGCGTTAGGCCACGTTACGTGTGAGCTTGCTGCGAGTGCACGGAGGAGGCAATGCAATCGGAACGTCTCCGATGTCGCGGTTGCAaGGAatGGGtGGCCGCAGCGTCTGAGACTTtGTTCAGTTtCTGTCAATCTGCAGCaGAGCAGCTTGAGTCGCCATCAATCAGAGCTTCGGCAGCTCCTAGGATGCGCGAATGCGGGCTTGATTTTCGCTTGTTGTGCGCGgAATCCCGGTTTTtGGTCTTCCCAGTCACTGGTATTTCGTGgAGACAGTTGGGAGCCTGCTTCGCGTTTTtGCAGTTGCTGTCATCGTCTGGACATTATGATTTTATGATTGCCCACAGaCg
>contig00918  length=241   numreads=2
tcgtagcccgcttcatgtgccgcggatttgggtcgttagcggatggagtctggatccagctcgcagagggagctcgaatccaagaacgactttacccaagcgcttccagccaagtgtcattgccaagaggtggatctggtcctgatactagagtctttgtgtcgtagatcacgggaaaaagcttgtggataccctccttgaactctacgagcgttcgcggaagaggcgcttccaaccagtg
>contig00919  length=233   numreads=6
CgggcAggatGACAtGGAAAaGTTGCGGTTGGATAAGCGCGAAGTCCaCATGAAGTGGAAGTCAGAACAACGCcAGAAAatGAAAGAAGAGGCGCTACAGgTTTCACGCTCTGTCGAGAaTCGAACAAAAGTGGCAGACAGGTTCTGTGACATGGCCAGTGCACGCCTGACAGCCGTAGAAGAaGCTTTtACCCgaccatggagaag
>contig00920  length=230   numreads=16
cggtccACtGgattGtGCGGCGCAACGGCGCAGGAGGTGATTGAAGAGGCTGGCGTTTACCTTTGCGGCGGCGGTATGATACTGGTCTAATGGCCGGGTGAGATCTTCATTCGTTACTAGAGTTGGGTGCTTCGTGGGAGCTTTTTTTGCGCGCAGGCCAGGGTGTCGTGCTGCCATCCACTTTCCACTGATTTTGATGACCTG
>contig00921  length=221   numreads=3
ccctgctacacaagctccaagtgcgacgcattggccaaagtctacgtggtagctgggggttgctattctgagtatgccaagtcaggtgatgcaatctgcatcaaagagccgacaGGGCAATCAGATGAGgCGGTTTGGGTCAGGACCAAGATGgCGGGGGgTgCCGTtGCGCTGCGAGCGCTGTCCGACcGCGAAGTGAATtCGCAGATCAGCGCAGTGta
>contig00922  length=593   numreads=17
ttcggggcaaattggtgtgcggtggccagccacacccgcatggaggccacgaaGGTtCcGAGcGCccaGgAGgTGGgtCaGgTGgTGCTCGACGTGCGCACACGAGgAGAGTTCGTCTGCAAGAGGAaTGGGCATTTGGCCGGTtCcTTTTCCGCCCcTTTGtGCGAGTtGCAGTCCGcTGCGgAGGAGCTTCGCCAGCGCTTCGCGGGCAAGTCCTTCATTACCTATTGCCGAGGGGgTTTCcGGTCCGCGGTGGcTGCGTCCGTCCTGCAGGCGGCGGgCTTtCCGGCCACGGACGTTATCGGCGGCTACCCGGCGCTGCAGGGTGCCGTCCCCGACCAGACCGGgAAaTTGGACACCGAGGGCTTTCTGGTCGACTCATCCCATTTCTGAGGCGCCGAAGGCTGCCATTCCGCAGTGGAAGTTGCTGGGCCTCTTTCGATGCGTGGCTGCCTGGGCATCGGAGTGGCTTTCAaGgCTGCGTGCTGgTaGGGTAATGTCCTGCGCTGGCCGTGGTGGTTTGTGTCTCCAGCTCCGCGCATGCCTGCGGACCTgTGGGGCAAACTg
>contig00923  length=181   numreads=4
tCtctGtGGtGGAGAATGGTGATGAGCTCGCTCGACACCTGTTGCACGTGTGCGCCGCTGCGAagCAGCTGCTGAGTGCACAGGCGACTTCGTAGGTCAATTTGtCGCTGTTCATATGCGCTAGAGTTGTGCGATGCACAATTTtCCgAAAATGTTGATGATGTTGTTTCgccagttgcag
>contig00924  length=222   numreads=2
CGGGGAAAgccATAATGATGgAcATGACGCAGCATGGGGCCACGATGGGTTGTTTCCTGCACGaTTGCaGGAaTACGGACAAGATGGCCGTAGCcACCACCGGaCAGTGCnaCTGGTatttGCAACGCcATtCCcGACTGCACGTGGTGGAcGTCTGGaGAGGAGGATGGgCaGTTGAAGTGCTGGgTCCGgaCTg
>contig00925  length=320   numreads=8
tGCCACGAACTAGTGCGTGGAaGCGAGCGCTCAGTGAGCTTGCCGAGGACGTGCGCTGGGATCGGCTGGCGCATCTCCCGGAGGAGAGATTGACAATGGTTGTCGACAGGATTCAGGAGCTACGAAGCGCGCGTGAAGCAGgTCGGGGgAATCTCGCTAAGGAAATTGAGGAAATGCAGCAGGGGACGCAaGAGCAGAAGCAGGAGAAAAAaGACTCGGGATGGAAGGTGCCACACGCCCCGGCTGATGCGTGGACCGTTCCGCTTGCCAAGCGCCCACGTaCTTAAGCTGTTCGAACGGTGTTGgaCt
>contig00926  length=611   numreads=12
tcggggtttatcaagatctctatcacccacaccgggcagtatgctttctggactgcttcctctgtttttaanntngnngncnncnnnnntnnnnnnnnnngnnnnncnnnnnnnnncgcgaacctgatcctgcTCCatggctgcggcaagccctcagaggtctatcagaaggcacagcgggagcctgtgaacctggtggtcaagttcACCAATTtGATTTGTACCcTGCTGTTGGCCAAGGCTGCATTCGAGCGCCTGGCTGGCAAGGGGAACAATGACAGACCTCCAGTGCTGACGAAGAGCAAGTTCAACGAAAGCATTAAGCAACTCTtCCACGAGTAttccggtctcccaGAGgAGTCGGtCACAAAGATGGCGAAtGGgATTTtCAaCATGATGGAtGCaCAaCCCcGGTGGAGAGGGGgAGGTGACACTCCAAGAGTTTTGCGGAGCCATCACAGCTGGCTGCACAGTGGACGTATTCGACATGGAGAAATCCTTTGACGACGAtCGCCCTAGGGGCGCTCTGGAGTCCTGCCTCATACCCAAAATGgCAAaGGAGATCATCCGGATCCGCAATCGCCa
>contig00927  length=1169   numreads=24
aGCCCCcATCAACCCGCAGGCTCGTATCttaCCCGAAGGAGATGATTGAGACTGGTGTGtCCGCTTtGGACACCATGAACTCCATCGTGCGAGGGCAGAAGTTGCCGCTGTTCTCTGCGGCCGGTCTGCCGCATAaCGAGATCGCGGCACAGATCTGCCGACAGGCAGGCTTGGTGAAGCAGAAGgACACTAAGGATCATTCAGCGGACAATTTCTCGATTGTTTTCGGGGCCATGGGAGTGAACATGGAGACCGCTCGGTTTTTCAAGAaTGATTTcGAGgAGAAtGGTTCcATGGAGAanGTGATTTtGTtCTtGAaCCTGGCCAACGATCCCACCATCGAGCGTATtGTGACCCCGCGACTGGCGTTGACGGCCGCTGAGTATTTCGCGTACGAGCGTGAgCAGCACGTGTTTGTgatcctgaccgacaTGTCATCGTACGCCGATGCTTTGCGTGAGGTGTCCGCTGCCCGCGAGGAGGTGCCGGGACGTCGTGGGTATCCGGGTTACATGTACACCGATCTGGCAACCaTCTACGAGCGTGCCGGaCGTGTGCAGGGGAGGAACGGGTCTATCACGCAGTTCCCAATCTTGTCTATGCCCAACGATGACATCActcACCCGATCCCGGATCTGActGGGTACATCACGgAGGGTCAGGTGTTCGTcGgACCGTGGTCTCCACAACAGGCAGATcTACCCCCcGATCAAcGTGCTGCCGTCGTTGTCTCGTTTGATGAAGTCCGGAATCGGCAaGGGTATGACTCGTGTGGACCACTCgAaCGTCTCTGATCAGATGTACGCGAACTACGCTATCGGAATCGACACACGAGCCaTGAAGGCAGTGGTGGGAGAGGAAGCATTGTCTGACGATGAtCACCtGTACTTGGAGTTCTTGGAGAAGttCGAGTCGCGATTCTTGGCTCAGGGCGCGTACGAGAAGCGTGACATTTTCACTTCCTTGGATGTGGCATGGGAGTTGCTTCGAATTTTCCCCGAGGACATGTTGAAGAAGGTGCCTAAGAAGATCAAGGATATGTTCTACCAGCGGgACAGCGAAAAGGTCGCCAaGTAGGTTAGTTGCCTACTTGCCGACAGCATCcGCgACctcATTTTttGgAGgAGgACcnggtAttcgcGgttttttggtttattttgtttcgttta
>contig00928  length=129   numreads=2
cGTGCCACGTCCcAAgCATCGCCACGTCtCAGCCCGAGCTTCCAGCGTCGCCCCCACcTCGCGGTTGGCAGCCATAGTGTCCCGCAGCAAGCTAACGTtGGTTTCGTCGCAGATACcGGCcATCTCCtt
>contig00929  length=159   numreads=3
tgAGACCCAACATCAGCATCACcTGGCGTACGACTtGCACGGTCCCCcGAAaCCGAaGATGCCATGAAAGCCTGCGGTTTCTCGTCGATAGTGGCCAGAATGtCTTtCAGCCGACCaGGGAAgCCAGGGTGCCAaTCAGGGTTCAGCGCGTCCATTtGa
>contig00930  length=227   numreads=4
tcgtcgggccgggcattgacgcgggcgccagtcaccctggacttggcaagcaattttgaggatccttatcatggtgtagcattgctatccaagaaacagtcggtgcagggctcgaggcccaacagcttcgagtctgccgctgaggatgacgcagggttcgaagatttggtggtgaatgctccgncnnnnnannntnnncnnnnn
>contig00931  length=250   numreads=5
CGCCACCGCCACATCGCGGACCGCGAGGTGCagaGGgaGCAGCGGAACCAAGAGTACATCGACCACATTCGCAACCTCAAGAGCTCCGAGGAGGCCCGCGCCCGGGACAAGCACGAGcacttggaggcgtcccgccagaaggcccgtgaggaGCGtATTTCACGCCGCCAGGACAAGATCGAGCAACAGGAGCAGCGAAATAATATCAACaaGgCCCGGGAGGACCACATCTCCAAGAGGCAGCaGAAcc
>contig00932  length=232   numreads=4
CnCngggaCgaaCgAaanCGGAaCGAAaaTTGAATTGGAGAAGCAGCAgATCATCAAGGATTTGTATGGTGACGATTTTCctGAAGAaGATGATTGCTcTGAAGAaTCCAGACTTGCCGCCcAGgCTtGGGCAaCGaTTCAGTCGgCTGAACGaCAGGTGgATAGTGATTTGGGgATGgACAGCGACGTtGCTGGCAACGGgtaccagt
>contig00933  length=229   numreads=5
ccccaGAAaTCcATATCAACAGGCCAATCAGGAAGATCaCGGTatCcTCCGaTgTCCTTCAAGGCGCTGCcACGATACAATCCAGTCTGATGAAGCccAGGCAGCTCAACAAATCGGGATCGCTCATGCTCTTCCGGGGTCAACAAGCTGTTCTGCCATTGTATGTACcGCTCCATACCCGGTcGCTGCCATCCAAAGagTtCcACGgTgCTcAACacTCCCGCCcAGt
>contig00934  length=116   numreads=2
ggtggTTGCactggttcggcgcaagaccgagatgcggttcgccttttcttgcgggatacaagggattgttttgatcttcaggtttgtgaggc
>contig00935  length=137   numreads=2
AAGAAaCAGCGCGGACAcACCACGatATCGTCTGTGAaaccGACTTGATGATCCCCAACAAAGACTGGTATTGTGTGAGGGTCGAGCTCnagACCAGGGCGTCGAAACcACTGTTGAATGCGTGGATCACACGAAcc
>contig00936  length=703   numreads=9
CCACACAAACGGGGGAAGGCACTGGAACTCTCCGCAGCTGAATaTGGCCCTGGCGaCCTCaCTCaCGCGAATAGCGCAaCCGGCaCTTTGCGGGACCGGCTCAGAGTGGAGTGCCGACACAAATCATACTAGAGcTACCCCAGGACGATGGGCTACAAAGCGCAGCCCagCGCGGCTCAATGGCCATCAAATCGTCCGGtCTtGCGCACACACAAAAaCACACcAtGCGAATCGAATACCTGGCAGAaTGGGCCTGcgccgctgcggcaatcctcgccagctccaacctccacaacaccctcattcatcttcaaacctttgagactgccgccaccaaacatgaggaagatcagcccGCnagTACTCGTCTtGAATTTGGTGgCTCCnagCTCCTCGCGGCaccaaatagcaactcggccaagcctgtcagagatcatgtcaatcacgacctgatccccgatgggcAGTTCCAGACATCGCAAnGGCGAangTCACACACGATCCGCACCAGATCCTGCACCGCGGTTTCCACCACATCCCTGAGGCTGTAAAGGCACAACGTCTCCAGCgcgcctccactgcgcagaatcgggagtaggcgaggaagctcaaagcccttcaacctcactgtcgtcagtccctccaaaactacaaggtacgtaagtaactacccccga
>contig00937  length=1065   numreads=47
TTGATCCTTACCCGGAAGCGCACGGAATCTACGATCCTGTTTTTGATTTTTCTTGTCTTGACGCTGCGATTGCAATGCGACCGGTAATGAAGCGGTTCCAGTCAGTCATTTTGACATCGGGAACTATTTCGCCACTTGAAATGTACCCCAAGATGTTGGCGATGACCAATGTCGTGTCAACGCATTCATTTCAGATCCAACTGGATCGCaGGTGTATCTGCCCCATGATCGTGTCGCGAggTtCCGACCAAGTTCCCGTCtCGTCGCGTTTTGCTCTCAGGGACGATCCGAGTGTGGTCAGAAACTACGGTCAGTTGCTGGAGGATCTGGTCGCCACCGTCCCTGACGGGATGGTCTGTTTTTtCCCGTCCTATGCTTACATGGAGAAGGTGATTAAGAAATGGTACGAGACTGGTGTCTTGGCaCGTGTGATGGCAAAAAAACTGGTGTTCATTGAGACgAAGGACATCGTGGCCACGACGTACGCGCTGGCGAATTTTCGGCTCGCGTGTGATTGCGGGCGCGGTGCCGTGTTCTTTTCGGTTGCCCGTGGCAAGGTGTCAGAGGGCatCGaTTTTGACCGTCATTATGGCCGTTGCGTTGTTCTTTTCGGTGTCCCCTTCCAGTACACGTTGTCCAAAGTTCTGCGGGCGAGGCTTGAATTTCTGAAAGAGCATCACAAGATTCAAGAGAGTGAGTTTCTCACCTTCGACGCTATGCGGGCTGCGTCTCAGTGCGTGGGGCGCGTCATCCGGTCCAAGCGTGATTATGGCATCATGGTGTTTGCCGACCAGAGGTATtCGAAGCAAGACAAGCGTGACAAAATCCCGGAATGGATTCAGACATTTATGGACATCACAGCTACCAACATGTCAGCGGACGCTGCTATTCAGGGAGCGCGtGATTTTCTGTTGCAAATGTCACAACCGCAGATCATCGACAGCACAACATGCAAGTCGTTGCTGTCGCCaGaTGTTGCTCGGCAGCGGGCAGCTGAAAAGTCCAGGGCgAGCACAGTCCATGGCTTtGTCCAGgAGgACAGgCCAGaGAAAaGAGCCCGgAcTC
>contig00938  length=323   numreads=9
GAAGAAGCATGAGGACGCGCCTGCGGGACCCTCTGTTTACGAGAGCCAGGCGCAAaaGTCCCGTGcTtCAGTCGGATACGGTGTGCAAGTTGAATCAGCGTCTGGACCTTCGGTGTTCGAATCAGAGGCTAAGCAGTCGACCGCGCACACAACTGCTTCTAGCAAGGCTGAGTCTCGATCCGAGCCTGCGGTTTTCGAGAGCGTGCCGAAGCAGTCGTCGGCCGCCACCGGACATG
>contig00939  length=168   numreads=2
gACTtgCCaGCAGTCAaGGCcAGAntACGCTtCcgCAagCCTGACACAGATGATGCGGACCgTCcAGACAGgACCgcAaCAGCAGCAGATCCgaGAATAGCGTGGTCGAgACAAAGTAGCAAAgTTTGACGgTGGTGACTCcgTGCaGACCtcGTCGGATTTTTTCCg
>contig00940  length=466   numreads=6
ccACTGACTCCACTCGGTCTGGagCTCGCtGGGGGGCACGCCGaCAAAaCgTCTGTcAGTTCCGACAACTtGCAGCACTtCGTCGAaCGATAGCTGTGGACCCAGGTCTCCcTTGtCAtGCtGtCGAAGTGCCACTGCAAACTGCTGTCGCTTTTCGCGCAGTAGGTCAATTTGGTACTGCTCATACCAATGGGAGAAGTCGAGATCGTCAATCTTCTCGGTTGCAGATGGGTACACTTCATTCCAAACAGCTTTtGCTTCGTCTGGACTGATTCCCCAGGGGGCGCGAATTCGTTCAGTGAAGAAAGTAaTCAAACCCTGCTTTtGCTGCTGCACTgctgctcgacgtctggcggaagcaaactcttgtgcctgctgctcacggtccgccttgcgctggtggtgctgtttctggacttttggtgcagagcattcccccg
>contig00941  length=839   numreads=16
ttaGgCAAATGGTAcTTtcAATCCaTGAAgAATCACAaTGACGTGAaGAAAAACGGTGgCTATTtACggtGGAAAaCTaGCTCTtAcGCcTTTtGCCACGCTGGGCGCCCTGCTGCAACAGACGTGTCCGCCTtGGATCCTtGAAAGACCTTGCCACCCACAGTCCTcTTGGCGgTCTCCTcGATCTTCGGACGAATAGCGCGATTCAACGaCTGCTGCAACACATCAACACGAGCCCTCATCCTGGAATGCAAGTAGTACTTGGTGGATTTCATATGGTATTGGAAGAACGTGCGGAAGGACATTACTCCAGTGACAGTTTTCATCATCTTCtCTGgCTTGTTGATGTGaTCCTTCAAGATAGTGAACGtGAcGAagCCcGTgTtGGCCccGGGATCCTGgAAACCGGGCAACGCaGTCAAGACAccTGGGGgCTgCGtCgCTTCGtgAAAACTGCAaGCCAaCGaCCcaGgAaccAAGCGGTAGGCGtCCATAAACTCTCGgCACGCAGTCcTGgCGATGGTAGCTTCGTTCTCGTCCAGCATGtGTACTGAGAAAatCACCATgAGGCGATCCTCTTTCGGCAGCAACcaCACTGTCTCATTGGCCCGGGCCTGGAaCTTCAGGTCCGTGAGTCCTCCTGACCCCTTCAAAAaCGTCTCCGCATATTTCAGCAATGGACCAGACTGAAGCCTCAATCGGACGCTTGCCaactcctggatcaatttcttggcgacctcggggtcgacccatgcagaaaccgctacagttatctccactttggaatcggaaggtgtgctggtctggaccccg
>contig00942  length=1243   numreads=67
TGTTCGTGAATCCGCATCGCAGCTGGCTGCGCAGCATGGGTTTCCTGTGGAAGATGCAGGCTATCGTTGCATTGATAGCCTGTCTGCTGAGAAGGGGTATCGTCACTGGCACGCTGATTTGTCCAACGAAGACACCCCTGCCGAGGCTGGGATTGGATTTGtAGCTTtGCACAAGCTGAAAGCCGGGATTCCTTTCCTGGGCAGCGAGGCTTTGGCGAAGCAGAGGAGCGAAGGCCTGCGGCGGCGCCTCATTTGTCTCTCAGTTCCGCACTCCtGTGGGGCACTGCACGGCGGCGAAACCTTGTGGCGGAACGG
>contig00943  length=241   numreads=2
tgctggagCCAAGctggacGccgctttccctagtacctatgttcaccgaggaggtggacggggccggccagcgccaccagcgatggttcgacaatcccgccacgctgcagagcaagtaccaccaggcagcgagcctggggtgcaaGGgggttgggttctggacggccgatgaggtggattggaccactggtgagggtgccgacatgtggtcggcattggcggctttcagccaggaggtcat
>contig00944  length=952   numreads=21
tcgggggttgggaaattggaccctgaagggggattcggccaacccgccaacctttcgcagtaccgactacaactcggacacgttcccagatttgctcgctttagtggagagtgatggtggcgtgcaacttcacctataTCaTTCATGCAgCCCgggcAGTCAGTGTtCGgCTTCtGATGACACTGCTCCCGAcGTTGTGCGGCAGTTCGTCTGCAACGCCGGGAACACTTTCGACGCTGATTTCAATATTTCcGTTGGTGCTTTCTTCGATGCCACTGGTGGTGTTGGTGGTCGAACAGCTGCCCAGTCTGGTGGCTTGAGCATCATTGCGTTCGGCAATACAGCATCTGCATCAACGGCAGCGGTGCTCCACACAAGTGACTTCCAAGACCACTTCCATATCGTGGCAACTGGACTGAACGGTGTTTGCAtggaGAATtGtGACGGCGTGACTCCAAAtCcTCGCCCGATCGGAGTCAACACAGTTGGTGtGAATTTCAAGATCACAGTGaCGACGTTTTCCGGGgATAAGCGAGCGCTGCAGGCaCAGCAGTTAC
>contig00945  length=381   numreads=4
tGATAAaGCGGCGCCCGCTTAAGTTTCCCGtCCTCGACGGTGGgTTCAGGCTCCggcttggcggtgtaggtaaggaagcactccaagcacacccgtgtcgaagaatagcaccacgaaggatcattgcaacatcgcaagaaaaCATCcACGgAAATtGTGGgAAAGATATTTGcAATCATACGCGGGACGAaCAaCTTTTGCTCAaGAAaCGCCTGTACaTCTCTGATTGCATCTTCTtCTGATgcccattcgaaagttccttccgagtcctttttattcccactctcggcccagtttccggtcacagacgcggaagcagcatcattgcgacctccagatctcgaccctttacccG
>contig00946  length=186   numreads=2
CTTtCGAATCGCAGAGCTTCTtGAAAGCCTGCAGACCgCGGGCTTCCAGATGGGGGCCAGCCTTGTCAGGGTGCACTTGCTtCGCATACAAGTAGAAgCGCTtGTtCACCTCATTTTTCGtACAGCCCCGcTGcAAACCCaTGGCTGACCAGTGGTCGTGTgnaCtCAATaTcTTGCGgATCACct
>contig00947  length=511   numreads=6
tttcgggtttaattggaagccctgagagtgttcaatcggttgcggcggtcttcgcagggatggtctccgagcttgagtcaatgccagcatCTTATTtGCAACTGAaCATGCACGCGGCAGgTGGCAaGGgTGATGCtGgTCTGGgATTGCATGgTGATCcTTCcGACAaGGGATATTACGagAAGGGTGgTTTCAAaGgCTCCAGCAAAggcaaaggtCTGGAGAaGGGCTATGAGAaGGGCTATGAGAAGGgCTTtGAGAAGGGTGgTtACGAAAAGGGtGGTTTCGAAAAaGGTGGTTTCGAAAAAGGtGGCTtCGAAAaGGGtGGCTTtGAAAAAGGCGGTTTtGAAAAGGGTGGCTTTGAAAAaGGGTACGACAGTTTTGGTGGCTACCcGGAAGAACCCCcTTTtCGTGGgCCTTCTtCTTTCGGTTCTGCGCCTGCGGCAAAGGCTTTCAGAAAGGGCGAAGCTGCTGGAGCCCCCGCG
>contig00948  length=626   numreads=26
attCAagCcAaCACCtCCcAAGCATCGTCGTGCACGTGtCAAAAAAGCCGGGCGTGGCCACCACAGCGCACGCgagCAAAGATGGGCATGCGGCTTGAGCGCGTCTCCAAGCGATCCTGGCGGTGCTTGGCCATGATCCTCGGGGCCGgCCCaGTCCCGCGGTGAGGCGAaCTAAACCATCACGGTGGGCTTTCCGGAGAACTtCAGAACAAAtCCAGtGGGGtCCACGTtGGCGCtCCCAAAAGCAGCGGCAGGCAAAGGGCACGAGGAAACATTtCCGGACGATGTACAAGTCACGGCGATAGTGCTGTTACGCACCAGAAGCTCCGCTGATTTAGCCCCGGCCAGTGGTACCTGCACAGAtGCCCCGGGCtGCGGCCACCCATGGTGCaaaTAGTACACGCTCnnATCCTTCTTGCTCTGGGTAAAATATGCCAGATCCTCCCCCACcGACGCGTTTTGCGCAGCGTaGGgCCTGGGTCCCATAGATGgCCTCCCCGTTGATCCCCATGTAGTTGCCCACCTCCGCCAGGCGCTCCTCAAAGATCGGCAGCAGCCGGCCATCCGCCGTAGGACCCACATtGaGAaGCAaGTTA
>contig00949  length=389   numreads=8
cgggtagtcattgcgaggcacgccaggagaaaattcgagaggatcagttggcgaaggtggcgagcaagcttgggaggcatcccatcgccgtccgccagCGCAtCcTtcAGcTCcATCAACAAGAAgCAGCAGCATTGCGCAAGgAGAGTACAACCACATTTTCtCGGGAAGAAGATGCCGTTCTGCTTGCATTTGGAAAGCACTGCCAGGCACAGAATTGGGCGAGGCCCAGTTGGCcGTGGAGCAAGgTTGCGCGCAAGCTTGAGTGCTCAGAGGTGAAGGCCCGACAGAGGTGGTCGAAGCTTTCAGACGGCGTTGAAGAGCcGGCGGAAGTtCGGGTTGCCGTGCcAaGCcGAACCAAAA
>contig00950  length=224   numreads=10
GGATTTGTACAGATTGGACCAaGGTGTTGCaCACGACCGGACAtGGtCAAGAACCAGCGATGGTGACTTGAGCACTGTCCTGGGAGGTGGAACTTCTTGCAAACGATACTCGGCGTCGCACTCCGTGAAAGGCGGTACAACCAAATAGGTTCTCACTTCGGTCGATGGCCGAATAAGGTCCATGGGATCATGCTCCGGACACAGCAAGCATGCACTTGGCATTT
>contig00951  length=199   numreads=4
gcagtttggtgttgggcagtgtttctgctacaaGGacgaggctgctgcgccggctggaaacgacgaggccgatgagcccgttgctgtcgacgatggccctcctgcggctgctggcgtggatttggatgcgactgcggcggaatcattgaacgccaccaattncnnngnnngnnnnccnncngnnncnnnnncnnngnnn
>contig00952  length=199   numreads=11
ACACACGCTCTGAGACATcAATCAATACAAGTCCACTACCTATCCAAGAGGGTCGGCGCACCAACCGCACACCaTGCATTGCCCCCGACGATAGCCACCGGACCATACAGACACcACaCaaCCACACTCAACCAACCaCcACATCGTCCGACGTCGTGGTCagTGCAGTGCACCACACACCATGCAACCAAGCACcAcc
>contig00953  length=214   numreads=1
cctcggagtcggaggaagaggacgagaccatgggccgcgtggcagggctggacgagctggcagaccaggccgagtaaggcagcatgtgatcgtcattttgggtcccggtgcttttggcgaaactttttccctgcgcagggcttacagcactgactggtcagtgggatgtggtgcctgtcagcgacgcaaatcagactggtaag
>contig00954  length=275   numreads=4
GCCGCCCCcAAAaCCcACAACcACGGAGCTCCGGGTTCCACCACTCTCGAAaGACCAGtCGAtCAGCCCCAGCAAATACTTcatggCTTTGCActggTCCCCGCAaGgAagCACGTACTTGtACACCGGGGTgCCATCAGACCCCAGAGCGTCCATGTACGATCCATaGTGCTTCTCcACAGCCTcATCGGTCaCCACCAAGAAACGAt
>contig00955  length=188   numreads=2
ggATTTTacgCCCTCcTGGATCAGATGGTgTATcTCGaGAGTCGgCTCACAGTGTAAcGCGCTGCCTGTACATTACCTtcAGCCAAAGCACAGTTTTtATTTTtGGTTtGTtCGGCTGACCCATTTCATaCGCGTtgcacccgcttgcgagaaggcagagttagtcggacgcccgcaggcaagacgga
>contig00956  length=218   numreads=3
AAGGCTGACGTCCATGGTCAGTGCGATTTtGtCATgcagaattttgaaatccgacaagaagctcggacagacgagatcaattcgttgcagga
>contig00957  length=115   numreads=2
aaGAAAGTTTttCtCCAGCGTGGTGGCGCCGGCGAGTGGATGCCAATCGGCGAGGGTATAATtGCCAGGCTCCAATCAGGCGACCGCATTGGTTTGATTGTTgCATTTGGAGCAg
>contig00958  length=232   numreads=5
cgAGACtGCAgCCAGGTCGGCTTCTGAGCTCcAGAGCcAAGTTCGgCTCTtGAAATCAAAGCTGGgAGACAGCGAGGTaGCCCATTCTGaCCGaCTAaGaCTCactctggcggaaggtggccgttgtccagaggtggaaaagggcttgcgggaggagattgctggtcttcagatgcagctcAgtaaggttggtGccaagggtggaa
>contig00959  length=235   numreads=7
tctgtgtcgtctatgactggcgacctggccaccagtcgcagcagcggatctgagaagtctgtggccgggaacaagaaacccgtggtggatatggaattctgcacatccaagctccgtcccatctggctcacgatcaaggcgaggagtttcctgtcctaccggtcgaaggtggtccagttgc
>contig00960  length=142   numreads=12
cgcgggggaactttgccgtcgctggttcgtaggtagtcacggtgcgcagcntnnggnnnntnnnnnangnnnnnnngnnnttnnaannnttnnnnnnnnnnnaaann
>contig00961  length=220   numreads=5
tttttttcgggttttacccccttcgaggatgatttgtcctgtgctgccatgccgccgcagtttggactccgtttgaattggacttttattgnnnnnnnntnnncnncntttttttnnnnnnnnngnnnnnnngncnnntnnnnnnnnannnnnnnnnnnttnnnnnntnnnnnnnnngggnnngnnntnnnnnn
>contig00962  length=223   numreads=6
ACGGGGAGCCTTTTCATTATTTCGCCTACGGGGTGgCGGTCTCGGAGGTCGAGGTTGATTGCCtgACTGGGGACCACACCGTGCTCCGGGCGGATATCATTCACGACTGTGGGGCAAGCCTCAATCCCATGATCGACAttGGGCAGAtCGAGGGGGCCTTTGTGCAAGGGCAGGgCcTCTTCACCACGGAGGAGATGGTCTATTCTCGGGATGGTCGCTTGTT
>contig00963  length=221   numreads=9
CgCGGGGTTtgAaGACGGGTGGgACgATGGCAGAGGTGGCAGATGGgAgAACGgCcGAGGGAGCAGATGGGAGgCGGCAGGGGGCAGTtCTTGGGAGACcACGGgCGGAGgAGCggggTGgCggaccacagctgcctcgcggcgagtgcccagccagcgtttcttatccgatctgccgttgtagagaatggtaaatgc
>contig00964  length=238   numreads=2
CGGGAGAGCCgctcggcgtggccttcacctccgatggtgagctcctgggcttgggaacagaggagggtcgcattgccatccgagaggtgaagactctcaaggtggtgcatcaggagcagtgcgagcgggcggttactgt
>contig00965  length=179   numreads=2
gTACGACCcAGCCCCCAcTGAGTTGATCCCTGTGAaGgCTTACCAaGAGACAAtnggaTGTGAATTTGTATGGGATGgTCcgAAtcAacAactCGGTGCTGCCGCtCCTCCGTgaGAGCCAGGGCCGCGTCGtgAaTaTTGCcTCTATTGCCGGgCTGGTCTGCTtGCCCACCcTGCcg
>contig00966  length=255   numreads=16
CGGgAGGAcGtGgACAGGTGTCGTGAGCAGGTGgAACGGgAGGTGGAGCAGgAAGGGGTGGAGATGACcACTtCTGTGgCGTCCCCGCcGaCCGACAGTgATtGAAGTCCGgCaGTtCcGAAACCGGgtGCCTTCGGAaCGGCACGTtGgAGCcAGCTCATGGCGTAGTGTTGcaccc
>contig00967  length=206   numreads=3
tgatggagaaggctgagcgtggggccagcgggctcgcgcgcaacgcgcaacgcgcaacgcgcaacgcgcccagcttcggctggttgacctccgaaacggaaacgggtattgtttttccgcatcgcaccctgcatgtcctgcgCGacaaG
>contig00968  length=188   numreads=4
ggCcAAAAAgCAGACCCcGccggTACCaaTCCaGgATTTTGTGGTCAAGAaTGACAGCCCctgCGGCTCCACcaTTGGGCCCATGTTGTGCTCCAACCTGGGAGTCCGGACTGTGGATGTGGGGgTCgCCcAGTGGgCcATGCATTCTGTGCGGGAGTCTATGGGTACAGAtGATTTGCAGCATtATc
>contig00969  length=226   numreads=11
CGggCTGCAcaaggattcAttttcgtgtcagcttggtcggagcagggcgaaggcttgctaatggagtggacacttggcacgccaaagtgtcgctcgctagttcgggcccacgctgcaaaggtcaactgcatggcgtatggaccgtacgacaatgggcccatcctgtccactggcgcgg
>contig00970  length=223   numreads=4
CGGGgtGGCTCAACGACACTGGCCTGGTGACAGCACATGCATATGATGGAGCGCAGGACATCGAGCTGGTGACCAAGGGAGCCGTGTcGTCGTTGAAGCTTGGCGAGCcGTTCAATTTGAAAAGaCAGTTCGACTGGGTGATATGCCTTGAAGTGTTGGACCacGTCCCTGACGCGCTCACGTCgATCATATtGAag
>contig00971  length=367   numreads=8
tGATtGccttCTGCACAGtGTAntACTCGAGAGAGACGCTtACtCTTCAGCcAGCCTGAGTTGCTGCAAGGCATGCGCAGCTCGGGGTCAGGGATCACAGCCAAAGCGTGCgCCTGCGTCAAAGACCGAATTTCGCCAGCGCGACCTCGCCTTTTGCCAAGCCATTCCGGCTTGACGCAACCCCGTCGCAAAGCCTCTCGCAAGCTGAACATGGCCTTGGACGCAGACTCTTCTGGCTCGACGGACtCCtGGGCCACCcAAGtCCAGAAAAAcaGCCCtCAGTTCGACGAAAAGCTTtCAACAGtCGGCTGCAAaGAGACGCCAACAAAGaTGACTGCTCGCCCg
>contig00972  length=164   numreads=2
gTGGTGGCTTGCCGCGATCTTGTGAgcAAtgAAGCGTTCCgtAGTGATCTGTAGCATCCCGGGTTCCATGTGTGACAACTGTGTGGTGCACAAGCGTTTTCAGCATGTGTtGGTCGGCTACCATTGCAGTTCGCATTGATGTGTTTTAGAc
>contig00973  length=214   numreads=5
AGCTTAtGGCAGCGGCGCACGAGGCCGAAGTGACCCCcATCGCTGCGaGGgACAAGCAGACCATTCTGGCTGGGGCCAaTTtGCCCGCCGGAGGCAAGGGGGATGCGCGGGTTTCGGTGGTGACGACGAAGCCCATTCGAGGAGCAGCGGTGGTGCTTGAAGATGGGCGATCGTTTATTtCCCAGaCTGAGgCcgTGGCCTGGGGaagAGTCAa
>contig00974  length=217   numreads=4
CgGGGCATTcgatgaggcccaacctcttcctggggtggaaggggcttgctcacaGCCGGCATGCAGgCAACTGATGCTAGCTTTGGTGgAGCAGGGTCTtGTTTCTTGGCTCCAGGAAGCCTCCAGCCTGGAGGACAGTCGCGCATTAGCGCCGCTGCGAGCGGCTGTGCTTCGCATTGGTGGTGATACag
>contig00975  length=158   numreads=1
atcctccgagatcacgccaagttggccggagcccgagcgcgggatgcgggggttgatgtggtggtgcacatcgagccaggggtgggacattgtgtgggaagcttggtagccttgggtgcaccagaggctgcactggcagtggaagggatctctgtttt
>contig00976  length=332   numreads=5
cTGCATGCGAGTCCACAAGGGCTCTGCTTCACTCGCCCTGGCGCGAACTGCCCCAGCGCCATTGCCCACAACtGgTCGCGGTAAAATGGGCGCcGTCGCTGTGCGTGACaCGACGGGGCTCATCGTGCGCGTGCTCGCAGACGGATTGCCCAGCCCACGCTGAGAGAAACTTGGGCTCAGCTTCGGGCTGCGaCAGGGCTGCGGCGACAGAGGCCTCTTCTGCGCCGCAGACCGGGgCAATGgCGATACATtGCGCGGCTGTGAGCCCGCTCTGCGGAGAGATCTGTAGCGCTCTGGTGAGGGCGACGTCCAACTCCTCGGCAGCGGGGTCg
>contig00977  length=343   numreads=6
aCAtCACCTGAGGCGAGAGGTGCCcGCTGCACGTCTCTTgTTCACAAGCATGTCCGGCAGCACACGGGAGACACATGGGCGATCCACAGGTCATGCCTGACGAATCCATGCCAGTGAAAACCCACGGCACCATGACCTcATCTAACCCAGCCtCCAACTTGCcATCCCTCCACCGAGTCAAGAACTGCTGCACATTGCTCCCGAGCCCCTGGATCCGAGCGCGACAAAGCTGCAaCTCcTTCCCaCCTCTGCACAATGACCGCCCTTTCATCCCGTCCATGAAAGaCTGaGCTGCTCcGCACGTCACAAAaTtCACGATgCCAAACCcGAaCcTGTTGtGGTg
>contig00978  length=200   numreads=2
aGGTTGCCGCTCGgCACcACcGCCAGcAGGGCtGGCACCCAGATAAaCACGAAGGTATACATGGCCCCcTcGAaCaGGGCAGTGTTGGCGCCAaGgAGCACAaTGCGGGGGTCGgCGCgAAtGCTGCTCATCACGgTGACGgCGGGgCcACTGCCTTcAGgaCCTTCttGGTCGCCAAAGTTTTCTtCCCAcTGCAcGAt
>contig00979  length=226   numreads=6
TCACGCCCAGCAgCCGCCGCTGGGTCTGGGGTCGAGTCGTGGCGGTGCGCTGGGATCATCCAGGTCCACAGAGCGGAGTtCTGACGGCCGGCACAGGGAAAGTTTCTGCTCCAATCCTGCCACTGGCCGTAGTGAAGGCCGACGTAGTATGAGTTCGCAAGCCAGTACTGTGATATACGTGTCCCCTCGTGAGGACCGAGGACAAAATGGCAGCCAAAGCCAGGTT
>contig00980  length=228   numreads=2
ctagactcgAtcatgctcggtcatcggcaagaggtgggtgccaattctcgaccctgcactcaattttgctggccgtgttctgcgttccacgggtagtgagcgttgtcagcaaggctggaggcggtctgctggttcgcctgcagtgctgccgatttgcaattcttcttttctgtccttggtttttgctggttggctgccgaccggctggccagatgtggaccgtagact
>contig00981  length=873   numreads=21
cgggtgcgaaggcTGAGGAaTGGAAGGAGATCAAGgcTGATCTgACTGCGGACAGTTTGAaGAtCgAGGGGcACCCGgTGATGgAGcGCTGGgaGAcTCcGTACATgAATCGtcTtGCcGAGaTCGcAaCCcAGAaGGGTGGTAAGGTgCTGgAGgTGGGGTTtGGTTTGGCGATCTCTGCGACTGCGATCCAAGGgcAGgACATTtCTGaGCaTGTGATCATCGAGGCGAATGCggatgtgttcaagtcgttggaggagtgggcgAaGAAGCAGCCGCACAAGGTGACGCCAATGTTTGGTCTGTGGCAAGAtGtGGTGAAGACCTTGCCGAATGACtCGTTTGATGGGATCTTGTATGACACGTACCCGAACAGCAaGGAAGAGCAGCACACGCATCAGTTTGGTTTCATCAaGGAGGCGCACCGTATTCtGAaGCCCGGGGgTGTGCTGaCGTaCTGCAaTCTGACGTCGATCGGTGTGCTTCGGCCGAAGTACAACGACTGGGAGAGCTTTTTCCGGgAGACGCAGTTGCCGcATCTGAAGGAaTGCGGgTTTGTGGAATCGGACGTGAaGAGTGTGgAGGGGTtCCCGGtGaCCCCTCCGgCTGaGTGCGAGTACTACGACTTTCCTGAGGCATTGGCCCCGACATTGTTCAAGAGTGGTGTCGCCTCTGGGAGTAGTGGtGCTAAGGCGATCAGTTCATCTAGCACTGCAGCTGCTTCATCTGATATTGCGTCAGCCAGCACAGCCCCCGGAGCGGCAAGTTCCGCCCCAGtCGCCGAACCACGtCAGCGCAAGCGGGACAAGTGTGCCATCAnaCTGAAGTGCAATCGCAGTTTttGTGt
>contig00982  length=550   numreads=25
nCTtgCttttcgggagattaatttttcagcttgttggagagaccaccatcacattcagcggatcgcagtggagtgtgggtGAGAaTGCTGAGGATTTCGAGAAGAGCGCAGACACACCACAGATCACCCTGGCTGTGGACAGCATGCCATTCACTTTCTGCGCTGGGGAGGAGCCTGCGCAGTGCGAGATCACAATGGTGAAGAAGGCTTCGAGCTCGGCGTGCACGGAGGGAGTCTCCTTCGGATGCGAAGGGAGCATGATGTGGGTGGaCAaGGGTTGCCGGgCTGATTtCCAGTGCAATGGgAAGGCTCTCCACTGCGCTTCTCAGGGCTTtGTGCACGACACGTGCGAGTGTGCGTGATCTACTGAGCGTTCGTAGTCTCAGCGCTGTGCGAAAGTGGgTTGCCCACACCAAGAGGCCCAAAACAGTTGTCCTCACGTTCAGCCTTGTGGTGTGTTtCGgCtCtGGCCGCGaGTGAGAGGgTAGCGATGTGTCTTGTGaCCAttgcaGTg
>contig00983  length=584   numreads=19
cGTGAAGAaGTTGCCGTGgTGCCAGGACGCGATCATTGACGAGACcAATTTTATCAAGAAGCAGTTGTTGCAGCTGAACAAGGgTGGAATGTGGACCATCAATTCGCAGCCCCGTGTGAATGGTGCTCTGTCCACGGATCCgTATTTCGGATGGGGACCGGATGGCGGGTTCGTGTACCAGAAGGCCTACGTCGAGTTCTTCTGCTCCGAGCAGGTTCTGaCCCAGTTCTtGGAGATGGTTGATGTGGAGAGGTGGAGCAGCTTGGGGTaCaCCGCTGTGAaGTCGACCGGAgAGACgAGAACAAaCttGCCGGCGAaCTCTGTGACGGCGGTCACCTGGGGtgtcTTtCcGGATCGTGAAGTGGTGCAGCCGACCGtGGTtGACAGCTCTTCTTTCATGGCTTGGAAGGATGAGGCTTTCGCgTTGTGGACCGAGTTCATCgAGATTTACgAGGAAGGGTCGCAGTCACAGAAGGTTGctAAGGAGATCgCGgACACAtACtGGCTTGTGAATGTGTACGACAATGACTACGTCGCGTCGGACCTTTTCACCAAGCTTGTGGCATGcTtGTAGGCGATCTTGG
>contig00984  length=699   numreads=32
cgcgggcAGGtCnggAAangCCAGGCTGCATCGGCCGTCGTCTGCCCcGTCGCTGCGCTCGGAGAGCACCGCATCGAGGCAGTCTCTGCGGTCTGGCGGGTCCAGTGCATCCAATGCGTCCAGGTCGGAAGCCACTTCTTGGCAGACTGAGCAAACGGCATCAGAGATGTCAGTTTGTGGCGCTGCGTACATGCCTGTTGTAGAGCGGGTTCGTTTTCGCAATTCGATTTTtGCAGCTCGGaCGCAAAGGCCAATGGCAAACCTGCTGACCAGTGACATGGAGCGGGCGCAGCGGGAAGGCCTTtCGGACTACGGGGATTTtAGGGAAGTACGAGGCCGCCGCAGTCGaGGTGaGTGGGTTTCTCGATGGGGAAATTCATGGCGCTTCGGTGGGGGCGGCACtGCTtCGTTtGCGAAGGCGCTCCCTCGGCCGTAGtCCGtGTCTATTAGTTTGAGTGGTTTGGGTCCCTCCGGTTTTCCTGGATCGAGGAGCTGCGGGACCTCGTCGTGGGGCGgCTGTCGCTGCAAGGCGACTGTTGGCTATGCGCGGTGTCTTGCGGCTGCAGAATCCGTAGTTTCATTTCTGGAGTCTCAGCTTGCTGCGAAATaCGGTAgCTCGnCaanggcnAAac
>contig00985  length=215   numreads=3
cGACcGaaTTGGaagCGTACACCAAGGTATGGgCCAAGGGgATGGTCGAGGCGCACcAGAAgCAGnaCGATGAGCAGATtGCGAAgcTCACACGAGgATAtGAGGcAaaGATtCaGGAGATGTATCGCACcAaCCAGAGCTGGCAaTGGTGGTCAaGGGTgttCGgCTTTTCAGgtGCGACTCtGTATCATACTCCtCAGAttCGTCaGTGGGTg
>contig00986  length=674   numreads=8
agtctgctgcaactgccgacgcttcagtagctgccACcACCTCCGCcTCCCaGGCcAaGCAACAtCCcTTTTcGGGacAGcagGACctgggaggtgacccccgaccccctggccagaggccttgctggccatggggacacgggaagcaaaccctactccgactgtctacaacccatcaggaccgctgccgcGCATCCTTTCTACATGCGCCGCTTCGTCCGAGCATACGGGCCACtCCGCtCCTCACAGCGTGCGCATCCaCAaGCCCGCGTCCCCcTCccGGGAGACCCTCGGAaCCCGCGGTGGCAAGCCaGTACgCGGCCCTACtCTTCGACCACcTCAGCgTGAaCAGCGATGGACTCAACCGCACTGTCATCTTCACCTCGCACAATGCGGAAAAaGCCGTTCTCACCCCAGCCGGTGCCCCaGGAaGttCTGGACcTTCcaGtATTtGgTCCcGTTGTCcTCCCCCcAGCcGACCAGgAGCACTGCGTGGTCcACACGCTGCCacTCCTGCTGCTGgTCGGGATCaGAgCGgTAGATGCcACcACCGTAaTACATGAaGTCGCTCTtGGgCTCAAAaGCGATGGCTACcGGtCCCTTgAGGAGTTCATCCATCATGGCCAGGTCaTt
>contig00987  length=325   numreads=5
gtgcggcaagggcgagctggaagtgtggacgcttttGCAGTCTGCAAGAAaTtGGAaGGCggAtgAGCCtATTTtGACCaGGaGCCGCaCAaGAACTGTGTCGAAGCAAGGGATGCGGAGTTCACCCCGAAACCCAAGGTGATTTTTTtGTTGCGCGCcAGCCACGGATCTGGCGCTGGGgTCTTTtCCTGGAtttCTGTGCTGGTGAaGCGCCTTTcGCGCTGCACCATGCGCcGCACGGaGACAGCGATCGACgAAaGGGgngAGTCGGgTgtc
>contig00988  length=243   numreads=11
cgcggggggttgacatttttgttcgctggctgggatgatggaggagctgcctaagctgcgccggtggtggaacgannnnnnnncnanggnnnnnnggnaannnangtgggtggagaagaaggttcccatgtttgactatctttggaagaaagtggagaagggtggcggccgctacatcactcgacgacagaccgtgggcaaattgtactggggctttacc
>contig00989  length=506   numreads=18
gCGACAGCGGTGACtGGTTTGTCGTGTCCCaCAAACGACcTCAGaCACtCTCcGGTCGTTGCGTtCCACTCCTTGGCCGTGCAATCTGCAGACGCgCTGTACAGGCGGCTGCCATGGACAAACAAGCATGTGACCTGCGATTCATGGCCCTCCATTACATGCAGAAGCTCGGCCGTAGGAGACTCATaCACCCTGATCATACCATCATCACAGCCGGCGAACACGTAGTCCCCAGTCCAGcaGAGGGCTGTCATTGAGTATTTCTCACGAAATGGGCCGCCTTCGACCTTTCCTCGGGCCAGCTTGAAGTACTTCAACGTGCCATCAGCAGCCGCACTCCAAGCCTCGGGAATCTCTGGCAACGGAGGGAaCTCTGGAGCAGGTTCCCCCcGcTCTCGGAGCACTTGCTCcAGCTCCGCTGCCCGCGCTTTCAGCGcAGCGTtGGCCTTGGCTgcatggtcacgggcagccacttgcccg
>contig00990  length=363   numreads=6
cgggggAGtCTTtGCAAGCAATGCTGGTGaCAAaGCTGgAGAaCgctGaaGACGGCAGTGCCAGACGACAGGaaaatgattgctgacacagttgaacaggagcttgatggCTTTGGGGCTGCCAATCGCCAAATGCGCATCCTCGCCGCGAAGAaTCTTGCtGCCAAaGGcaGcTttCcGGGAAACAGTGATCCGGGCACTGCAAAaCggGACCGCTtCGTGGCGCtGAGCtGCGGtGCCGAAGCATTtGAAGAAGCTGTTGAGAGATTTGGCCTCAGCCTCAGTCGCTGTGAAAATTTTACTGTCACCCAAGGTTTGGATGATGTGAaGGCGGCGTGTaTCGGCGATGCACTCGCTGACGCt
>contig00991  length=211   numreads=12
tCTTTAGttAGgAGCACGAGCcAGCtCcAGGgCAaCGCTGCTCATCACGCGACTCTTACATGTGTGgCGGgTCATCGCAATATGGATGACACCAGCAAGTGcATTGGCATTTGCATAGCCAAGGCCAAGGCAACAaCCATAGCcATAGCcAGaGCAGCTAGGCAGCTTGCACCAatcTGACCCCG
>contig00992  length=166   numreads=2
aaGTCCCCAATGGCCTACGCATTTAACGCTGgcAACTGGTTTGtGAAAAaCaCTGACTGCGCCCTCcAGTTGCTGGACAGTATTGCTGACCGGTGGCCcAACGATCCcTAcTGGTGTGTCGGTGTGTTGGGCGgACCTGACGCTGAGCAGTGCTCCTtGCTGGAgg
>contig00993  length=211   numreads=12
aGATTTTTGAGGCTGCTCCTGCTGAGCATCGGGGTGtCCCTGCCCGCAAGCCGATTCCCGACTACTTCCTGTAGTGCTGACcGCCcGTGCAATTgTtGCGCTGCGCGTGTGGAGCGCATTTCGCTTCCaTCTGCTGTGCAAGTTGCAGCGTTTTAGAGGTAATATTTGGTCGTGCCCTGCTGCGTTCggagTTTGATGTCGAAGTGTGCAA
>contig00994  length=167   numreads=3
gaaaattggACGcATgcaaGCTTCGTAgttCAGCTGTtGGATTTGtcGTCGATcTCTCAACtCTCCGGGCTGAACcGAGCACcGTGCTCGaCAaTTCCCGCATTTTGTGCTCTtGagCGgtgTGAaCAcTcGgCTCcTTCCGTcTGGAGAGCTCATTTCtCAAaTCG
>contig00995  length=148   numreads=2
ctgatccgaagcgaatggtGGaggTCATTgtaacgtccgaggctggcaaggtggccttgcgtgacctggtgaagaatttgatcgctgagtcgattggcaaggagatcgagaagcgtggcaagaagatttacccgctacagaacgtgta
>contig00996  length=450   numreads=9
ccgacgggcgcttcctttgggagcGCTAACTGCGATGGACGTGGgCGAATCCTGgAACTTGgCGAAGTCAATCGCATCCCAAGCcACCCAATTGTCTtCAAGAATGATGCCGTCTGCTGTACAGTTGCGGACCTCAGCCGGATTCTCCGCTGAGAAGCAACCACCTGCTGCCCAAACTGTCATCAtCATGTTCGGGAaTGGGCCAAaGACCTCACCCTTCTGATCACCTTTCACCcaaCGaTaCTGCCAaTaCGGCCCcTTtGgCATCATCATTTGGgAAGTTTCAGGATTTtCTTTGTGGCGCCTCCACTCCTTGAGCTGcTCCCGAGTCGCAGAATAGATGTCGTGGTACCCTTGAGTCATCGCCATGTTGCAGAGTTCAGAGAACCTCTCGAACTTGGCCTCTTCCGGAGTCCCGGtATCACCCTTCTTCcTCTtCTTGTCTCGCGg
>contig00997  length=165   numreads=2
AaGGAAATTCAaGTTGGGATGAGCAGCCCGAGCTCGATTCtCAaCAAGGTGCGAACGTTTGACCCCGAcAGTGTACCCGAGCGGGTGTTTTCtGGGCTGGGAGATgTGCTAGCCCGACcGTCGTtCAATTACGCCAGCa
>contig00998  length=231   numreads=4
CGGGGgAGGAGAAGGACGAGGAtGAGAAGCCCGGGGCTTTGGAGGAGGAGCGATTTGTGAACGTGTTTCCCATTGGGACCTACGTCCGAGTCACCTTGGATAAGGTGCCGGCAGCGAGCGTGgAGCAGCTGAATATGGCGAGGCCTATGGTGTTGGGTGGGTGCCTGGCTGGGGAGGCCAAGCTGGGTATGCTCCAGATGCGTGTGAAGAAACAca
>contig00999  length=205   numreads=2
ggccttgtcagcaccgctggatcaaggagtgctctttggcttcccagccaaatcagttgcccactttgactgcttccgtatttgtaggtctgcacgattatcgtcagcagaacaagctgaagcaggcagtacttcgactgcttgcacgtgatctgagtgagcatgagattgcagggttgaggca
>contig01000  length=149   numreads=9
ACTGATGTGGCCAAACcTCAAGGGCGTTGTCCAGTGGTTCTGGGAaCGGGGCTACGAAGGTtACTTtATGGGCACTCGTGAGTCGATCCCGGTCTATGGGCATTTTTGGCATGACTGGTACGAAGTGTGCCGAGCACCACATCATGTCA
>contig01001  length=589   numreads=19
gATTGGGATGCCCGAGCcACGGCAGTAntAtcAaTCGATCGTTGCGtCGATCTTGCCCCACTtGCGCGACtGtGACGACCGAGCCGTtGACACCCCGCACCACCATCACCTCCTCGCTGCGCTGCCCAGACTTCCCTCTTCTTGCCAGTATCTTGCCCGCCACTGGAGCGCAGAAAATGCCGCCAACAACAATGAAGAGCAAaTTGGACCCTGCCACTGGGACAGtCAACTCGACTGGAAGCTCCCACGTGAACTGGTGACGCACAAACTTGAATGCCACAGTGGTCGAATTGCGCGATAATCGCAACGACCAATGCAGTCGCGAGTAGGAATCAAAGACCGGCGTCTGGACAGTAAGAGCAAGGCCAACACCCTTGTCCAAGGCCACACTTGGCTCAACAAAAAGCGAAAAAGAGTCGGAATGTTTCCAAGTCAAGCGACAGGTCGCGTCTGCTGATTCGTTCTTGAGTGACACAGCCATTCGTGcTGTACACCGTGGTAGAAaTTCAaCTCCACCGACGCTtACCcGAAGACcAGGgTtAGCACCAGCGGTGAcAGCAGTAGAaGCGCTCAACCcACCCCGcGTaCT
>contig01002  length=175   numreads=2
gCGGGTCTCGCACCACTCGCGCATGGtggCgcGGtGGtcttGtGGGgtGtgggcAagcAGGtCCtGGACGCTGGCGCGCTCAAGCAGTCCGAGGGCGGCGCTGCGATCCTGGATCGCCTCCGGCGCCGGCTGCTGCAACGCCACCGACACCACCGCCTTCCCCCcGTGCAGCGCg
>contig01003  length=234   numreads=8
CGGGAAaGATCATGGGAAGCTTATCGCAGAGGCCGTcGAAAtGGCGCCGGgATTGGAGAGCcTTGTTCTCAAGGATttCTGGGgTgACAaGGGCAGTTtCAAAGgAATtACAGGATGCAAGATCACTTTTGAATTCTGagtatttcatctgctcgctgacgatgaaacaaggacctggcagttattttgggnnnnttnncnnngnnnn
>contig01004  length=402   numreads=6
AAGCAGTCCGAGCAGGATAATGTCAAGGGGCTGCATGTGAAGACTTtGGACCACTACTTCTACAAGTTTTtcGGCCGCCGCTTCAACCCCGACAGCTTCGGAGTCGATtCGGCAACCGGGGTGgngAATTTGATCGACGACACCATCGCTGTCGACGACGATGGGTGCATCACCAGCAGCCaCCCGGTGGATACTCCTTTGGAGACCTTCATCAAGCtgaCGGAaGAAGCCCGCCGAGACCGTTGTGCCAAGATTGAGGCGGGGgACGACtctgccaaaatcaagctcaggggcatgcctgccgagccggagctcgccccccgacgaagccgatcccgatcgcggtcccgcggacgcaccaacCAGCGTTccttgcCGCGTGGATCaagcACaagaggccga
>contig01005  length=460   numreads=14
ggtgccagCCTTGTAGTGGTGGGTCGccctgtaggttcgcgaggtattccaaacaatcagattgaacctctcccctgaggtaatgtcgtcggcaccgtggcgctggcggccgaggtgaaagcacataCTCCCTCGCTTGTGCTGCAGGGtGtAGGtGtGCTTCCGGTGGGTCGGCGACCCCATGACCCCGcAGAACGACAAACCAGCTCCGGTAAACTCCTTGCCAAGGCACACATTGAAGGTAACGTCTGAaTCATCTGTGTGCATATCCAGACCCAGGTCCTGCtGCtCTTTGtACCGCACAATGAAGCTGTGGTGCCCGTCAAAAGGCCCGATCTCCGGCCAGTAGTGGGCGGCCAACTTACTGAGAaCCTCATCTTGCAGGCGGTCAAACATCCCCTCcAATCCGATATGATTCAGGATCAGCCCATACCtGTTcaTCgAgTtAGgCcTtcGCGcc
>contig01006  length=360   numreads=8
ATAAAaCACAGCCGCCCAAAGCAGCTCTGAACTACGAATACCCGGACGCGCAAGCGTCTACGCTACTTGTGCATTGCCAACGTTCTCCTGGTCGTCCACAATTGCACCCTTTCTCTTCTTGCCGCGCTTGGCTTGCGTCCCACCCGCGGCGGAAGTCACTACTTGCGACCCGTCTTGCAACTGGGACCGGGCCACCATGGACGtGCCaTCCACAAATCGTGTGCGGAAAAGGACGTTGGCGTTGTTGAACATACCCTCTTTCAAGgAAACcACGATGAATTGGCTGTGCGGgAAATGTGTCTTGATCATGTGGCCAAtAttctGAGtGtGGCtCAAATCCAATGCAGCGTCAATCTCGTc
>contig01007  length=155   numreads=2
GGGGAAGTCTGTCAGCTACTCAACACCGCAGAAGCCGAGATCGCGAATTGACCAAGAGAATGTGCACGCCAACATTCGAGGTACTCC
>contig01008  length=596   numreads=8
CGAACGCCCGAATCtCACGGGGGATCTCGTGGAAGGAGACCAAATCAGCGATAGGCTCCGAACGCTGCATGACGAacGTCTTGATCGCCAGCTCCGGGGCTGTCaCGTCAGTGCTCACCAGCAAGTGCACCGGGCTGGGCAGGGACTGGgTGGCCACGAaGTTGGaGTCCTTGCCCcAGTACCAGGtGtGGtAGAtGACGCTGCTGTCGGGGaTTGCCGTGCCGGTGCTCCACCACCCAACGACGCCCTCCTTcTtGGACTtGGTCTGCTTcAGTTTACACaTGGCCCGGTGGTAGTCCTGGTCCATTTTCACGTCcATCACAGACACaCCCTCACCAGCAGCcTCATTGTGAATGACGGTgTAGCAGTCGGTGATGTCCAAGTTGTTTCCa
[truncated: 1,879,473 more chars]
