# Supplementary material for: The transcriptome of the novel dinoflagellate Oxyrrhis marina (Alveolata: Dinophyceae): response to salinity examined by 454 sequencing
Source: BMC Genomics. 2011 Oct 20;12:519. doi: 10.1186/1471-2164-12-519 (PMC3209475; doi:10.1186/1471-2164-12-519)
Supplement: Additional file 4 — supplementary information for contigs associated with KEGG amino acid synthesis pathways. Data file (.csv) containing a summary of contigs associated with amino acid synthesis and a contig identification based on KEGG orthology. [file 1471-2164-12-519-S4.CSV]

# Additional file 4 - a summary of contigs associated with amino acid synthesis and a contig identification based on KEGG orthology
pathway identifier	Kegg Amino acid pathways
00250	Alanine, aspartate and glutamate metabolism
00260	Glycine, serine and threonine metabolism
00270	Cysteine and methionine metabolism
00280	Valine, leucine and isoleucine degradation
00290	Valine, leucine and isoleucine biosynthesis
00300	Lysine biosynthesis
00310	Lysine degradation
00330	Arginine and proline metabolism
00340	Histidine metabolism
00350	Tyrosine metabolism
00360	Phenylalanine metabolism
00380	Tryptophan metabolism
00400	Phenylalanine, tyrosine and tryptophan biosynthesis
00410	beta-Alanine metabolism
00430	Taurine and hypotaurine metabolism
00440	Phosphonate and phosphinate metabolism
00450	Selenoamino acid metabolism
00460	Cyanoamino acid metabolism
00471	D-Glutamine and D-glutamate metabolism
00472	D-Arginine and D-ornithine metabolism
00473	D-Alanine metabolism
00480	Glutathione metabolism
contig	cumulative pathways	ID	KEGG Identifier
contig00025	00360, 00380	catalase/peroxidase	[EC:1.11.1.6 1.11.1.7]
contig00036	00350	alcohol dehydrogenase, propanol-preferring	[EC:1.1.1.1]
contig00082	00260, 00270, 00300	bifunctional aspartokinase / homoserine dehydrogenase 1	[EC:2.7.2.4 1.1.1.3]
contig00085	00280	3-oxoacid CoA-transferase	[EC:2.8.3.5]
contig00114	00270	adenosylhomocysteinase	[EC:3.3.1.1]
contig00151	00480	ribonucleoside-diphosphate reductase subunit M2	[EC:1.17.4.1]
contig00169	00280	short/branched chain acyl-CoA dehydrogenase	[EC:1.3.99.12]
contig00182	00310, 00380	glutaryl-CoA dehydrogenase	[EC:1.3.99.7]
contig00230	00250	carbamoyl-phosphate synthase / aspartate carbamoyltransferase / dihydroorotase	[EC:6.3.5.5 2.1.3.2 3.5.2.3]
contig00395	00340, 00350		[EC:2.1.1.-]
contig00477	00290	dihydroxy-acid dehydratase	[EC:4.2.1.9]
contig00505	00250, 00330	glutamine synthetase	[EC:6.3.1.2]
contig00513	00400	3-dehydroquinate synthase	[EC:4.2.3.4]
contig00533	00250, 00330	1-pyrroline-5-carboxylate dehydrogenase	[EC:1.5.1.12]
contig00606	00480	ribonucleoside-diphosphate reductase subunit M1	[EC:1.17.4.1]
contig00623	00280, 00310, 00330, 00340, 00380, 00410	aldehyde dehydrogenase (NAD+)	[EC:1.2.1.3]
contig00629	00260	aminomethyltransferase	[EC:2.1.2.10]
contig00694	00270	S-adenosylmethionine synthetase	[EC:2.5.1.6]
contig00757	00310, 00380	2-oxoglutarate dehydrogenase E1 component	[EC:1.2.4.2]
contig00758	00270	S-adenosylmethionine synthetase	[EC:2.5.1.6]
contig00785	00270	methylthioribose-1-phosphate isomerase	[EC:5.3.1.23]
contig00787	00330	creatine kinase	[EC:2.7.3.2]
contig00804	00360	4-coumarate--CoA ligase	[EC:6.2.1.12]
contig00874	00340, 00350		[EC:2.1.1.-]
contig00892	00330	creatine kinase	[EC:2.7.3.2]
contig00913	00280, 00410	acyl-CoA dehydrogenase	[EC:1.3.99.3]
contig00942	00260	sarcosine dehydrogenase	[EC:1.5.99.1]
contig00981	00260, 00330	guanidinoacetate N-methyltransferase	[EC:2.1.1.2]
contig01085	00250	adenylosuccinate lyase	[EC:4.3.2.2]
contig01169	00330	creatine kinase	[EC:2.7.3.2]
contig01191	00280, 00310, 00380, 00410	enoyl-CoA hydratase / 3-hydroxyacyl-CoA dehydrogenase / 3,2-trans-enoyl-CoA isomerase	[EC:4.2.1.17 1.1.1.35 5.3.3.8]
contig01248	00410	beta-ureidopropionase	[EC:3.5.1.6]
contig01273	00480	glutathione peroxidase	[EC:1.11.1.9]
contig01414	00260	glycine dehydrogenase	[EC:1.4.4.2]
contig01489	00480	glutamate--cysteine ligase catalytic subunit	[EC:6.3.2.2]
contig01649	00330	creatine kinase	[EC:2.7.3.2]
contig01688	00340, 00350		[EC:2.1.1.-]
contig01698	00270, 00350, 00360, 00400	tyrosine aminotransferase	[EC:2.6.1.5]
contig01711	00330	creatine kinase	[EC:2.7.3.2]
contig01892	00250	glutamate synthase (NADPH/NADH)	[EC:1.4.1.13 1.4.1.14]
contig02014	00270, 00450	5-methyltetrahydrofolate--homocysteine methyltransferase	[EC:2.1.1.13]
contig02040	00280, 00290	branched-chain amino acid aminotransferase	[EC:2.6.1.42]
contig02245	00300, 00310	alpha-aminoadipic semialdehyde synthase	[EC:1.5.1.8 1.5.1.9]
contig02631	00260, 00270	cystathionine beta-synthase	[EC:4.2.1.22]
contig02882	00330	creatine kinase	[EC:2.7.3.2]
contig03278	00480	glutamate--cysteine ligase catalytic subunit	[EC:6.3.2.2]
contig03356	00250	adenylosuccinate synthase	[EC:6.3.4.4]
contig03357	00310, 00380	glutaryl-CoA dehydrogenase	[EC:1.3.99.7]
contig03392	00480	ribonucleoside-diphosphate reductase subunit M1	[EC:1.17.4.1]
contig03772	00270, 00350, 00360, 00400	tyrosine aminotransferase	[EC:2.6.1.5]
contig03810	00330	acetylornithine deacetylase	[EC:3.5.1.16]
contig03898	00430	taurine dioxygenase	[EC:1.14.11.17]
contig03922	00250	carbamoyl-phosphate synthase	[EC:6.3.5.5]
contig03945	00280, 00310, 00330, 00340, 00380, 00410	aldehyde dehydrogenase (NAD+)	[EC:1.2.1.3]
contig04263	00480	glutathione reductase (NADPH)	[EC:1.8.1.7]
contig04603	00330	creatine kinase	[EC:2.7.3.2]
contig04614	00480	glutathione reductase (NADPH)	[EC:1.8.1.7]
contig04801	00330, 00480	ornithine decarboxylase	[EC:4.1.1.17]
contig04814	00340, 00350		[EC:2.1.1.-]
contig04831	00300	dihydrodipicolinate synthase	[EC:4.2.1.52]
contig04862	00280, 00310, 00330, 00340, 00380, 00410	aldehyde dehydrogenase (NAD+)	[EC:1.2.1.3]
contig04894	00250	glutamate synthase (NADPH/NADH)	[EC:1.4.1.13 1.4.1.14]
contig04956	00270	S-adenosylmethionine synthetase	[EC:2.5.1.6]
contig04993	00340, 00350		[EC:2.1.1.-]
contig05077	00280	isovaleryl-CoA dehydrogenase	[EC:1.3.99.10]
contig05099	00340, 00350		[EC:2.1.1.-]
contig05267	00260	glycine C-acetyltransferase	[EC:2.3.1.29]
contig05269	00280	acetyl-CoA acyltransferase	[EC:2.3.1.16]
contig05273	00400	pentafunctional AROM polypeptide	[EC:4.2.3.4 4.2.1.10 1.1.1.25 2.7.1.71 2.5.1.19]
contig05326	00270	S-adenosylmethionine synthetase	[EC:2.5.1.6]
contig05670	00340, 00350		[EC:2.1.1.-]
contig05680	00460	beta-glucosidase	[EC:3.2.1.21]
contig05711	00280, 00310, 00330, 00340, 00380, 00410	aldehyde dehydrogenase (NAD+)	[EC:1.2.1.3]
contig05734	00280, 00310, 00330, 00340, 00380, 00410	aldehyde dehydrogenase (NAD+)	[EC:1.2.1.3]
contig05741	00340, 00350		[EC:2.1.1.-]
contig05749	00480	glutathione synthase	[EC:6.3.2.3]
contig05775	00340, 00350		[EC:2.1.1.-]
contig05816	00340, 00350		[EC:2.1.1.-]
contig05950	00340, 00350		[EC:2.1.1.-]
contig06003	00270	S-adenosylmethionine synthetase	[EC:2.5.1.6]
contig06059	00270	S-adenosylmethionine synthetase	[EC:2.5.1.6]
contig06074	00280	3-methylcrotonyl-CoA carboxylase beta subunit	[EC:6.4.1.4]
contig06076	00270	S-adenosylmethionine synthetase	[EC:2.5.1.6]
contig06140	00260, 00280	dihydrolipoamide dehydrogenase	[EC:1.8.1.4]
contig06174	00260, 00270, 00450	cystathionine gamma-lyase	[EC:4.4.1.1]
contig06234	00290	ketol-acid reductoisomerase	[EC:1.1.1.86]
contig06238	00250, 00410, 00430	glutamate decarboxylase	[EC:4.1.1.15]
contig06310	00400	3-deoxy-7-phosphoheptulonate synthase	[EC:2.5.1.54]
contig06326	00360	peroxiredoxin 6, 1-Cys peroxiredoxin	[EC:1.11.1.7 1.11.1.15 3.1.1.-]
contig06330	00360	peroxiredoxin 6, 1-Cys peroxiredoxin	[EC:1.11.1.7 1.11.1.15 3.1.1.-]
contig06396	00260	phosphoserine phosphatase	[EC:3.1.3.3]
contig06477	00480	glutathione S-transferase	[EC:2.5.1.18]
contig06489	00270	S-adenosylmethionine synthetase	[EC:2.5.1.6]
contig06551	00300	dihydrodipicolinate reductase	[EC:1.3.1.26]
contig06576	00270	adenosylhomocysteinase	[EC:3.3.1.1]
contig06680	00450	3'-phosphoadenosine 5'-phosphosulfate synthase	[EC:2.7.7.4 2.7.1.25]
contig06699	00260, 00270	cystathionine beta-synthase	[EC:4.2.1.22]
contig06754	00480	ribonucleoside-diphosphate reductase subunit M2	[EC:1.17.4.1]
contig06760	00270	S-adenosylmethionine synthetase	[EC:2.5.1.6]
contig06848	00260, 00460	glycine hydroxymethyltransferase	[EC:2.1.2.1]
contig06855	00280, 00310, 00380, 00410	enoyl-CoA hydratase	[EC:4.2.1.17]
contig06879	00280, 00310, 00330, 00340, 00380, 00410	aldehyde dehydrogenase (NAD+)	[EC:1.2.1.3]
contig06943	00280, 00310, 00380, 00410	enoyl-CoA hydratase	[EC:4.2.1.17]
contig06945	00280	2-oxoisovalerate dehydrogenase E1 component, alpha subunit	[EC:1.2.4.4]
contig06953	00380	3-hydroxyanthranilate 3,4-dioxygenase	[EC:1.13.11.6]
contig07027	00480	ribonucleoside-diphosphate reductase subunit M2	[EC:1.17.4.1]
contig07105	00270	S-adenosylmethionine synthetase	[EC:2.5.1.6]
contig07211	00250, 00330	glutamine synthetase	[EC:6.3.1.2]
contig07240	00480	ribonucleoside-diphosphate reductase subunit M2	[EC:1.17.4.1]
contig07249	00340, 00350		[EC:2.1.1.-]
contig07390	00340, 00350		[EC:2.1.1.-]
contig07395	00270	S-adenosylmethionine synthetase	[EC:2.5.1.6]
contig07436	00340, 00350		[EC:2.1.1.-]
